# Supplementary material for: Evolutionary conservation in genes underlying human psychiatric disorders
Source: Front Hum Neurosci. 2014 May 6;8:283. doi: 10.3389/fnhum.2014.00283 (PMC4018557; doi:10.3389/fnhum.2014.00283)
Supplement: Supplementary file 7 [file DataSheet7.XLSX]

## Sheet: Summary
Genetic Association Database														SFARI				Crespi		SZGR
Schizophrenia	Autism	ADHD	Addiction	Alzheimer	Anxiety	Bipolar	Depression	Parkinson	Stroke	Eating Disorder	Epilepsy	Migraine		Association	Score	Syndromic				Association	Ng	Lewis	COR	Core		Human RefSeq	Gene Symbol
				X																						NM_000014	A2M
								X																		NM_000015	NAT2
				X																						NM_000021	PSEN1
	X													X	4											NM_000022	ADA
		X												X	4											NM_000024	ADRB2
														X		X										NM_000026	ADSL
									X																	NM_000027	AGA
														X	4											NM_000028	AGL
						X																				NM_000029	AGT
						X																				NM_000033	ABCD1
				X																						NM_000037	ANK1
	X													X	6			X								NM_000038	APC
				X																						NM_000039	APOA1
				X																						NM_000040	APOC3
				X																X	X	X	X	X		NM_000041	APOE
																					X	X				NM_000043	FAS
		X												X	4					X	X					NM_000044	AR
				X																						NM_000055	BCHE
			X																							NM_000056	BCKDHB
																				X	X	X				NM_000064	LOC653879
											X															NM_000068	CACNA1A
									X																	NM_000070	CAPN3
X														X												NM_000071	CBS
				X																						NM_000099	CST3
								X																		NM_000102	CYP17A1
				X																X						NM_000106	CYP2D6
				X																						NM_000108	DLD
						X								X		X										NM_000109	DMD
				X																						NM_000115	EDNRB
			X											X	5											NM_000125	ESR1
								X						X	4											NM_000127	EXT1
				X										X	5											NM_000129	F13A1
			X																							NM_000135	FANCA
						X																				NM_000138	FBN1
								X																		NM_000157	GBA
						X																				NM_000165	GJA1
									X																	NM_000171	GLRA1
														X												NM_000177	GSN
																				X	X	X				NM_000178	GSS
									X																	NM_000180	GUCY2D
X																				X						NM_000190	HMBS
						X																				NM_000193	SHH
				X																						NM_000201	ICAM1
												X														NM_000208	INSR
		X																								NM_000209	PDX1
									X																	NM_000210	ITGA6
	X													X	3											NM_000212	ITGB3
						X								X												NM_000222	LOC652799
														X												NM_000230	LEP
			X																							NM_000231	SGCG
									X																	NM_000233	LHCGR
			X																		X					NM_000237	LPL
			X											X	4			X		X	X					NM_000240	MAOA
			X																							NM_000242	MBL2
	X													X	2											NM_000245	MET
														X												NM_000246	CIITA
				X																						NM_000250	MPO
									X																	NM_000251	MSH2
				X										X						X						NM_000254	MTR
				X																						NM_000266	NDP
	X													X		X										NM_000267	NF1
														X	4											NM_000269	NME2
				X																						NM_000271	NPC1
																					X	X				NM_000272	NPHP1
								X																		NM_000275	OCA2
														X												NM_000277	PAH
				X																						NM_000278	PAX2
									X																	NM_000282	PCCA
									X																	NM_000285	PEPD
														X												NM_000288	PEX7
					X																					NM_000299	LOC652798
								X																		NM_000301	PLG
				X																						NM_000305	PON2
			X																							NM_000307	POU3F4
				X																						NM_000311	PRNP
																					X					NM_000312	PROC
														X												NM_000313	PROS1
			X											X	2	X										NM_000314	PTENP1
									X																	NM_000318	PEX2
			X																							NM_000325	PITX2
X				X																X						NM_000332	ATXN1
														X												NM_000333	ATXN7
			X																							NM_000337	SGCD
			X																							NM_000345	SNCA
									X																	NM_000347	SPTB
				X																						NM_000355	TCN2
			X											X						X	X	X				NM_000360	TH
														X		X										NM_000368	TSC1
														X												NM_000372	TYR
				X																						NM_000378	WT1
							X																			NM_000384	APOB
											X															NM_000392	ABCC2
																				X	X	X				NM_000395	CSF2RB
														X	5											NM_000399	EGR2
														X												NM_000408	GPD2
			X																							NM_000410	HFE
														X												NM_000415	IAPP
X																				X						NM_000425	L1CAM
			X																							NM_000432	MYL2
						X																				NM_000439	PCSK1
				X										X	3											NM_000446	PON1
				X																						NM_000447	PSEN2
			X																							NM_000450	SELE
			X																							NM_000452	SLC10A2
				X																						NM_000455	STK11
		X																								NM_000458	HNF1B
									X																	NM_000459	TEK
														X		X										NM_000462	UBE3A
														X												NM_000481	AMT
				X																						NM_000484	APP
			X																							NM_000487	ARSA
														X	6											NM_000489	ATRX
														X	4											NM_000497	CYP11B1
			X																							NM_000499	CYP1A1
																					X					NM_000505	F12
				X																						NM_000509	FGG
							X													X						NM_000514	GDNF
												X		X						X						NM_000516	GNAS
					X																					NM_000524	HTR1A
				X																						NM_000527	LDLR
									X																	NM_000538	RFXAP
																		X		X	X	X	X	X		NM_000546	TP53
														X												NM_000547	TPO
														X		X										NM_000548	TSC2
														X												NM_000555	DCX
			X																							NM_000560	CD53
	X													X	4			X		X	X	X	X			NM_000561	GSTM1
																					X					NM_000567	CRP
X																				X	X	X	X			NM_000572	IL10
				X																X		X				NM_000575	IL1A
				X																X	X	X	X	X		NM_000576	IL1B
																				X	X	X				NM_000577	IL1RN
			X																							NM_000582	SPP1
																				X	X	X				NM_000583	GC
			X																							NM_000584	IL8
																		X		X						NM_000586	IL2
																				X		X	X			NM_000589	IL4
								X																		NM_000591	CD14
			X																	X	X	X	X			NM_000594	TNF
																				X		X				NM_000595	LTA
								X																		NM_000600	IL6
							X							X												NM_000602	SERPINE1
			X																							NM_000603	NOS3
X																										NM_000609	CXCL12
									X					X	5											NM_000610	CD44
										X																NM_000612	INS-IGF2
X																		X								NM_000614	ZFP91
				X																						NM_000615	NCAM1
																		X		X	X	X	X			NM_000620	NOS1
			X																							NM_000621	HTR2A
								X						X	5											NM_000625	NOS2
								X																		NM_000627	LTBP1
																					X					NM_000634	CXCR1
						X																				NM_000635	RFX2
				X														X		X						NM_000636	SOD2
														X	4											NM_000651	CR1
			X																							NM_000655	SELL
														X	6											NM_000657	BCL2
												X														NM_000660	TGFB1
			X																							NM_000662	NAT1
														X	4											NM_000663	ABAT
			X																	X						NM_000668	ADH1C
			X																							NM_000669	ADH1C
			X																							NM_000670	ADH4
					X																					NM_000674	ADORA1
			X											X	4											NM_000675	ADORA2A
								X																		NM_000677	ADORA3
			X																							NM_000678	ADRA1D
						X																				NM_000679	ADRA1B
X																				X	X					NM_000680	ADRA1A
		X																								NM_000681	ADRA2A
			X																							NM_000689	ALDH1A1
			X																							NM_000690	ALDH2
X																										NM_000691	ALDH3A1
														X												NM_000693	ALDH1A3
						X																				NM_000697	ALOX12
						X																				NM_000705	ATP4B
	X													X	3											NM_000706	AVPR1A
							X																			NM_000707	AVPR1B
														X												NM_000718	CACNA1B
						X								X		X										NM_000719	LOC100131098
														X	5											NM_000720	CACNA1D
									X																	NM_000724	CACNB2
						X																				NM_000725	CACNB3
			X																							NM_000729	CCK
			X															X		X	X	X	X			NM_000730	CCKAR
																					X					NM_000733	CD3E
			X																	X	X	X				NM_000738	CHRM1
							X																			NM_000739	CHRM2
											X															NM_000740	CHRM3
			X																							NM_000743	CHRNA3
			X																							NM_000744	CHRNA4
			X																							NM_000745	CHRNA5
				X																X	X	X	X			NM_000746	CHRNA7
			X																							NM_000747	CHRNB1
			X																		X					NM_000748	CHRNB2
			X																							NM_000750	CHRNB4
			X																							NM_000754	COMT
							X																			NM_000756	CRH
			X											X						X	X	X	X			NM_000761	CYP1A2
			X																							NM_000762	CYP2A6
			X																							NM_000767	CYP2B6
							X																			NM_000769	CYP2C19
							X																			NM_000771	CYP2C9
			X																							NM_000773	CYP2E1
								X																		NM_000784	CYP27A1
			X																							NM_000787	DBH
			X																							NM_000789	ACE
			X											X												NM_000790	DDC
			X																		X			X		NM_000794	DRD1
			X											X				X		X	X	X	X	X		NM_000795	DRD2
			X											X	4			X		X	X	X	X			NM_000796	DRD3
			X																							NM_000797	DRD4
			X																							NM_000798	DRD5
				X																X	X	X				NM_000800	FGF1
			X															X		X	X	X	X			NM_000806	GABRA1
			X																							NM_000807	GABRA2
							X							X												NM_000808	GABRA3
						X																				NM_000810	GABRA5
			X																	X	X	X	X			NM_000811	GABRA6
			X											X	5											NM_000812	GABRB1
			X																	X	X	X	X	X		NM_000813	GABRB2
	X													X	4											NM_000814	GABRB3
			X																	X	X	X	X			NM_000816	GABRG2
			X															X		X	X	X	X	X		NM_000817	GAD1
X																										NM_000818	GAD2
														X												NM_000819	GART
									X											X	X	X				NM_000827	GRIA1
X																		X		X		X				NM_000829	GRIA4
		X																								NM_000830	GRIK1
							X													X	X	X	X			NM_000831	GRIK3
			X																							NM_000832	GRIN1
X														X	4			X		X						NM_000833	GRIN2A
			X											X	2			X		X	X	X	X	X		NM_000834	GRIN2B
X																		X		X	X	X	X	X		NM_000840	GRM3
			X											X						X						NM_000842	GRM5
					X															X		X				NM_000844	GRM7
							X							X	6			X		X						NM_000845	GRM8
			X																							NM_000852	GSTP1
														X												NM_000855	GUCY1A2
				X																						NM_000859	HMGCR
																				X		X	X			NM_000861	HRH1
			X											X	4											NM_000863	HTR1B
		X																X		X		X				NM_000864	HTR1D
		X																								NM_000865	HTR1E
														X	4											NM_000867	HTR2B
		X																		X						NM_000868	HTR2C
						X																				NM_000869	HTR3A
		X																			X					NM_000870	HTR4
				X																X						NM_000871	HTR6
			X																							NM_000875	IGF1R
								X																		NM_000878	IL2RB
									X																	NM_000880	IL7
									X																	NM_000888	ITGB6
														X	5											NM_000889	ITGB7
									X																	NM_000891	KCNJ2
														X	4											NM_000893	KNG1
						X								X												NM_000898	MAOB
							X																			NM_000899	KITLG
				X																						NM_000902	MME
				X																						NM_000903	NQO1
			X																							NM_000904	NQO2
			X																	X	X	X				NM_000905	NPY
									X																	NM_000908	NPR3
			X																							NM_000911	OPRD1
			X																							NM_000912	OPRK1
			X											X	5											NM_000914	OPRM1
			X																							NM_000916	OXTR
																					X					NM_000919	PAM
					X																					NM_000926	PGR
				X																X						NM_000927	ABCB1
X																										NM_000928	PLA2G1B
		X																								NM_000932	PLCB3
								X																		NM_000933	PLCB4
														X												NM_000946	PRIM1
						X																				NM_000959	PTGFR
														X	4			X		X						NM_000963	PTGS2
X																										NM_000969	RPL5P34
X																										NM_001026	RPS24
				X																						NM_001035	RYR2
									X																	NM_001036	RYR3
								X																		NM_001038	SCNN1A
		X																								NM_001043	SLC6A2
																				X	X	X				NM_001044	SLC6A3
			X															X		X	X	X	X	X		NM_001045	SLC6A4
									X																	NM_001046	SLC12A2
						X																				NM_001053	SSTR5
									X																	NM_001057	TACR2
			X																							NM_001059	TACR3
				X																X						NM_001063	TF
				X																						NM_001081	CUBN
									X																	NM_001094	ACCN1
			X																							NM_001102	ACTN1
			X																							NM_001104	ACTN3
				X																						NM_001115	ADCY8
											X															NM_001116	ADCY9
		X																								NM_001118	ADCYAP1R1
			X																							NM_001119	ADD1
						X																				NM_001124	ADM
									X																	NM_001126	ADSS
										X																NM_001138	AGRP
		X																								NM_001146	ANGPT1
						X								X												NM_001149	ANK3
							X																			NM_001150	ANPEP
														X												NM_001173	ARHGAP5
						X																				NM_001178	ARNTL
									X																	NM_001200	BMP2
								X																		NM_001202	BMP4
		X																								NM_001203	BMPR1B
														X	4											NM_001215	CA6
									X																	NM_001218	CA12
									X																	NM_001221	CAMK2D
									X																	NM_001238	CCNE1
			X																							NM_001240	CCNT1
														X	5											NM_001241	CCNT2
		X																								NM_001257	CDH13
X																				X	X	X	X			NM_001275	CHGA
																				X	X	X				NM_001276	CHI3L1
						X																				NM_001290	LDB2
									X											X						NM_001300	KLF6
				X																						NM_001340	CYLC2
			X																							NM_001343	DAB2
								X																		NM_001347	DGKQ
														X		X										NM_001360	DHCR7
		X																								NM_001361	DHODH
								X																		NM_001364	DLG2
			X																							NM_001365	DLG4
									X																	NM_001380	DOCK1
																				X	X	X				NM_001386	DPYSL2
X																										NM_001394	DUSP4
		X																								NM_001424	EMP2
	X													X	4											NM_001427	EN2
																				X	X	X	X			NM_001428	ENO1
		X																								NM_001432	EREG
									X																	NM_001433	ERN1
										X				X	4											NM_001437	ESR2
			X																							NM_001441	FAAH
														X	4											NM_001444	FABP5L8
																				X						NM_001446	FABP7
																					X					NM_001449	FHL1
			X																	X						NM_001457	FLNB
X																				X	X	X	X			NM_001470	GABBR1
				X																						NM_001495	LOC100132336
									X																	NM_001498	GCLC
														X	5											NM_001504	CXCR3
														X	4											NM_001510	GRID2
																					X					NM_001527	HDAC2
				X																						NM_001532	SLC29A2
														X	4											NM_001536	PRMT1
			X																							NM_001546	ID4
X																				X						NM_001558	IL10RA
				X																X		X				NM_001562	IL18
						X																				NM_001566	INPP4A
				X																						NM_001606	ABCA2
				X																						NM_001618	PARP1
			X																							NM_001621	AHR
				X																						NM_001622	AHSG
									X																	NM_001624	AIM1
														X	5											NM_001629	ALOX5AP
						X																				NM_001635	AMPH
								X																		NM_001637	AOAH
				X																						NM_001645	APOC1
				X																						NM_001647	APOD
																					X					NM_001668	ARNT
																				X		X				NM_001670	ARVCF
																				X		X	X			NM_001680	FXYD2
									X					X	3											NM_001683	ATP2B2
						X																				NM_001693	ATP6V1B2
									X																	NM_001695	ATP6V1C1
						X																				NM_001696	ATP6V1E1
									X																	NM_001704	BAI3
																		X		X	X	X	X			NM_001709	BDNF
																				X	X	X				NM_001710	CFB
						X																				NM_001724	BPGM
						X																				NM_001725	BPI
								X																		NM_001737	C9
				X																						NM_001744	CAMK4
			X																							NM_001751	CARS
									X																	NM_001754	RUNX1
				X																						NM_001772	CD33
														X						X						NM_001775	CD38
														X	6											NM_001776	ENTPD1
X				X																						NM_001786	CDK1
						X																				NM_001792	CDH2
								X						X	4											NM_001796	CDH8
									X																	NM_001797	CDH11
								X																		NM_001812	CENPC1
									X																	NM_001813	CENPE
																		X		X	X	X	X	X		NM_001815	CEACAM3
																				X	X	X				NM_001817	CEACAM4
X																				X	X	X	X			NM_001819	CHGB
			X																							NM_001830	CLCN4
				X																						NM_001831	CLU
														X												NM_001841	CNR2
								X																		NM_001844	COL2A1
								X																		NM_001845	COL4A1
						X																				NM_001846	COL4A2
			X																							NM_001848	COL6A1
		X																								NM_001868	CPA1
			X																							NM_001873	CPE
								X																		NM_001881	CREM
							X																			NM_001882	CRHBP
														X	6											NM_001893	CSNK1D
			X																							NM_001902	CTH
														X	4											NM_001904	CTNNB1
				X																						NM_001909	CTSD
																					X					NM_001911	CTSG
									X					X	4											NM_001913	CUX1
X																		X		X	X	X	X	X		NM_001917	DAO
				X																						NM_001918	DBT
																				X	X	X				NM_001919	DCI
			X																							NM_001920	DCN
									X																	NM_001921	DCTD
				X																						NM_001933	DLST
														X	4											NM_001936	DPP6
X																		X								NM_001939	DRP2
X																				X						NM_001940	ATN1
								X																		NM_001944	DSG3
X																				X	X	X				NM_001954	DDR1
												X														NM_001957	EDNRA
						X																				NM_001962	EFNA5
X																										NM_001963	EGF
																				X	X	X	X			NM_001982	ERBB3
								X																		NM_001987	ETV6
									X																	NM_001995	ACSL1
						X																				NM_001996	FBLN1
				X																						NM_001998	FBLN2
														X	5											NM_002006	FGF2
							X																			NM_002010	FGF9
			X											X	4											NM_002012	FHIT
														X						X		X				NM_002014	FKBP4
									X																	NM_002017	FLI1
			X											X	5											NM_002019	FLT1
			X																							NM_002020	FLT4
						X																				NM_002021	FMO1
X																										NM_002023	FMOD
	X													X		X										NM_002024	FMR1
																					X					NM_002026	FN1
														X	4											NM_002031	FRK
			X																							NM_002037	FYN
X						X																				NM_002042	GABRR1
			X																							NM_002043	GABRR2
				X																						NM_002046	LOC100133042
									X																	NM_002051	GATA3
			X																							NM_002052	GATA4
X																										NM_002060	GJA4
																				X		X				NM_002061	GCLM
				X										X	5											NM_002063	GLRA2
							X													X						NM_002075	GNB3
X																										NM_002081	GPC1
						X																				NM_002088	GRIK5
				X										X						X		X	X			NM_002093	GSK3B
									X									X		X	X	X	X			NM_002112	HDC
			X																							NM_002114	HIVEP1
				X																						NM_002116	HLA-A
X																										NM_002122	LOC100133678
				X																						NM_002124	HLA-DRB4
								X																		NM_002125	HLA-DRB5
									X																	NM_002126	HLF
														X	3											NM_002128	HMGB1
														X	5											NM_002144	HOXB1
								X																		NM_002163	IRF8
																		X		X	X	X	X	X		NM_002167	ID3
X																				X						NM_002183	IL3RA
																				X	X	X				NM_002187	IL12B
																					X					NM_002191	INHA
														X	4											NM_002194	INPP1
						X																				NM_002199	IRF2
		X																								NM_002208	ITGAE
								X																		NM_002209	ITGAL
							X																			NM_002211	ITGB1
						X																				NM_002215	ITIH1
						X																				NM_002217	ITIH3
X																										NM_002218	ITIH4
		X																								NM_002223	ITPR2
									X																	NM_002226	JAG2
			X																							NM_002232	KCNA3
									X																	NM_002238	KCNH1
			X																							NM_002239	KCNJ3
											X			X		X										NM_002241	KCNJ10
			X											X	4											NM_002247	KCNMA1
										X										X	X	X				NM_002249	KCNN3
						X																				NM_002252	KCNS3
X								X										X		X	X	X				NM_002271	IPO5
									X																	NM_002282	KRT83
									X																	NM_002283	KRT85
														X	3											NM_002291	LAMB1
X																										NM_002309	LIF
		X																								NM_002312	LIG4
														X												NM_002316	LMX1B
				X																						NM_002337	LRPAP1
			X																							NM_002339	LSP1
									X																	NM_002346	LY6E
				X																						NM_002355	M6PR
X																		X		X						NM_002361	MAG
X																										NM_002370	MAGOH
		X																								NM_002373	MAP1A
														X	5						X					NM_002374	MAP2
														X	4					X	X	X				NM_002377	MAS1
														X	4											NM_002384	MBD1
														X	4											NM_002397	MEF2C
		X																								NM_002399	MEIS2
								X																		NM_002410	LOC151162
				X																						NM_002418	MLN
														X												NM_002420	TRPM1
				X																						NM_002422	MMP3
																					X					NM_002432	MNDA
														X												NM_002444	MSN
														X	4											NM_002445	MSR1
																				X	X	X				NM_002463	MX2
								X																		NM_002495	NDUFS4
							X																			NM_002507	NGFR
																					X					NM_002513	NME3
		X																								NM_002515	NOVA1
	X													X	4											NM_002518	NPAS2
				X																						NM_002527	NTF3
														X	4											NM_002529	NTRK1
			X											X	4											NM_002530	NTRK3
							X																			NM_002533	NVL
				X																						NM_002543	OLR1
X																								X		NM_002545	OPCML
			X																							NM_002555	SLC22A18
							X																			NM_002562	P2RX7
								X																		NM_002576	PAK1
				X																						NM_002577	PAK2
						X																				NM_002580	REG3A
		X																		X						NM_002583	PAWR
								X																		NM_002584	PAX7
									X																	NM_002589	PCDH7
																				X						NM_002590	PCDH8
									X																	NM_002594	PCSK2
								X																		NM_002595	CDK17
X																										NM_002597	PDC
X														X						X	X					NM_002600	PDE4B
																				X		X				NM_002610	PDK1
	X																									NM_002616	PER1
						X																				NM_002633	PGM1
						X																				NM_002634	PHB
X																										NM_002645	PIK3C2A
			X																							NM_002646	PIK3C2B
						X																				NM_002647	PIK3C3
														X	4											NM_002653	PITX1
				X																						NM_002658	PLAU
									X																	NM_002659	PLAUR
						X																				NM_002660	PLCG1
									X																	NM_002661	PLCG2
														X	4											NM_002667	PLN
		X																								NM_002686	PNMT
														X												NM_002696	POLR2G
				X																						NM_002697	POU2F1
	X																									NM_002719	PPP2R5C
				X																						NM_002729	HHEX
														X												NM_002738	PRKCB
		X																								NM_002739	PRKCG
														X												NM_002742	PRKD1
			X											X												NM_002745	MAPK1
														X	4											NM_002746	LOC100271831
																				X	X	X				NM_002764	PRPS1L1
						X																				NM_002771	PRSS3
			X																							NM_002772	PRSS7
						X																				NM_002794	PSMB2
														X	5											NM_002814	PSMD10
		X																								NM_002820	PTHLH
														X	6											NM_002825	PTN
		X												X												NM_002834	LOC344593
														X												NM_002838	PTPRC
		X																								NM_002839	PTPRD
							X																			NM_002841	PTPRG
						X																				NM_002847	PTPRN2
								X																		NM_002849	PTPRR
			X											X												NM_002850	PTPRS
																				X	X	X	X			NM_002851	PTPRZ1
				X																						NM_002856	PVRL2
																				X		X				NM_002882	RANBP1
			X																							NM_002897	RBMS1
																				X						NM_002899	RBP1
							X																			NM_002901	RCN1
				X																						NM_002915	RFC3
								X																		NM_002923	RGS2
														X	4											NM_002924	RGS7
														X	5											NM_002941	ROBO1
X														X												NM_002942	ROBO2
							X							X	5											NM_002943	RORA
									X																	NM_002945	RPA1
																					X					NM_002966	S100A10
							X																			NM_002970	SAT1
			X																							NM_002971	SATB1
														X												NM_002972	SBF1
														X												NM_002976	SCN7A
						X																				NM_002982	CCL2
									X																	NM_002998	SDC2
				X																						NM_003005	SELP
														X		X										NM_003008	SEMG2
																		X		X	X	X	X			NM_003009	SEPW1
									X																	NM_003010	MAP2K4
									X																	NM_003028	SHB
				X																						NM_003033	ST3GAL1
X																										NM_003037	SLAMF1
			X																							NM_003043	SLC6A6
						X														X	X	X	X	X		NM_003053	SLC18A1
																				X	X					NM_003054	SLC18A2
																				X	X					NM_003062	SLIT3
									X																	NM_003070	SMARCA2
		X																								NM_003081	SNAP25
														X												NM_003097	SNRPN
				X																						NM_003101	SOAT1
				X																						NM_003105	SORL1
								X																		NM_003108	SOX11
							X																			NM_003112	SP4
								X																		NM_003124	SPR
									X																	NM_003135	SRP19
						X																				NM_003157	NEK4
														X		X										NM_003159	CDKL5
														X												NM_003165	STXBP1
X																										NM_003178	SYN2
		X																								NM_003179	SYP
									X																	NM_003185	TAF4
						X																				NM_003192	TBCC
X																										NM_003199	TCF4
				X																						NM_003201	TFAM
								X																		NM_003205	TCF12
									X																	NM_003214	TEAD3
					X																					NM_003221	TFAP2B
									X																	NM_003222	TFAP2C
		X																								NM_003238	TGFB2
												X														NM_003242	TGFBR2
			X																							NM_003244	TGIF1
														X	6											NM_003245	TGM3
									X																	NM_003248	THBS4
									X																	NM_003265	TLR3
						X																				NM_003266	TLR4
																		X		X	X	X				NM_003277	CLDN5
X																										NM_003300	TRAF3
									X																	NM_003306	TRPC4
						X																				NM_003307	TRPM2
			X																							NM_003311	PHLDA2
			X																							NM_003318	TTK
														X	4											NM_003344	UBE2H
		X																								NM_003350	UBE2V2
X																				X						NM_003355	UCP2
				X																						NM_003367	USF2
				X																						NM_003376	VEGFA
									X																	NM_003381	VIP
				X																						NM_003383	VLDLR
				X																						NM_003385	VSNL1
														X	5											NM_003391	WNT2
X																										NM_003405	YWHAH
		X																		X						NM_003406	YWHAZ
X																										NM_003426	ZNF74
			X																							NM_003431	ZNF124
X																										NM_003449	TRIM26
									X												X					NM_003469	SCG2
									X																	NM_003476	CSRP3
X																				X						NM_003490	SYN3
								X																		NM_003502	AXIN1
														X	5											NM_003503	CDC7
		X																								NM_003507	FZD7
									X																	NM_003524	HIST1H2BH
						X																				NM_003550	MAD1L1
																				X	X	X				NM_003560	PLA2G6
									X																	NM_003574	VAPA
				X																						NM_003576	STK24
																					X					NM_003578	SOAT2
			X																							NM_003581	NCK2
														X	3											NM_003590	CUL3
								X																		NM_003591	CUL2
		X																								NM_003599	SUPT3H
						X																				NM_003608	GPR65
			X																							NM_003614	GALR3
						X																				NM_003617	RGS5
									X																	NM_003619	PRSS12
X																										NM_003625	PPFIA2
														X												NM_003626	PPFIA1
								X																		NM_003638	ITGA8
									X																	NM_003666	BLZF1
																				X	X					NM_003679	KMO
	X													X	4											NM_003705	SLC25A12
														X	4											NM_003711	PPAP2A
				X																						NM_003716	CADPS
			X																							NM_003741	CHRD
						X																				NM_003744	NUMB
							X																			NM_003754	LOC390282
X																										NM_003772	JRKL
								X																		NM_003783	B3GALT2
									X																	NM_003787	NOL4
						X																				NM_003793	CTSF
				X																						NM_003805	CRADD
									X																	NM_003811	TNFSF9
						X																				NM_003826	NAPG
			X																							NM_003829	MPDZ
									X																	NM_003835	RGS9
														X	6											NM_003848	LOC283398
																				X		X				NM_003853	IL18RAP
								X																		NM_003854	IL1RL2
	X													X	4											NM_003872	NRP2
X																										NM_003873	NRP1
						X																				NM_003895	SYNJ1
			X																							NM_003898	SYNJ2
														X												NM_003916	AP1S2
														X	4											NM_003925	MBD4
								X																		NM_003929	RAB7L1
									X																	NM_003933	BAIAP3
X																										NM_003937	KYNU
								X																		NM_003943	STBD1
																					X					NM_003944	SELENBP1
X																				X						NM_003953	MPZL1
														X	4											NM_003954	MAP3K14
									X																	NM_003958	RNF8
	X													X	3											NM_003966	SEMA5A
									X																	NM_003970	MYOM2
X														X	6											NM_003972	BTAF1
									X																	NM_003986	BBOX1
X																										NM_003998	NFKB1
								X																		NM_004000	CHI3L2
			X																							NM_004036	ADCY3
							X																			NM_004037	AMPD2
			X																							NM_004041	ARRB1
									X																	NM_004052	BNIP3
							X																			NM_004061	CDH12
														X												NM_004064	CDKN1B
						X																				NM_004072	CMKLR1
														X												NM_004096	EIF4EBP2
							X																			NM_004103	PTK2B
								X																		NM_004113	FGF12
							X																			NM_004117	FKBP5
				X																						NM_004131	GZMB
									X																	NM_004133	HNF4G
				X																						NM_004136	IREB2
		X																								NM_004137	KCNMB1
														X	4											NM_004170	SLC1A1
X																				X	X	X	X			NM_004171	SLC1A2
								X																		NM_004176	SREBF1
			X															X		X	X	X	X	X		NM_004179	TPH1
				X																						NM_004181	UCHL1
														X												NM_004187	KDM5C
														X	6											NM_004207	SLC16A3
				X																						NM_004213	SLC28A1
				X																						NM_004219	PTTG2
X																		X								NM_004224	GPR50
							X																			NM_004233	CD83
		X																								NM_004265	FADS2
																					X					NM_004270	MED7
							X																			NM_004271	LY86
			X																							NM_004272	HOMER1
										X																NM_004274	AKAP6
X														X						X						NM_004277	SLC25A27
									X																	NM_004281	BAG3
			X																							NM_004293	GDA
			X																							NM_004296	RGS6
							X											X		X						NM_004304	ALK
				X										X												NM_004305	BIN1
									X																	NM_004306	ANXA13
			X																							NM_004313	ARRB2
X														X	4											NM_004326	BCL9
						X																				NM_004327	BCR
								X																		NM_004334	BST1
						X																				NM_004358	CDC25B
											X															NM_004366	CLCN2
														X	5											NM_004380	CREBBP
			X																							NM_004382	CRHR1
							X																			NM_004385	VCAN
						X																				NM_004386	NCAN
			X																							NM_004389	CTNNA2
						X																				NM_004390	CTSH
X																										NM_004394	DAP
														X	5											NM_004399	DDX11
														X	4											NM_004405	DLX2
		X																								NM_004408	DNM1
														X		X										NM_004409	DMPK
																		X		X	X	X	X	X		NM_004421	DVL1L1
							X																			NM_004423	DVL3
				X																						NM_004432	ELAVL2
				X										X	5											NM_004434	EML1
																		X		X	X	X				NM_004436	ENSA
			X																							NM_004440	EPHA7
									X																	NM_004441	EPHB1
														X												NM_004442	EPHB2
														X	5											NM_004445	EPHB6
														X												NM_004449	ERG
														X	4											NM_004452	ESRRB
								X																		NM_004462	FDFT1
														X	5											NM_004463	FGD1
									X																	NM_004466	GPC5
														X												NM_004476	FOLH1
X																										NM_004495	NRG1
														X	3											NM_004496	FOXA1
						X																				NM_004500	HNRNPC
								X																		NM_004501	HNRNPU
		X																								NM_004513	IL16
									X					X												NM_004519	KCNQ3
						X																				NM_004521	KIF5B
														X												NM_004522	KIF5C
										X																NM_004525	LRP2
				X																						NM_004528	MGST3
			X																							NM_004540	NCAM2
				X																						NM_004557	NOTCH4
								X						X	4											NM_004562	PARK2
							X																			NM_004566	PFKFB3
X																										NM_004573	PLCB2
														X												NM_004585	RARRES3
		X																								NM_004593	TRA2B
																		X		X	X	X				NM_004603	STX1A
X																										NM_004613	TGM2
														X	4											NM_004615	TSPAN7
		X												X	5											NM_004622	TSN
						X																				NM_004624	VIPR1
									X																	NM_004626	WNT11
														X												NM_004628	XPC
X																										NM_004631	LRP8
														X												NM_004654	USP9Y
														X												NM_004667	HERC2
			X																							NM_004668	MGAM
			X															X		X		X	X			NM_004711	SYNGR1
						X																				NM_004715	CTDP1
							X																			NM_004728	DDX21
		X																								NM_004734	DCLK1
		X																								NM_004737	LARGE
																				X	X	X	X			NM_004742	MAGI1
										X																NM_004746	DLGAP1
								X																		NM_004757	AIMP1
														X	4											NM_004758	BZRAP1
									X																	NM_004781	VAMP3
X																		X		X		X	X			NM_004782	SNAP29
									X																	NM_004787	SLIT2
			X											X	2											NM_004801	NRXN1
				X																						NM_004820	CYP7B1
				X																						NM_004828	NCR2
				X																						NM_004832	GSTO1
			X																							NM_004844	SH3BP5
														X												NM_004852	ONECUT2
		X																								NM_004853	STX8
X																				X		X				NM_004883	NRG2
									X																	NM_004888	ATP6V1G1
X																										NM_004897	MINPP1
						X														X						NM_004898	CLOCK
							X																			NM_004899	BRE
		X																								NM_004904	CREB5
							X																			NM_004934	CDH18
				X																						NM_004935	CDK5
				X										X	5											NM_004938	DAPK1
																					X					NM_004943	DMWD
									X																	NM_004946	DOCK2
														X	3											NM_004965	HMGN1
														X	4											NM_004968	ICA1
				X																						NM_004969	IDE
X																										NM_004973	JARID2
									X																	NM_004975	KCNB1
														X		X										NM_004992	MECP2
														X	4											NM_005000	NDUFA5
						X																				NM_005003	NDUFAB1
	X													X	4											NM_005010	NRCAM
			X											X												NM_005020	PDE1C
X									X											X	X	X	X			NM_005028	PIP4K2A
								X																		NM_005029	PITX3
				X																						NM_005036	PPARA
							X																			NM_005037	PPARG
	X													X	3			X		X	X	X		X		NM_005045	RELN
									X																	NM_005048	PTH2R
									X																	NM_005057	RBBP5
											X															NM_005070	SLC4A3
X																										NM_005074	SLC17A1
									X																	NM_005076	CNTN2
						X																				NM_005078	TLE3
						X														X	X	X				NM_005080	XBP1
X																										NM_005087	FXR1
X																								X		NM_005103	FEZ1
																				X	X	X	X			NM_005104	BRD2
														X												NM_005105	RBM8A
								X																		NM_005110	GFPT2
														X												NM_005115	MVP
							X							X	6			X		X	X	X				NM_005120	MED12
						X																				NM_005131	THOC1
														X												NM_005134	PPP4R1
						X																				NM_005135	SLC12A6
X																		X		X	X	X	X			NM_005137	DGCR2
			X																							NM_005141	FGB
											X			X												NM_005143	HP
																					X					NM_005144	HR
									X																	NM_005161	APLNR
			X															X		X	X	X	X	X		NM_005163	AKT1
									X																	NM_005168	RND3
									X																	NM_005173	ATP2A3
														X	4					X						NM_005183	CACNA1F
X																										NM_005189	CBX2
																				X						NM_005214	CTLA4
			X																							NM_005215	DCC
														X	4											NM_005219	DIAPH1
														X	4											NM_005222	DLX6
									X																	NM_005230	ELK3
									X																	NM_005231	CTTN
				X																						NM_005232	EPHA1
				X										X	5			X		X	X	X	X	X		NM_005235	ERBB4
		X																								NM_005240	ETV3
														X												NM_005246	FER
														X	5											NM_005249	FOXG1
				X																						NM_005250	FOXL1
								X																		NM_005253	FOSL2
								X																		NM_005255	GAK
														X												NM_005256	GAS2
									X																	NM_005257	GATA6
X																										NM_005267	GJA8
				X																						NM_005270	GLI2
							X																			NM_005272	GNAT2
						X																				NM_005277	GPM6A
							X																			NM_005285	NPBWR1
																		X		X		X				NM_005297	MCHR1
														X												NM_005302	GPR37
														X	5											NM_005314	GRPR
		X																								NM_005329	HAS3
																				X		X				NM_005332	HBZ
														X												NM_005334	HCFC1
			X																							NM_005338	HIP1
																						X				NM_005340	HINT1
	X													X	4											NM_005343	HRAS
				X																						NM_005345	HSPA1A
				X																						NM_005346	HSPA1A
														X	5											NM_005379	MYO1A
			X																							NM_005384	NFIL3
X																										NM_005390	PDHA2
		X																								NM_005401	PTPN14
																		X		X	X	X	X			NM_005408	CCL13
			X																							NM_005413	SIX3
			X																							NM_005436	CCDC6
									X																	NM_005443	PAPSS1
				X																						NM_005456	MAPK8IP1
								X																		NM_005458	GABBR2
			X																							NM_005484	PARP2
																		X		X	X	X	X			NM_005491	MAMLD1
		X																								NM_005494	DNAJB6
														X												NM_005500	SAE1
				X																						NM_005502	ABCA1
									X																	NM_005504	BCAT1
								X																		NM_005506	SCARB2
				X																						NM_005509	DMXL1
	X													X		X										NM_005522	HOXA1
														X	4											NM_005523	HOXA11
		X																								NM_005524	HES1
														X	4											NM_005525	HSD11B1
X																										NM_005542	INSIG1
														X												NM_005559	LAMA1
								X																		NM_005561	LAMP1
					X									X	4											NM_005566	LDHA
								X																		NM_005573	LMNB1
				X																						NM_005577	LPA
			X																							NM_005578	LPP
		X																								NM_005586	MDFI
									X																	NM_005593	MYF5
									X					X	5											NM_005595	NFIA
									X																	NM_005597	NFIC
						X																				NM_005602	CLDN11
		X																								NM_005603	ATP8B1
X																										NM_005604	POU3F2
X																				X	X	X	X	X		NM_005605	PPP3CC
X																		X		X	X	X	X	X		NM_005613	RGS4
								X																		NM_005634	SOX3
						X																				NM_005638	VAMP7
														X	4											NM_005647	TBL1X
						X								X	4											NM_005651	TDO2
				X																						NM_005653	TFCP2
		X																								NM_005657	TP53BP1
X																				X		X				NM_005659	UFD1L
		X																								NM_005669	REEP5
																				X		X				NM_005675	DGCR6
			X																							NM_005677	COLQ
	X													X												NM_005679	TAF1C
														X												NM_005690	DNM1L
				X																						NM_005691	ABCC9
			X																							NM_005704	PTPRU
		X												X	4											NM_005708	GPC6
X																										NM_005711	EDIL3
			X																							NM_005725	TSPAN2
									X																	NM_005735	ACTR1B
						X																				NM_005739	RASGRP1
				X																						NM_005756	GPR64
								X																		NM_005761	PLXNC1
				X																						NM_005766	FARP1
									X																	NM_005769	CHST4
			X																							NM_005777	RBM6
			X																							NM_005778	RBM5
				X																						NM_005792	MPHOSPH6
				X														X		X	X	X				NM_005806	OLIG2
						X																				NM_005813	PRKD3
X						X																				NM_005832	KCNMB2
		X																								NM_005863	NET1
X																										NM_005865	PRSS16
			X																	X						NM_005866	SIGMAR1
														X												NM_005881	BCKDK
		X																								NM_005909	MAP1B
				X																						NM_005910	MAPT
												X														NM_005920	MEF2D
		X																								NM_005923	MAP3K5
									X																	NM_005929	MFI2
X																				X		X	X			NM_005931	MICB
				X																						NM_005935	AFF1
X																										NM_005941	MMP16
								X																		NM_005949	MT1F
														X	4											NM_005955	MTF1
						X														X						NM_005956	MTHFD1
			X											X	4			X		X	X	X	X	X		NM_005957	MTHFR
			X																							NM_005961	MUC6
			X																							NM_005969	NAP1L4
						X																				NM_005989	AKR1D1
				X																						NM_005996	TBX3
																				X	X	X				NM_005999	TSNAX
X																										NM_006003	UQCRFS1
							X																			NM_006005	WFS1
														X												NM_006006	ZBTB16
X														X						X		X	X			NM_006011	ST8SIA2
						X																				NM_006018	GPR109B
			X																							NM_006028	HTR3B
		X																								NM_006034	TP53I11
														X		X										NM_006037	HDAC4
									X																	NM_006040	HS3ST4
X																										NM_006042	HS3ST3A1
														X												NM_006044	HDAC6
				X																						NM_006051	APBB3
														X	5											NM_006059	LAMC3
		X																								NM_006080	SEMA3A
									X																	NM_006094	DLC1
			X																							NM_006105	RAPGEF3
				X																						NM_006106	YAP1
				X																						NM_006114	TOMM40
			X																							NM_006121	KRT1
		X																								NM_006122	MAN2A2
														X												NM_006133	DAGLA
X																				X	X	X	X			NM_006140	CSF2RA
								X						X												NM_006157	NELL1
														X												NM_006158	NEFL
X																				X		X				NM_006161	NEUROG1
								X																		NM_006169	NNMT
X																				X	X	X				NM_006176	NRGN
								X																		NM_006178	NSF
			X																							NM_006180	NTRK2
		X																								NM_006184	NUCB1
								X												X	X	X	X			NM_006186	NR4A2
			X																							NM_006187	OAS3
X																		X		X	X	X				NM_006197	PCM1
						X																				NM_006206	PDGFRA
														X	5					X	X	X	X	X		NM_006208	ENPP1
				X																						NM_006221	PIN1
														X	5											NM_006225	PLCD1
								X																		NM_006240	PPEF1
				X																						NM_006257	PRKCQ
			X																							NM_006258	PRKG1
																					X					NM_006271	S100A1
						X														X						NM_006272	S100B
								X																		NM_006277	ITSN2
								X																		NM_006287	TFPI
						X																				NM_006296	VRK2
						X																				NM_006317	BASP1
					X																					NM_006325	RAN
														X	5											NM_006340	BAIAP2
														X		X										NM_006359	SLC9A6
								X																		NM_006377	UNC13B
														X												NM_006383	CIB2
X																										NM_006388	KAT5
				X																						NM_006403	NEDD9
			X																							NM_006407	ARL6IP5
				X																						NM_006415	SPTLC1
									X																	NM_006418	OLFM4
								X																		NM_006437	PARP4
				X																						NM_006449	CDC42EP3
X																										NM_006457	PDLIM5
																					X					NM_006472	TXNIP
							X																			NM_006496	GNAI3
			X																							NM_006524	ZNF138
			X																							NM_006529	GLRA3
							X																			NM_006531	IFT88
											X															NM_006539	CACNG3
									X																	NM_006541	GLRX3
						X								X												NM_006554	MTX2
		X																								NM_006557	DMRT2
				X																						NM_006561	CELF2
			X																							NM_006567	FARS2
								X																		NM_006568	CGRRF1
																					X					NM_006589	FAM189B
														X	3											NM_006593	TBR1
			X																							NM_006599	NFAT5
																		X		X	X	X	X			NM_006609	MAP3K2
X																										NM_006614	CHL1
																					X					NM_006617	NES
X																										NM_006632	SLC17A3
X																										NM_006642	SDCCAG8
																				X	X					NM_006650	CPLX2
				X																						NM_006668	CYP46A1
		X																								NM_006681	NMU
									X																	NM_006688	C1QL1
		X																								NM_006690	MMP24
														X												NM_006711	LOC643446
														X												NM_006726	LRBA
	X																									NM_006727	CDH10
								X																		NM_006734	HIVEP2
																				X						NM_006761	LOC440917
														X												NM_006763	BTG2
									X												X	X				NM_006770	MARCO
							X											X								NM_006775	QKI
									X																	NM_006791	Morf4L1
						X																				NM_006811	SERINC3
									X																	NM_006814	PSMF1
		X																								NM_006819	STIP1
									X																	NM_006828	ASCC3
									X																	NM_006885	ZFHX3
			X																							NM_006895	HNMT
									X																	NM_006910	RBBP6
									X																	NM_006918	SC5DL
											X			X		X										NM_006920	SCN1A
									X																	NM_006924	SFRS1
X																				X	X	X	X			NM_006941	SOX10
														X												NM_006984	CLDN10
														X												NM_006986	MAGED1
								X																		NM_006987	RPH3AL
		X																								NM_006988	ADAMTS1
X																										NM_006995	BTN2A2
		X																								NM_006999	PAPD7
						X																				NM_007005	TLE4
X																				X		X				NM_007008	RTN4
														X	4											NM_007023	RAPGEF4
		X																								NM_007032	TRIOBP
X														X	3			X		X	X	X		X		NM_007047	BTN3A2
X																										NM_007048	BTN3A1
							X							X												NM_007050	PTPRT
			X																							NM_007051	FAF1
								X																		NM_007057	ZWINT
														X	4											NM_007098	CLTCL1
				X																						NM_007122	USF1
			X																							NM_007139	ZNF92
X																										NM_007149	ZNF184
		X																								NM_007162	TFEB
			X																							NM_007163	SLC14A2
				X																						NM_007166	PICALM
														X	2											NM_007186	CEP250
			X																							NM_007221	BGLAP
			X																							NM_007226	NXPH2
								X																		NM_007252	POU6F2
			X																							NM_007278	GABARAP
																		X		X	X	X	X			NM_007327	GRIN1
				X																						NM_007332	TRPA1
								X																		NM_007348	ATF6
								X																		NM_007351	MMRN1
			X																							NM_007356	LAMB4
									X																	NM_007366	PLA2R1
								X																		NM_012072	CD93
									X																	NM_012093	AK5
									X																	NM_012101	TRIM29
X														X												NM_012102	RERE
				X																						NM_012104	BACE1
								X																		NM_012108	STAP1
				X																						NM_012120	CD2AP
				X																						NM_012124	LOC727896
			X															X		X						NM_012125	CHRM5
								X																		NM_012134	LMOD1
									X																	NM_012153	EHF
								X																		NM_012175	FBXO3
X																										NM_012190	ALDH1L1
			X																							NM_012194	C11orf41
X																										NM_012204	GTF3C4
						X																				NM_012214	MGAT4A
X																										NM_012229	NT5C2
								X																		NM_012231	PRDM2
						X																				NM_012234	RYBP
				X																						NM_012243	SLC35A3
			X																							NM_012250	RRAS2
			X																							NM_012262	HS2ST1
																		X		X	X	X	X	X		NM_012263	TTLL1
			X											X												NM_012281	KCND2
														X												NM_012293	PXDN
									X																	NM_012294	RAPGEF5
				X																						NM_012296	GAB2
																				X	X	X	X			NM_012301	MAGI2
														X						X						NM_012324	MAPK8IP2
			X																							NM_012329	MMD
X																										NM_012331	MSRA
														X												NM_012333	MYCBP
														X	4											NM_012353	OR1C1
				X																						NM_012383	OSTF1
														X	4											NM_012410	SEZ6L2
									X																	NM_012425	RSU1
										X																NM_012446	SSBP2
						X																				NM_012454	TIAM2
		X																								NM_012464	TLL1
		X																								NM_012465	TLL2
			X																							NM_012471	TRPC5
									X																	NM_012474	UCK2
								X						X	4											NM_013233	STK39
							X																			NM_013255	MKLN1
									X																	NM_013261	PPARGC1A
			X											X	4											NM_013266	CTNNA3
		X																								NM_013272	SLCO3A1
X														X	4											NM_013275	ANKRD11
														X												NM_013277	RACGAP1P
			X																							NM_013322	SNX10
				X																						NM_013327	PARVB
									X																	NM_013330	NME7
									X																	NM_013352	DSE
								X																		NM_013373	ZDHHC8
									X																	NM_013374	PDCD6IP
						X																				NM_013377	PDZRN4
														X												NM_013386	SLC25A24
					X																					NM_013396	USP25
				X																						NM_013398	ZNF224
								X																		NM_013433	TNPO2
		X																								NM_013435	RAX
				X																						NM_013438	UBQLN1
														X												NM_014005	PCDHA9
		X												X	3											NM_014010	ASTN2
														X	4											NM_014048	MKL2
									X																	NM_014112	TRPS1
				X										X	2	X										NM_014141	CNTNAP2
			X																							NM_014153	ZC3H7A
														X	4											NM_014159	SETD2
														X												NM_014191	SCN8A
X																				X						NM_014214	IMPA2
							X																			NM_014217	KCNK2
							X																			NM_014227	SLC5A4
		X																								NM_014244	ADAMTS2
									X																	NM_014246	CELSR1
														X	4											NM_014271	IL1RAPL1
			X																							NM_014283	C1orf9
			X																							NM_014286	NCS1
			X																							NM_014296	CAPN7
														X	4											NM_014333	CADM1
		X																								NM_014346	TBC1D22A
		X												X												NM_014361	CNTN5
																		X		X	X	X				NM_014362	HIBCH
				X																						NM_014364	GAPDHS
									X																	NM_014365	HSPB8
			X																							NM_014389	PELP1
														X	4											NM_014390	SND1
														X												NM_014395	DAPP1
						X																				NM_014398	LAMP3
											X															NM_014407	KCNMB3
									X																	NM_014409	TAF5L
X														X						X	X	X				NM_014420	DKK4
														X	6											NM_014423	AFF4
				X																						NM_014443	IL17B
					X																					NM_014452	TNFRSF21
							X							X												NM_014461	CNTN6
X																										NM_014462	LSM1
		X																								NM_014480	ZNF544
									X					X	5											NM_014483	RBMS3
X																										NM_014485	PTGDS
	X													X	3					X	X	X	X			NM_014491	FOXP2
							X																			NM_014510	PCLO
				X																						NM_014522	PCDH11X
														X												NM_014562	OTX1
X																		X		X						NM_014577	BRD1
														X												NM_014608	CYFIP1
																		X		X		X		X		NM_014619	GRIK4
								X																		NM_014622	VWA5A
									X																	NM_014632	MICAL2
		X																								NM_014634	PPM1F
						X																				NM_014653	WSCD2
			X																							NM_014656	KIAA0040
																				X	X	X	X			NM_014666	CLINT1
						X																				NM_014667	VGLL4
														X												NM_014671	UBE3C
X																										NM_014672	KIAA0391
X																										NM_014673	TTC35
				X																						NM_014682	ST18
								X																		NM_014683	ULK2
						X																				NM_014686	KIAA0355
		X												X												NM_014689	DOCK10
X														X	5			X		X	X					NM_014697	NOS1AP
								X																		NM_014699	ZNF646
									X																	NM_014707	HDAC9
							X																			NM_014713	LAPTM4A
								X																		NM_014721	PHACTR2
								X						X	5											NM_014728	FRMPD4
														X	4											NM_014744	TBC1D5
							X																			NM_014746	RNF144A
														X	4											NM_014747	RIMS3
X														X												NM_014758	SNX19
		X																								NM_014761	LOC728533
			X																							NM_014767	SPOCK2
								X																		NM_014772	KIAA0427
X																										NM_014774	KIAA0494
		X																								NM_014777	URB2
														X	5											NM_014781	RB1CC1
																					X					NM_014784	ARHGEF11
											X															NM_014795	ZEB2
									X																	NM_014796	TESPA1
								X																		NM_014798	PLEKHM1
									X																	NM_014801	PCNXL2
									X																	NM_014814	PSMD6
						X																				NM_014831	TRANK1
		X																								NM_014840	NUAK1
									X																	NM_014848	SV2B
									X																	NM_014850	SRGAP3
		X																								NM_014861	ATP2C2
						X								X	4											NM_014862	ARNT2
								X																		NM_014867	KBTBD11
			X																							NM_014889	PITRM1
						X																				NM_014892	RBM16
														X	4											NM_014893	NLGN4Y
			X																							NM_014897	ZNF652
									X																	NM_014900	COBLL1
									X																	NM_014907	FRMPD1
														X	4											NM_014909	VASH1
								X																		NM_014911	AAK1
X														X												NM_014914	AGAP1
										X				X	4	X		X		X	X	X				NM_014917	NTNG1
									X																	NM_014922	NLRP1
							X							X	4											NM_014932	NLGN1
														X	4					X	X	X	X			NM_014936	ENPP4
									X																	NM_014942	ANKRD6
														X	6											NM_014946	SPAST
X																										NM_014960	ARSG
								X																		NM_014961	RUFY3
									X																	NM_014962	BTBD3
				X																						NM_014974	DIP2C
			X																							NM_014982	PCNX
									X											X						NM_014992	DAAM1
									X					X	4											NM_015011	MYO16
		X												X												NM_015025	MYT1L
X																										NM_015028	TNIK
				X																						NM_015032	PDS5B
														X	5											NM_015046	SETX
			X																							NM_015052	HECW1
X																										NM_015061	KDM4C
		X																								NM_015069	ZNF423
														X												NM_015075	IQSEC2
														X	4											NM_015080	NRXN2
		X																								NM_015082	FSTL4
									X																	NM_015085	RAP1GAP2
														X	3											NM_015100	POGZ
		X																								NM_015101	GLT25D2
						X								X												NM_015107	PHF8
			X																							NM_015141	GPD1L
							X																			NM_015144	ZCCHC14
		X																								NM_015149	RGL1
									X																	NM_015151	DIP2A
														X												NM_015158	KANK1
						X												X		X	X	X				NM_015166	MLC1
				X																						NM_015172	BAT2L2
									X																	NM_015173	TBC1D1
											X															NM_015183	MAST4
		X																								NM_015187	SEL1L3
														X												NM_015189	EXOC6B
														X												NM_015192	PLCB1
				X																						NM_015198	COBL
									X																	NM_015210	KIAA0802
									X					X	5											NM_015215	CAMTA1
				X																						NM_015221	DNMBP
											X															NM_015236	LPHN3
				X										X		X										NM_015243	VPS13B
			X																							NM_015245	ANKS1A
						X																				NM_015253	WSCD1
X																				X		X				NM_015256	ACSL6
														X	4											NM_015265	SATB2
						X																		X		NM_015272	RPGRIP1L
						X																				NM_015275	KIAA1033
				X																						NM_015278	SASH1
			X																							NM_015285	WDR7
								X																		NM_015303	VPS8
									X					X	4											NM_015310	PSD3
		X																								NM_015317	PUM2
				X																						NM_015331	NCSTN
														X	3											NM_015339	ADNP
				X																						NM_015347	RIMBP2
						X																				NM_015404	DFNB31
														X												NM_015409	EP400
				X																						NM_015412	C3orf17
X																										NM_015415	BRP44
		X																								NM_015423	AASDHPPT
						X																				NM_015434	INTS7
				X																						NM_015440	MTHFD1L
								X																		NM_015443	KIAA1267
														X												NM_015450	POT1
														X												NM_015470	RAB11FIP5
									X																	NM_015485	RWDD3
									X																	NM_015497	TMEM87A
														X												NM_015542	UPF2
						X																				NM_015544	TMEM98
			X																							NM_015559	SETBP1
	X													X	3											NM_015570	AUTS2
						X																				NM_015576	ERC2
				X										X	4											NM_015630	EPC2
								X																		NM_015634	KIAA1279
									X																	NM_015656	KIF26A
				X																						NM_015657	ABCA12
									X																	NM_015678	NBEA
			X																							NM_015702	MMADHC
														X												NM_015705	SGSM3
		X																								NM_015722	CALY
			X																							NM_015848	KRT76
														X												NM_015902	UBR5
														X												NM_015912	FAM135B
						X																				NM_015941	ATP6V1H
		X																								NM_015945	SLC35C2
			X																							NM_015960	CUTC
			X																							NM_015984	UCHL5
				X																						NM_015993	PLLP
														X	4											NM_016028	SUV420H1
				X																						NM_016050	MRPL11
									X																	NM_016081	PALLD
			X																							NM_016083	CNR1
X																										NM_016124	RHD
X						X																				NM_016144	COMMD10
														X												NM_016148	SHANK1
												X														NM_016155	MMP17
X																										NM_016174	CERCAM
						X																				NM_016203	PRKAG2
X																										NM_016269	LEF1
	X													X	4											NM_016279	CDH9
														X	4											NM_016298	FBXO40
						X																				NM_016302	CRBN
														X												NM_016327	UPB1
X																				X	X	X	X	X		NM_016335	PRODH
																				X	X	X				NM_016340	RAPGEF6
									X																	NM_016341	PLCE1
									X																	NM_016343	CENPF
				X																						NM_016358	IRX4
							X																			NM_016362	GHRL
						X																				NM_016373	WWOX
		X																								NM_016403	CWC15
						X																				NM_016441	CRIM1
			X																							NM_016442	ERAP1
														X												NM_016495	TBC1D7
	X																									NM_016522	NTM
			X											X	4											NM_016524	SYT17
									X																	NM_016527	HAO2
X																										NM_016533	NINJ2
							X																			NM_016573	GMIP
									X																	NM_016585	THEG
				X																						NM_016621	PHF21A
			X																							NM_016644	PRR16
									X																	NM_016653	ZAK
			X																	X						NM_016831	PER3
			X																							NM_016848	SHC3
			X																							NM_016930	STX18
			X																							NM_016945	TAS2R16
		X																								NM_016950	SPOCK3
				X																						NM_016952	CDON
			X																	X	X	X				NM_017412	FZD3
														X	4											NM_017416	IL1RAPL2
X																										NM_017425	SPA17
		X																								NM_017440	MDM1
									X																	NM_017515	SLC35F2
				X										X	3											NM_017519	ARID1B
									X																	NM_017545	HAO1
																				X	X	X				NM_017551	GRID1
														X												NM_017558	HYDIN
									X																	NM_017564	STAB2
														X												NM_017575	SMG6
														X	5											NM_017585	SLC2A6
				X																						NM_017639	DCHS2
								X																		NM_017649	CNNM2
														X		X		X		X	X	X				NM_017651	AHI1
								X																		NM_017661	ZNF280D
									X																	NM_017679	BCAS3
X																										NM_017684	VPS13C
									X																	NM_017693	BIVM
						X																				NM_017705	PAQR5
						X																				NM_017712	PGPEP1
									X																	NM_017738	CNTLN
														X												NM_017739	POMGNT1
														X												NM_017757	ZNF407
									X																	NM_017774	CDKAL1
														X		X										NM_017780	CHD7
				X																						NM_017784	OSBPL10
														X												NM_017793	RPP25
						X																				NM_017805	RASIP1
			X																							NM_017822	C12orf41
						X																				NM_017824	MARCH5
			X																							NM_017868	TTC12
									X																	NM_017869	BANP
														X	5											NM_017884	PINX1
		X																								NM_017895	DDX27
				X																						NM_017902	HIF1AN
									X																	NM_017933	PID1
								X																		NM_017935	BANK1
X																										NM_017945	SLC35A5
									X					X	4											NM_017954	CADPS2
				X																						NM_017980	LIMS2
			X																							NM_018000	MREG
														X	4											NM_018008	FEZF2
							X																			NM_018011	ARGLU1
									X																	NM_018012	KIF26B
									X																	NM_018013	SOBP
		X																								NM_018014	BCL11A
														X												NM_018023	YEATS2
				X																						NM_018027	FRMD4A
		X																								NM_018039	KDM4D
						X																				NM_018062	FANCL
									X																	NM_018070	SSBP3
									X																	NM_018075	ANO10
			X																							NM_018079	SRBD1
X																										NM_018091	ELP3
												X														NM_018100	EFHC1
		X																								NM_018142	INTS10
				X																						NM_018158	SLC4A1AP
			X																							NM_018181	LOC442041
				X																						NM_018192	LEPREL1
X																										NM_018194	HHAT
														X	3											NM_018196	TMLHE
								X																		NM_018199	EXD2
														X	4											NM_018214	LRRC1
						X																				NM_018226	RNPEPL1
														X												NM_018227	UBA6
							X																			NM_018294	CWF19L1
							X																			NM_018313	PBRM1
			X																							NM_018318	CCDC91
				X																						NM_018325	C9orf72
									X					X	3	X										NM_018328	MBD5
			X																							NM_018349	MCTP2
			X																							NM_018361	AGPAT5
X																										NM_018363	RNLS
			X																							NM_018371	CSGALNACT1
				X																						NM_018401	STK32B
														X	4											NM_018412	ST7
			X																							NM_018413	CHST11
														X												NM_018420	SLC22A15
			X											X	5											NM_018441	PECR
														X	6											NM_018460	ARHGAP15
														X												NM_018558	GABRQ
									X																	NM_018561	USP49
						X								X	4											NM_018650	MARK1
				X										X	3			X		X	X	X	X	X		NM_018662	DISC1
								X																		NM_018672	ABCA5
								X																		NM_018683	RNF114
									X																	NM_018702	ADARB2
								X																		NM_018710	TMEM55A
									X																	NM_018712	ELMOD1
														X	3											NM_018718	TSGA14
								X																		NM_018719	CDCA7L
		X												X	3											NM_018723	A2BP1
		X																								NM_018837	SULF2
				X										X	5											NM_018896	CACNA1G
														X												NM_018898	PCDHA13
														X												NM_018899	PCDHA13
														X												NM_018900	PCDHA4
														X												NM_018901	PCDHA13
														X												NM_018902	PCDHA11
														X												NM_018903	PCDHA12
														X												NM_018904	PCDHA13
														X												NM_018905	PCDHA2
														X												NM_018906	PCDHA3
														X												NM_018907	PCDHA4
														X												NM_018908	PCDHA5
														X												NM_018909	PCDHA6
														X												NM_018910	PCDHA7
														X												NM_018911	PCDHA6
														X												NM_018914	PCDHGA11
				X																						NM_018945	PDE7B
						X																				NM_018963	BRWD1
														X	4											NM_018968	SNTG2
		X																								NM_018970	GPR85
														X	3											NM_018977	NLGN3
									X																	NM_018993	RIN2
							X																			NM_019002	ETAA1
									X																	NM_019020	TBC1D16
X																										NM_019023	PRMT7
									X																	NM_019028	ZDHHC13
								X																		NM_019035	PCDH18
				X																						NM_019083	CCDC76
				X																						NM_019106	SEPT3
								X																		NM_019111	HLA-DRA
														X	5											NM_019597	RPL36A
	X																									NM_019599	TAS2R1
									X																	NM_019600	KIAA1370
								X																		NM_019602	BTNL2
								X																		NM_019851	FGF20
									X																	NM_019891	ERO1LB
														X	3											NM_020039	ACCN2
				X																						NM_020041	SLC2A9
									X																	NM_020066	FMN2
												X														NM_020070	IGLL1
																					X					NM_020117	LARS
		X																								NM_020130	C8orf4
						X																				NM_020156	C1GALT1
						X																				NM_020159	SMARCAD1
								X																		NM_020166	MCCC1
X						X																				NM_020167	NMUR2
									X																	NM_020178	CA10
														X												NM_020180	CELF4
								X																		NM_020182	PMEPA1
														X												NM_020185	DUSP22
						X																				NM_020190	OLFML3
									X																	NM_020192	C7orf36
		X																								NM_020199	C5orf15
			X																							NM_020235	BBX
																				X	X	X				NM_020240	CDC42SE2
		X																								NM_020338	ZMIZ1
			X																							NM_020342	SLC39A10
									X					X												NM_020344	SLC24A2
								X																		NM_020346	SLC17A6
									X																	NM_020348	CNNM1
			X																							NM_020354	ENTPD7
									X																	NM_020385	REXO4
								X																		NM_020387	RAB25
						X																				NM_020389	TRPC7
			X																							NM_020412	CHMP1B
										X																NM_020415	RETN
			X																							NM_020444	KIAA1191
						X																				NM_020445	ACTR3B
				X																						NM_020464	NHSL1
							X																			NM_020469	ABO
												X														NM_020482	FHL5
						X																				NM_020528	PCBP3
									X																	NM_020529	NFKBIA
										X																NM_020536	CSRP2BP
									X																	NM_020546	ADCY2
					X																X					NM_020548	DBI
				X																						NM_020549	CHAT
														X	5											NM_020640	DCUN1D1
			X																							NM_020647	JPH1
									X																	NM_020693	DSCAML1
						X																				NM_020714	ZNF490
				X																						NM_020725	ATXN7L1
	X													X	3											NM_020742	NLGN4X
		X																								NM_020744	MTA3
X																										NM_020754	ARHGAP31
									X																	NM_020759	STARD9
									X					X		X										NM_020766	PCDH19
			X																							NM_020782	KLHDC5
							X																			NM_020783	SYT4
		X												X												NM_020794	LRRC7
			X																							NM_020801	ARRDC3
							X							X												NM_020806	GPHN
				X																						NM_020809	ARHGAP20
												X														NM_020814	MARCH4
														X	4											NM_020815	PCDH10
														X												NM_020822	KCNT1
									X																	NM_020825	CRAMP1L
								X																		NM_020829	KIAA1432
								X																		NM_020858	SEMA6D
		X																								NM_020863	ZFAT
			X																							NM_020864	KIAA1486
						X								X	4											NM_020868	DPP10
														X	6											NM_020872	CNTN3
														X	6											NM_020883	ZSWIM5
			X																							NM_020896	OSBPL5
					X																					NM_020898	CALCOCO1
									X																	NM_020910	KIAA1549
														X	1											NM_020920	CHD8
														X	4											NM_020922	WNK3
						X																				NM_020927	VAT1L
						X																				NM_020929	LRRC4C
														X	4											NM_020931	KIAA1586
									X																	NM_020943	CWC22
									X																	NM_020952	TRPM3
X																										NM_020972	ZFYVE28
		X																								NM_020989	CRYGC
											X			X	3											NM_021007	SCN2A
							X																			NM_021020	LZTS1
		X																								NM_021027	UGT1A7
X																										NM_021058	HIST1H2BJ
X																										NM_021064	HIST1H2AG
			X																							NM_021072	HCN1
						X														X						NM_021074	NDUFV2
				X																						NM_021080	DAB1
X														X												NM_021096	CACNA1I
											X			X	2											NM_021098	CACNA1H
			X																							NM_021115	SEZ6L
																				X	X	X	X			NM_021130	PPIAL3
														X	4											NM_021135	RPS6KA2
				X																						NM_021136	RTN1
									X																	NM_021137	TNFAIP1
						X																				NM_021145	DMTF1
														X	2											NM_021150	GRIP1
									X																	NM_021154	C8orf62
			X																							NM_021165	FAM5B
								X																		NM_021174	KIAA1967
			X																							NM_021178	CCNB1IP1
X																										NM_021190	PTBP2
								X																		NM_021199	SQRDL
			X																							NM_021203	SRPRB
			X																							NM_021205	RHOU
			X																							NM_021213	PCTP
						X																				NM_021215	RPRD1B
			X																							NM_021233	DNASE2B
														X	4											NM_021248	CDH22
									X																	NM_021255	PELI2
									X																	NM_021570	BARX1
								X																		NM_021620	PRDM13
						X																				NM_021728	OTX2
				X																						NM_021807	EXOC4
		X																								NM_021813	BACH2
			X																							NM_021814	ELOVL5
			X																							NM_021823	PPCDC
			X																							NM_021943	ZFAND3
X																				X		X	X			NM_021947	SRR
																					X					NM_021948	BCAN
	X													X	3					X						NM_021956	GRIK2
						X																				NM_021965	PGM5
									X																	NM_021966	TCL1A
X																										NM_021976	RXRB
			X																							NM_021977	SLC22A3
									X																	NM_021982	SEC24A
																				X		X				NM_022003	FXYD6
				X																						NM_022055	KCNK12
														X	4											NM_022058	SLC4A10
			X																							NM_022062	PKNOX2
				X																						NM_022068	FAM38B
									X																	NM_022073	EGLN3
								X																		NM_022089	ATP13A2
			X																							NM_022093	TNN
												X														NM_022105	DIDO1
						X																				NM_022111	CLSPN
												X														NM_022114	PRDM16
								X																		NM_022115	PRDM15
																					X	X		X		NM_022123	NPAS3
									X																	NM_022144	TNMD
			X																							NM_022160	DMRTA1
				X																						NM_022336	EDAR
		X																								NM_022337	RAB38
				X																						NM_022349	MS4A6A
								X																		NM_022365	DNAJC1
			X																							NM_022445	TPK1
									X																	NM_022451	NOC3L
														X		X										NM_022455	NSD1
														X	5											NM_022457	RFWD2
						X																				NM_022459	XPO4
				X																						NM_022479	WBSCR17
									X																	NM_022493	NARFL
X																				X						NM_022719	DGCR14
																				X		X				NM_022727	TRMT2A
								X																		NM_022731	NUCKS1
						X																				NM_022743	SMYD3
			X																							NM_022757	CCDC14
				X																						NM_022767	AEN
						X																				NM_022771	TBC1D15
X																										NM_022779	DDX31
							X																			NM_022817	PER2
														X												NM_022822	KLC2
														X												NM_022828	YTHDC2
			X																							NM_022840	METTL4
X																										NM_022843	PCDH20
														X	5											NM_022902	SLC30A5
			X																							NM_022913	GPBP1
									X																	NM_022918	TMEM135
																		X		X		X				NM_023004	RTN4R
														X		X										NM_023010	UPF3B
								X																		NM_023943	TMEM108
									X																	NM_024007	EBF1
							X													X		X				NM_024012	HTR5A
				X																						NM_024021	MS4A4A
							X																			NM_024045	DDX50
									X																	NM_024066	ERI3
												X														NM_024080	TRPM8
								X																		NM_024081	PRRG4
									X																	NM_024086	METT10D
									X																	NM_024089	KDELC1
		X																								NM_024090	ELOVL6
																					X					NM_024293	FAM134A
									X																	NM_024306	FA2H
														X	5											NM_024309	TNIP2
						X																				NM_024322	CENPO
									X																	NM_024323	C19orf57
			X																							NM_024324	CRELD2
									X																	NM_024336	IRX3
						X																				NM_024337	IRX1
									X																	NM_024407	NDUFS7
			X																	X						NM_024411	PDYN
X																		X		X	X	X				NM_024420	PLA2G4A
X																										NM_024430	PSTPIP2
									X					X	3											NM_024490	ATP10A
														X		X										NM_024519	FAM65A
								X																		NM_024526	EPS8L3
									X																	NM_024532	SPAG16
														X												NM_024572	GALNT14
									X																	NM_024573	C6orf211
			X																							NM_024582	FAT4
									X																	NM_024590	ARSJ
														X	4											NM_024596	MCPH1
						X																				NM_024607	PPP1R3B
				X																						NM_024632	SAP30L
									X																	NM_024642	GALNT12
						X																				NM_024645	ZMAT4
						X																				NM_024650	C11orf80
				X																						NM_024669	ANKRD55
						X																				NM_024675	PALB2
				X																						NM_024686	TTLL7
									X																	NM_024693	ECHDC3
		X																								NM_024697	ZNF385D
						X																				NM_024717	MCTP1
				X																						NM_024734	CLMN
	X																									NM_024755	SLTM
														X	3	X										NM_024757	EHMT1
			X																							NM_024766	C2orf34
						X																				NM_024769	ASAM
				X																						NM_024821	CCDC134
			X																							NM_024830	LPCAT1
									X																	NM_024837	ATP8B4
			X																							NM_024838	THNSL1
			X																							NM_024841	PRR5L
			X																							NM_024895	PDZD7
								X																		NM_024896	ERMP1
									X																	NM_024945	RMI1
							X																			NM_024949	WWC2
									X																	NM_025076	UXS1
								X																		NM_025090	USP36
								X																		NM_025099	C17orf68
X																										NM_025133	FBXO11
			X																							NM_025136	OPA3
		X																								NM_025145	C10orf79
						X																				NM_025152	NUBPL
										X																NM_025158	RUFY1
			X																							NM_025164	SIK3
					X																					NM_025179	PLXNA2
X																										NM_025214	CCDC68
									X																	NM_025217	ULBP2
		X																								NM_025221	KCNIP4
						X																				NM_025240	CD276
									X																	NM_025248	SRCIN1
														X												NM_030582	COL18A1
									X																	NM_030623	SPHKAP
														X												NM_030629	CMIP
			X																							NM_030637	DDHD1
			X																							NM_030648	SETD7
								X																		NM_030650	KIAA1715
								X																		NM_030665	RAI1
								X																		NM_030753	WNT3
						X																				NM_030754	SAA2
				X																						NM_030797	FAM49A
						X																				NM_030805	LMAN2L
						X																				NM_030820	COL21A1
									X																	NM_030912	TRIM8
														X												NM_030922	NIPA2
								X																		NM_030923	TMEM163
				X										X	5											NM_030932	DIAPH3
												X														NM_030948	PHACTR1
									X																	NM_030955	ADAMTS12
X																										NM_030958	SLCO5A1
									X																	NM_030964	SPRY4
								X																		NM_031207	HYI
			X																							NM_031218	ZNF93
									X																	NM_031282	FCRL4
			X																							NM_031296	RAB33B
				X																						NM_031301	APH1B
														X	3											NM_031303	KATNAL2
														X												NM_031305	ARHGAP24
								X																		NM_031313	ALPPL2
														X												NM_031407	HUWE1
														X												NM_031413	CECR2
X																										NM_031418	ANO3
									X																	NM_031423	NUF2
							X																			NM_031438	NUDT12
			X																							NM_031445	AMMECR1L
									X																	NM_031451	TEX101
									X																	NM_031460	KCNK17
														X												NM_031462	CD99L2
X																										NM_031468	CALN1
		X																								NM_031469	SH3BGRL2
		X																								NM_031471	FERMT3
		X																								NM_031472	TRPT1
														X	5											NM_031892	SH3KBP1
														X												NM_031915	SETDB2
									X																	NM_031935	HMCN1
X																										NM_032012	C9orf5
						X												X		X	X	X	X	X		NM_032122	DTNBP1
								X																		NM_032137	C3orf20
									X																	NM_032167	RUNDC2A
			X											X	4					X						NM_032192	PPP1R1B
X						X																				NM_032206	NLRC5
						X																				NM_032270	LRRC8C
						X																				NM_032293	GARNL3
			X																							NM_032294	CAMKK1
			X																							NM_032295	SLC37A3
														X												NM_032298	SYT3
								X																		NM_032326	TMEM175
		X																								NM_032344	NUDT22
				X																						NM_032352	BRMS1L
														X												NM_032372	DYDC2
			X																							NM_032408	BAZ1B
								X																		NM_032409	PINK1
			X											X	4											NM_032429	LZTS2
							X																			NM_032433	ZNF333
									X																	NM_032435	KIAA1804
				X																X		X				NM_032446	MEGF10
						X								X	5											NM_032486	DCTN5
								X																		NM_032493	AP1M1
						X																				NM_032503	MCHR2
X																										NM_032505	KBTBD8
														X	5											NM_032512	PDZD4
						X																				NM_032521	PARD6B
		X																								NM_032531	KIRREL3
														X	5											NM_032549	IMMP2L
						X																				NM_032581	FAM126A
									X																	NM_032599	FAM71F1
			X																							NM_032600	CCDC54
						X																				NM_032608	MYO18B
									X																	NM_032638	GATA2
								X																		NM_032680	EFCAB4B
		X												X	3											NM_032682	FOXP1
		X																								NM_032718	MFSD9
												X														NM_032727	INA
														X	5											NM_032776	JMJD1C
														X	4											NM_032785	AGBL4
														X												NM_032796	SYAP1
						X																				NM_032806	C3orf39
								X																		NM_032808	LINGO1
			X																							NM_032813	TMTC4
			X																							NM_032844	MASTL
		X																								NM_032859	ABHD13
						X																				NM_032866	CGNL1
			X																							NM_032867	MICALCL
									X																	NM_032869	NUDCD1
									X																	NM_032873	UBASH3B
		X																								NM_032884	C1orf94
														X	6											NM_032907	UBL7
								X																		NM_032927	TMEM128
		X																								NM_032932	RAB11FIP4
									X																	NM_032933	C18orf45
														X												NM_032946	NXF5
														X	4											NM_032999	LOC100093631
														X												NM_033028	BBS4
									X																	NM_033033	KRT82
									X																	NM_033050	SUCNR1
				X																						NM_033055	HIAT1
														X												NM_033056	PCDH15
			X			X																				NM_033071	SYNE1
						X																				NM_033089	ZCCHC3
								X																		NM_033102	SLC45A3
X																										NM_033127	SEC16B
X																										NM_033211	C5orf30
														X	5											NM_033215	PPP1R3F
								X																		NM_033223	GABRG3
								X																		NM_033225	CSMD1
									X																	NM_033253	NT5C1B
								X																		NM_033272	KCNH7
						X																				NM_033274	ADAM19
		X																								NM_033401	CNTNAP4
														X	5											NM_033427	CTTNBP2
X																										NM_033482	POM121L2
				X																						NM_033515	ARHGAP18
														X												NM_033655	CNTNAP3
														X												NM_052840	CELF6
								X																		NM_052866	ADAMTSL1
						X																				NM_052867	NALCN
								X																		NM_052885	SLC2A13
		X																								NM_052892	PKD1L2
			X																							NM_052896	CSMD2
														X												NM_052897	MBD6
		X																								NM_052898	XKR4
														X												NM_052903	TUBGCP5
			X																							NM_052907	TMEM132B
						X																				NM_052910	SLITRK1
														X	4											NM_052917	GALNT1
				X																						NM_052918	SORCS1
X																										NM_052956	ACSM1
		X												X	4					X	X	X				NM_053004	GNB1L
			X																							NM_053025	MYLK
			X																							NM_053046	EGLN2
									X																	NM_053276	VIT
	X																									NM_057177	PARD3B
									X																	NM_080283	ABCA9
		X																								NM_080385	CPA5
								X																		NM_080390	TCEAL2
X																										NM_080596	HIST1H2AG
			X																							NM_080650	ATPBD4
			X											X	3											NM_080676	MACROD2
						X																				NM_080722	ADAMTS14
				X																						NM_080743	SFRS13B
								X																		NM_080826	ISM1
									X																	NM_080862	SPSB4
						X																				NM_130385	MRVI1
														X	5											NM_130466	UBE3B
														X	4											NM_130770	HTR3C
						X								X	4											NM_130773	CNTNAP5
X																										NM_130783	TSPAN18
		X																								NM_130847	AMOTL1
														X												NM_133259	LRPPRC
				X																						NM_133265	AMOT
			X																							NM_133459	CCBE1
								X																		NM_138283	CSTL1
X																										NM_138290	RUNDC3B
								X																		NM_138326	ACMSD
									X																	NM_138356	SHF
								X																		NM_138370	PKDCC
				X																						NM_138371	FAM113B
			X																							NM_138375	CABLES1
									X																	NM_138400	NOM1
									X					X	4											NM_138423	CASC4
									X																	NM_138477	CDAN1
						X																				NM_138484	SGOL1
														X	3											NM_138570	SLC38A10
									X																	NM_138574	HDGFL1
		X												X	4											NM_138704	NDNL2
										X																NM_138796	SPATA17
			X																							NM_138807	C3orf31
						X																				NM_138813	ATP8B3
						X																				NM_138962	MSI2
		X																								NM_139056	ADAMTS16
														X		X										NM_139058	ARX
														X												NM_139072	DNER
			X																							NM_139167	SGCZ
														X												NM_139177	SLC39A11
									X																	NM_139241	FGD4
														X	4											NM_139282	RHOXF1
											X															NM_139284	LGI4
									X																	NM_139318	KCNH5
X																										NM_139320	CHRNA7
			X																							NM_144587	BTBD16
								X																		NM_144591	C10orf32
														X												NM_144599	NIPA1
				X																						NM_144620	LRRC39
									X																	NM_144628	TBC1D20
[truncated: 362 more rows]
