# Supplementary material for: Evolutionary conservation in genes underlying human psychiatric disorders
Source: Front Hum Neurosci. 2014 May 6;8:283. doi: 10.3389/fnhum.2014.00283 (PMC4018557; doi:10.3389/fnhum.2014.00283)
Supplement: Supplementary file 8 [file DataSheet8.XLSX]

## Sheet: ortholog_table
	Homo sapiens	Echinops telfairi	Loxodonta africana	Trichechus manatus latirostris	Sorex araneus	Condylura cristata	Equus caballus	Ceratotherium simum simum	Sus scrofa	Bos taurus	Ovis aries	Orcinus orca	Tursiops truncatus	Felis catus	Ailuropoda melanoleuca	Mustela putorous furo	Odobenus rosmarus divergens	Canis lupus familiaris	Heterocephalus glaber	Octodon degus	Cavia porcellus	Chichilla lanigera	Ictidomys tridecemlineatus	Jaculus jaculus	Mus musculus	Rattus norvegicus	Microtus ochrogaster	Cricetulus griseus	Mesocricetus auratus	Ochotona princeps	Oryctolagus cuniculus	Otolemur garnettii	Callithrix jacchus	Saimiri boliviensis boliviensis	Macaca mulatta	Papio anubis	Nomascus leucogenys	Pongo abelii	Gorilla gorilla gorilla	Pan paniscus	Pan troglodytes
A2M	NM_000014	XM_004717438	XM_003410810	XM_004387286	XM_004619700	XM_004692581	XM_001499123	XM_004438645	XM_001925200	NM_001109795	XM_004006890			XM_003988389	XM_002930292	XM_004824694	XM_004410891	XM_534893	NM_001279851	XM_004647147	NM_001173052	XM_005378891	XM_003926675	XM_004669107	NM_175628	XM_003749828	XM_005365162		XM_005065952	XM_004599064	XM_002712773	XM_003796362	XM_002752335	XM_005341348	XM_001114328	XM_003905949	XM_003265451	NM_001133457	XM_004052668	XM_003804533	XM_001139819
NAT2	NM_000015	XM_004707569	XM_003412492	XM_004382096		XM_004682296	XM_001487857	XM_004441227	XM_003134236	XM_005226164	XM_004021814	XM_004286196	XM_004318196	XM_004001593	XM_002915718	XM_004813173	XM_004417330		XM_004879257	XM_004630916	XM_003479335	XM_005373603	XM_003935575	XM_004669697	NM_010874	NM_053854	XM_005367761	NM_001244413	NM_001281823	XM_004591393	NM_001171149	XM_003794039		XM_005329281	NM_001044736	XM_003902477	XM_003256722	XM_002818850	XM_004046720	XM_003823637	XM_519631
PSEN1	NM_000021	XM_004698693		XM_004371013	XM_004612297	XM_004681718	XM_001489077	XM_004426322	NM_001078667	XM_005211936	XM_004010770	XM_004262205	XM_004316061	XM_003987805		XM_004754830	XM_004399404	NM_001002943	XM_004837249	XM_004624844	XM_003472398	XM_005409427	XM_003924504	XM_004649708	NM_008943	NM_019163	XM_005343311	XM_003505121	XM_005072700	XM_004584418	XM_002719669	XM_003801064	XM_002754085	XM_005321204	NM_001266480	XM_003902012	XM_003263673	NM_001132655		XM_003824135	XM_001150037
ADA	NM_000022	XM_004698279	XM_003411561	XM_004370567	XM_004612614	XM_004687020	XM_001500443	XM_004430368	XM_003360006	NM_173887	XM_004014846	XM_004272885	XM_004329124	XM_003983528	XM_002917352	XM_004785534	XM_004414101	XM_534428	XM_004858185	XM_004631015	XM_003467768	XM_005392467	XM_003936407	XM_004669276	NM_001272052	NM_130399	XM_005362952	XM_003504567		XM_004586061	XM_002721061	XM_003787814	XM_002747638	XM_005327202	XM_001109908	XM_003904705	XM_003253610		XM_004062204	XM_003825933	XM_001144517
ADRB2	NM_000024	XM_004696712	XM_003404840	XM_004384918	XM_004620597	XM_004686868	NM_001257120	XM_004428669	NM_001128436	NM_174231	NM_001130154	XM_004280375	XM_004319471	NM_001009247	XM_002918156	XM_004801598	XM_004402788	NM_001003234	XM_004854373	XM_004631276	XM_003477335	XM_005380632	XM_003933997	XM_004664751	NM_007420	NM_012492	XM_005356183	XM_003513185	NM_001281948	XM_004587558	XM_002710297	XM_003782057	XM_002744350	XM_005324188	NM_001042774	XM_003900334	XM_003266361	XM_003776691	XM_004042781	XM_003829053	NM_001195264
ADSL	NM_000026	XM_004700266	XM_003419822	XM_004373883	XM_004610717	XM_004675641	XM_001917207	XM_004437886	NM_001130733	NM_001102377	XM_004007004	XM_004279511	XM_004323041	XM_003989280	XM_002914560	XM_004813740	XM_004397436	XM_531727	XM_004845555	XM_004634643	XM_003470376	XM_005379310	XM_003932838	XM_004650608	NM_009634	NM_001130503	XM_005354168	NM_001244045	XM_005067006	XM_004589483	XM_002721413	XM_003783175	XM_002763911	XM_005322227		XM_003905582	XM_003264787	XM_002831167		XM_003821626	NM_001280160
AGA	NM_000027	XM_004696132	XM_003415825	XM_004389358	XM_004614715	XM_004682517	XM_001492844	XM_004428719	XM_001927332	XM_005225945	XM_004021838	XM_004280924	XM_004324445	XM_004001350	XM_002924739	XM_004819160	XM_004406463	XM_003432120	XM_004905612	XM_004642614	XM_003469118	XM_005373511	XM_003933876	XM_004657114	NM_001005847	NM_001031641	XM_005362602	XM_003503041	XM_005088276	XM_004579026	XM_002709483	XM_003792797	XM_002745194		NM_001199093	XM_003899388	XM_003276672	XM_002815319	XM_004040664	XM_003823440	XM_517545
AGL	NM_000028	XM_004699235	XM_003409520	XM_004385714	XM_004614649	XM_004689745	NM_001110308	XM_004420789	XM_003481507	NM_001192471	XM_004002226	XM_004263072	XM_004310571	XM_003990359	XM_002920773	XM_004812146	XM_004401482	NM_001048096	XM_004869112	XM_004637008	XM_003479171			XM_004663950	NM_001081326	NM_001108564	XM_005357190	XM_003513213	XM_005077116	XM_004582015	NM_001082247	XM_003784122	XM_002763996	XM_005342620	XM_001106354	XM_003892268	XM_003260105	XM_002810573	XM_004026208	XM_003808466	XM_524777
AGT	NM_000029	XM_004712201		XM_004372942	XM_004619023	XM_004690842	XM_001496084	XM_004427156	XM_001924659		XM_004021668	XM_004281588		XM_003993939	XM_002927609	XM_004819601	XM_004404855	XM_536348	XM_004854676	XM_004640851	XM_003473490	XM_005404990	XM_003940772	XM_004659626	NM_007428	NM_134432	XM_005345873	XM_003496837	XM_005064672	XM_004578875		XM_003791015	NM_001185037	XM_005320380	XM_001107374	XM_003893781	XM_003267249	XM_002809309		XM_003824464	NM_001009032
ABCD1	NM_000033	XM_004717603	XM_003421730	XM_004390567	XM_004606605	XM_004695184	XM_001491684	XM_004443301	XM_003135473	NM_001046190		XM_004286419	XM_004318459	XM_004001038	XM_002929081	XM_004827335	XM_004409166	XM_850248	XM_004874948	XM_004645146	XM_003462182	XM_005414142	XM_003943876	XM_004672075	NM_007435	NM_001108821	XM_005371809	XM_003506537	XM_005086948	XM_004598841	NM_001171362	XM_003802536	XM_003735855	XM_005340600	XM_001085640	XM_003918462	XM_003279353	XM_002832296	XM_004065084	XM_003804840
ANK1	NM_000037	XM_004707671	XM_003412396	XM_004382141	XM_004606843	XM_004682270	XM_003364256	XM_004441192	XM_003134225	XM_005197208	XM_004021876	XM_004285082	XM_004314154	XM_003984811	XM_002918547	XM_004813118	XM_004394462		XM_004855293	XM_004633116	XM_003464628	XM_005410521	XM_003942393	XM_004669013	NM_001277281	NM_001107322	XM_005362424	XM_003503325	XM_005066549	XM_004592749		XM_003801090	XM_002756995	XM_005340315	XM_001099591	XM_003902692		XM_002819050	XM_004046949	XM_003823296	XM_003311695
APC	NM_000038	XM_004706582	XM_003405008	XM_004376994	XM_004613096	XM_004678370	XM_001504579	XM_004420314	NM_001206430	NM_001075986	XM_004010175	XM_004267454	XM_004320245	XM_003981196	XM_002919170	XM_004820588	XM_004401387		XM_004841783	XM_004643268	XM_003479458	XM_005382152	XM_003920698	XM_004652474	NM_007462	NM_012499	XM_005355898		XM_005065296	XM_004586583	XM_002721571	XM_003788918	XM_002744710	XM_005327231	XM_002804478	XM_003899993	XM_004087424	XM_002815784	XM_004042351	XM_003826735	XM_001143893
APOA1	NM_000039	XM_004712799	XM_003418238	XM_004385707	XM_004605063	XM_004688835	XM_001502469	XM_004427287	NM_214398	NM_174242		XM_004273365	XM_004316747	XM_003992456	XM_002919493	XM_004749900	XM_004415475	XM_536564	XM_004856644	XM_004636481	XM_003472810	XM_005378193	XM_003923665	XM_004666440	NM_009692		XM_005347256	XM_003511090	NM_001281657	XM_004585103	NM_001101687	XM_003794772	XM_002754449	XM_005328292	XM_001090774	NM_001112646	XM_003253187	XM_002822518	XM_004052184	XM_003820083	XM_001153383
APOC3	NM_000040	XM_004712856	XM_003418237	XM_004385687		XM_004688836			NM_001002801	NM_001001175	XM_004016048	XM_004273366	XM_004316748	XM_003992455	XM_002919494	XM_004791395	XM_004415477	NM_001003369	XM_004856643	XM_004636548	NM_001172915	XM_005378187	XM_003923669	XM_004666413	NM_023114	NM_001271053	XM_005347257	XM_003511098	XM_005069279	XM_004585229	XM_002708371		XM_002754445	XM_005328291	XM_001090312	XM_003910742	XM_003253184	XM_002822516	XM_004052181	XM_003820085
APOE	NM_000041	XM_004710559	XM_003406443	XM_004388788	XM_004607829	XM_004694178		XM_004440368	NM_214308	XM_005219150	XM_004015737	XM_004271187	XM_004331415	XM_003997691			XM_004401004	XM_860935	XM_004873142	XM_004644322	XM_003464570	XM_005412545	XM_003940424	XM_004670291	NM_009696	NM_001270683	XM_005370311	XM_003505453	XM_005086320	XM_004598038	NM_001082643		XM_002762227	XM_005338268		XM_003918602		XM_002829380	XM_004060985	XM_003817546	NM_001009007
FAS	NM_000043					XM_004681084	XM_001917336	XM_004440018	NM_213839	NM_174662	NM_001123003			NM_001009314	XM_002914401	XM_004827526	XM_004409704		XM_004858367	XM_004632111	XM_003473548	XM_005385858	XM_003922426	XM_004653011	NM_007987	NM_139194	XM_005352161	XM_003505961	XM_005063207	XM_004600066	NM_001081995	XM_003783774	NM_001267773	XM_005339199	NM_001032933	XM_003903969	XM_003255184	XM_002820955	XM_004049750	XM_003810516	XM_001139138
AR	NM_000044	XM_004715439	XM_003412742	XM_004380092	XM_004615768	XM_004694437	NM_001163891	XM_004439897	NM_214314	NM_001244127	XM_004022146	XM_004275797	XM_004316787	XM_004000575	XM_002929171	XM_004827652	XM_004416901	NM_001003053	XM_004871777	XM_004644513	XM_003462291	XM_005401583	XM_003927049	XM_004661005	NM_013476	NM_012502	XM_005358632	XM_003510871	XM_005081152	XM_004595204	NM_001195724	XM_003801310	XM_002762952		NM_001032911	XM_003917817	XM_003272706	NM_001131177	XM_004064297	XM_003816907	NM_001009012
BCHE	NM_000055	XM_004704103	XM_003416257	XM_004384881	XM_004616226	XM_004674932	NM_001081850	XM_004424779	XM_003358664	NM_001076906	XM_004003192	XM_004283439	XM_004324549	NM_001009364	XM_002918561	XM_004787775	XM_004393200	XM_545267	XM_004834547	XM_004645998	XM_003469358	XM_005393137	XM_003924974	XM_004652372	NM_009738	NM_022942	XM_005344108	XM_003510470	XM_005076132	XM_004598348	XM_002716368	XM_003794643	XM_002807653	XM_005338285	XM_002808333	XM_003894872	XM_003256400	NM_001134037	XM_004037962	XM_003817698	XM_516857
BCKDHB	NM_000056	XM_004696530	XM_003404098	XM_004386058	XM_004610118	XM_004673645	XM_001503654	XM_004422060	NM_001123219	NM_174507	XM_004011123	XM_004270090		XM_003986336	XM_002916298	XM_004788893		XM_532213	XM_004860297	XM_004628271	XM_003474753	XM_005377677	XM_003923261	XM_004656533	NM_199195	NM_019267	XM_005347555	XM_003499983	XM_005073687	XM_004580540	XM_002714546	XM_003796733	XM_002746760	XM_005324764	XM_001111198	XM_003897839	XM_003258269		XM_004044328	XM_003816369	XM_001147541
LOC653879	NM_000064	XM_004714235	XM_003421672	XM_004378411	XM_004619470	XM_004689292	XM_001915554	XM_004441387	NM_214009	NM_001040469	XM_004022821			XM_003981774	XM_002927766	XM_004809098	XM_004395277	XM_533932	XM_004865631	XM_004632799	NM_001172903	XM_005405701	XM_003938991	XM_004655013	NM_009778	NM_016994	XM_005371144	XM_003501774	XM_005081412		NM_001082286	XM_003797998		XM_005332240		XM_003914766	XM_004092862			XM_003819392
CACNA1A	NM_000068	XM_004715585		XM_004389774	XM_004616802	XM_004688249			XM_003123343	NM_001075129	XM_004009255		XM_004328292	XM_003981953	XM_002920988	XM_004748609	XM_004398962	XM_003432913	XM_004872434	XM_004635636		XM_005381143		XM_004672428	NM_001252061	NM_012918	XM_005370954	XM_003501901	XM_005087329	XM_004595852	NM_001101693	XM_003797905	XM_002807811
CAPN3	NM_000070	XM_004709372	XM_003418675	XM_004380663	XM_004609595	XM_004687877	XM_001503274	XM_004421462	NM_214171	NM_174260	NM_001009212	XM_004273949	XM_004321663	XM_003987244	XM_002913197	XM_004796389	XM_004400387	XM_003640045	XM_004861644	XM_004623370	XM_003475442	XM_005381335	XM_003928961	XM_004660747	NM_007601	NM_017117	XM_005364304	XM_003498051	XM_005064502	XM_004578145	NM_001082059	XM_003791752	XM_002763949	XM_005316456	XM_001103220	XM_003900826		XM_002825347		XM_003805604	XM_003314651
CBS	NM_000071	XM_004697308	XM_003418987	XM_004384866	XM_004602499		XM_001490904	XM_004429717		NM_001102000	XM_004003372	XM_004264597		XM_003991399	XM_002922448	XM_004819235	XM_004406578	XM_848703	XM_004842421	XM_004631939	XM_003463923	XM_005375799	XM_003927571	XM_004654503	NM_001271353	NM_012522	XM_005360297	XM_003504445	XM_005070681	XM_004594160	NM_001082082	XM_003798073	XM_002761456	XM_005323454		XM_003895427	XM_003280675		XM_004062874	XM_003823863	XM_001143121
CST3	NM_000099	XM_004715300	XM_003411620			XM_004686918	XM_001915295	XM_004441932	NM_001044602	NM_174029	NM_001280713	XM_004270494		NM_001184972	XM_002931133	XM_004754092	XM_004405098	XM_003639821	XM_004874784	XM_004635576	XM_003476403	XM_005380975	XM_003942922	XM_004668722	NM_009976	NM_012837	XM_005365471	XM_003499963	XM_005072595	XM_004593387	NM_001082706	XM_003803638	XM_002747514	XM_005334595	NM_001032924	XM_003905163	XM_003280847
CYP17A1	NM_000102	XM_004701300	XM_003408963	XM_004370143	XM_004616395	XM_004681006	NM_001082523	XM_004428018	NM_214428	NM_174304	NM_001009483	XM_004265906	XM_004319073	NM_001009371	XM_002913891	XM_004794916	XM_004401986	XM_535000	XM_004866454	XM_004631491	XM_003474967	XM_005403822	XM_003922241	XM_004659390	NM_007809	NM_012753	XM_005352417	XM_003510927	NM_001281931	XM_004580232	XM_002718585	XM_003787210	NM_001267768	XM_005333613	NM_001040232	XM_003904194	XM_003255408	XM_002821109			NM_001009052
CYP2D6	NM_000106	XM_004700294	XM_003419730	XM_004379980	XM_004610551		XM_001502807	XM_004437934	NM_214394	NM_174529	NM_001245974			NM_001195406	XM_002926679	XM_004813810		NM_001003333	XM_004845478	XM_004642611	XM_003470542	XM_005379408	XM_003932804		NM_001163472	NM_138515		XM_003508801		XM_004589457	XM_002721374		NM_001204438	XM_005338574	NM_001040218	XM_003905633			XM_004063571
DLD	NM_000108	XM_004702587	XM_003407210	XM_004382592	XM_004602101	XM_004676935	XM_001491576	XM_004439281	NM_214062	NM_001206170	XM_004007853			XM_003982645	XM_002913641	XM_004801297	XM_004411906	NM_001003294	XM_004839648	XM_004634976	XM_003469788	XM_005377292	XM_003921092	XM_004652868	NM_007861	NM_199385	XM_005343880	NM_001246697	XM_005076230	XM_004598583			XM_002751744	XM_005319440	XM_001095232	XM_003896472	XM_004090191	NM_001133527	XM_004046044	XM_003811211	XM_001165051
DMD	NM_000109	XM_004713894	XM_003420176	XM_004386236	XM_004612432	XM_004689935	XM_001488124	XM_004435058	NM_001012408	XM_002700245	XM_004022562		XM_004331071	XM_004000392		XM_004820614	XM_004416747	NM_001003343	XM_004850043	XM_004631403	XM_005001380	XM_005410481	XM_003924064	XM_004663689	NM_007868	NM_001005246	XM_005369730	XM_003508926	XM_005080049	XM_004587963		XM_003793734	XM_002762761	XM_005324034		XM_003917549	XM_003261186	XM_002831501	XM_004063967	XM_003817709	XM_003317414
EDNRB	NM_000115	XM_004704263		XM_004371410	XM_004604013	XM_004680085	NM_001081837	XM_004423094	NM_001038002	XM_005213874	XM_004012321	XM_004276841	XM_004328746	XM_003980459	XM_002925528	XM_004785009	XM_004410621	NM_001010943	XM_004845222	XM_004626274	XM_005007169	XM_005374148	XM_003931026	XM_004650781	NM_001276296	NM_017333	XM_005365376	XM_003503485	XM_005070279	XM_004577637	NM_001082721	XM_003789718		XM_005324792		XM_003913970	XM_003257361	XM_002824348	XM_004054622	XM_003825253	XM_509693
ESR1	NM_000125	XM_004702110	XM_003403960	XM_004368823	XM_004601103	XM_004673937	NM_001081772	NM_001279253	NM_214220	NM_001001443	XM_004011538	XM_004263708		NM_001024231	XM_002920273	XM_004784336	XM_004404075	XM_533454	XM_004856866	XM_004645986	XM_003468423	XM_005390575	XM_003933794	XM_004651290	NM_007956	NM_012689	NM_001282251	XM_003495875	NM_001281325	XM_004598354	XM_002714947	XM_003797871	XM_003732763		XM_002803858	NM_001164587	XM_003255893	XM_003776945	XM_004044834	XM_003811497	XM_003311550
EXT1	NM_000127	XM_004697419		XM_004372966	XM_004607649	XM_004679623	XM_001496434	XM_004431120	XM_001924980	NM_001098095	XM_004011769	XM_004265369		XM_004000100	XM_002922668	XM_004804997	XM_004417311	XM_539145	XM_004850202	XM_004643609	XM_003479827	XM_005381900	XM_003933110	XM_004661375	NM_010162	NM_001130540	XM_005360525	NM_001246767	XM_005072663	XM_004580696	XM_002710745	XM_003782390	XM_002759309	XM_005316213	NM_001258133	NM_001168973	XM_004090799	NM_001132066	XM_004047464	XM_003823327	XM_001141496
F13A1	NM_000129	XM_004711755	XM_003417863	XM_004387567	XM_004618857	XM_004694800	XM_001492684	XM_004432146	XM_001927630	NM_001167894	XM_004019144	XM_004281057	XM_004311311	XM_003985835	XM_002915035	XM_004788095	XM_004405646	XM_535876	XM_004847742	XM_004628451	XM_003468825	XM_005398873	XM_003927433	XM_004666130	NM_001166391	NM_021698	XM_005355047	XM_003497479	XM_005066385	XM_004598616		XM_003788353			XM_001096779	XM_003897009	XM_003272236			XM_003806722	XM_518220
FANCA	NM_000135	XM_004704726	XM_003418124	XM_004377815	XM_004600794		XM_001488373	XM_004437000	XM_003355723	NM_001206603	XM_004015537	XM_004280130	XM_004310511	XM_003998369	XM_002926804	XM_004814643	XM_004392135	XM_845822	XM_004842628	XM_004645021	XM_004999424	XM_005411063	XM_003944575	XM_004664782	NM_016925	XM_003751891	XM_005345833	XM_003495074	XM_005073206	XM_004584249	XM_002723488	XM_003800838	XM_003735359	XM_005335466	XM_001117948	XM_003917338		XM_002826776		XM_003804972
FBN1	NM_000138	XM_004709497		XM_004386296	XM_004609654	XM_004687821	XM_001502259	XM_004421551	NM_001001771	NM_174053	XM_004011024	XM_004281306	XM_004315576	XM_003987186	XM_002917548	XM_004810076	XM_004396527	XM_856613	XM_004835444	XM_004639014	XM_003471859	XM_005376698	XM_003928884	XM_004669739	NM_007993	NM_031825	XM_005364396	XM_003506244	XM_005068561	XM_004578093	XM_002717737	XM_003784339	XM_002807189	XM_005316921	XM_001113107	XM_003900901	XM_003266690	XM_002825422	XM_004056150	XM_003831484	XM_001149266
GBA	NM_000157	XM_004714665	XM_003415124	XM_004388526	XM_004619197	XM_004693807	XM_001498650	XM_004436152	NM_001005730	NM_001046421	XM_004002580	XM_004284617	XM_004315606	XM_003999723	XM_002928293	XM_004821561	XM_004402952	XM_849942	XM_004871280	XM_004629772	XM_005006149	XM_005411586	XM_003937792	XM_004667246	NM_008094	NM_001127639	XM_005367149	XM_003501588	XM_005080155	XM_004588995	XM_002715329	XM_003795292		XM_005331336			XM_003259392	NM_001134016		XM_003817328	NM_001008997
GJA1	NM_000165	XM_004702034	XM_003404246	XM_004382731		XM_004673819	XM_001504197	XM_004422272	NM_001244212	NM_174068	XM_004011159	XM_004263870	XM_004324524	XM_003986514	XM_002922797		XM_004403616	NM_001002951	XM_004860157	XM_004630232	NM_001172748	XM_005389132	XM_003932366	XM_004651238	NM_010288	NM_012567	XM_005363635	NM_001244075	NM_001281616	XM_004587211	NM_001198948	XM_003781635	XM_002746912	XM_005336097	NM_001261067	XM_003898244	XM_003255637	XM_003776911	XM_004044611		XM_001164338
GLRA1	NM_000171	XM_004696737	XM_003404857	XM_004371287	XM_004611494		XM_001503630	XM_004428625	XM_003483861	NM_174321	XM_004008995	XM_004280321	XM_004317945	XM_003981370	XM_002920758	XM_004801701	XM_004402842	XM_546290	XM_004836543	XM_004629371	XM_003464518	XM_005376175	XM_003934048	XM_004666543	NM_020492	NM_013133	XM_005350041	XM_003499380	XM_005067897	XM_004587604	XM_002710172	XM_003782256	XM_002744410	XM_005325473	NM_001194497		XM_003276575	XM_002816106	XM_004042856	XM_003828983	XM_527090
GSN	NM_000177	XM_004712591		XM_004375804	XM_004621872	XM_004677381	NM_001081953	XM_004423387		XM_005210608	NM_001246006	XM_004269268	XM_004326431	XM_003995813	XM_002915953	XM_004807884	XM_004411558		XM_004849457	XM_004641483	XM_005007949	XM_005382570	XM_003925168	XM_004662756	NM_146120	NM_001004080	XM_005345983	XM_003507850	XM_005082126	XM_004594967	XM_002720500	XM_003785262	XM_002752830	XM_005320915	XM_001091607	XM_003911289		NM_001132459	XM_004048540	XM_003833105	XM_001161601
GSS	NM_000178	XM_004698239	XM_003411672	XM_004370411	XM_004612546	XM_004687257	XM_001499181	XM_004430493	NM_001244625	XM_005214728	XM_004014515	XM_004272759		XM_003983591	XM_002916400	XM_004785339	XM_004393091	XM_846522	XM_004907216	XM_004630839	XM_003467741	XM_005384811	XM_003932036	XM_004668113	NM_008180	NM_012962	XM_005363076	XM_003501132	XM_005084633	XM_004585749	XM_002710790	XM_003788119	NM_001267743	XM_005329901	XM_001101751	XM_003904817		XM_002830244	XM_004062047	XM_003831835	XM_003953710
GUCY2D	NM_000180	XM_004713006		XM_004376211	XM_004605191	XM_004685093		XM_004433107	XM_003358264	XM_005220296	XM_004023584	XM_004266882		XM_003996272	XM_002921172	XM_004804384	XM_004398477	NM_001003207	XM_004857589	XM_004638528	XM_003466168	XM_005399441	XM_003929375	XM_004669204	NM_008192	NM_024380	XM_005349792	XM_003497230	XM_005067565	XM_004594772		XM_003791124	XM_002747939	XM_005332833	XM_001111670	XM_003912292	XM_003274640	XM_002826991	XM_004058531		XM_003315366
HMBS	NM_000190	XM_004712832	XM_003418182	XM_004385636	XM_004604744	XM_004689187		XM_004427227	NM_001097412	NM_001046207	XM_004016091	XM_004273310	XM_004313084	NM_001177808	XM_002929592	XM_004791269	XM_004412601	XM_546491	XM_004856759	XM_004636423	XM_003472779	XM_005378300	XM_003923606	XM_004667378	NM_013551	NM_013168	XM_005347177	XM_003511560	XM_005069425	XM_004585151	XM_002722723	XM_003796825	XM_002754507	XM_005328353	NM_001266660	XM_003910809	XM_003253493	XM_003777899	XM_004052255	XM_003820013
SHH	NM_000193	XM_004702330					XM_001914885	XM_004430581	NM_001244513			XM_004281230	XM_004311374				XM_004403479	XM_845357	XM_004860333	XM_004628968	XM_003469458		XM_003941852	XM_004669541	NM_009170	NM_017221	XM_005367458		XM_005084199	XM_004597519	XM_002715022	XM_003792021	XM_002807047		XM_001106515	XM_003896918	XM_003280860	XM_002818721	XM_004046549	XM_003816365	XM_001147185
ICAM1	NM_000201	XM_004716844			XM_004616766	XM_004688743		XM_004442620	NM_213816	NM_174348	NM_001009731	XM_004277350	XM_004321631			XM_004824282	XM_004398859	NM_001003291	XM_004865484	XM_004633004	XM_003460866	XM_005405587	XM_003938947		NM_010493	NM_012967	XM_005347442	NM_001246690	XM_005078593	XM_004595736	XM_002722845	XM_003798044	XM_002761705	XM_005336119	NM_001047135	XM_003914872	XM_003275732	XM_002828652		XM_003809591	NM_001009946
INSR	NM_000208	XM_004717343	XM_003421297	XM_004378587	XM_004614875		XM_001496584	XM_004443903	XM_003123154	XM_002688832	XM_004008549			XM_003981827	XM_002921929	XM_004809529	XM_004412177	XM_542108	XM_004865316	XM_004644903	XM_003468371	XM_005413212	XM_003938873	XM_004661736	NM_010568	NM_017071	XM_005371760			XM_004595727	XM_002721998	XM_003803404	XM_002761661	XM_005332099	XM_001094337	XM_003914778				XM_003810032
PDX1	NM_000209	XM_004715146		XM_004384139	XM_004604555	XM_004680168	XM_001492067	XM_004435284	NM_001141984	NM_001192136		XM_004281767		XM_003980305	XM_002926419	XM_004802082	XM_004414703	XM_543155	XM_004854808	XM_004631049			XM_003919722	XM_004659978	NM_008814	NM_022852	XM_005344706	XM_003496658	XM_005083184	XM_004577564		XM_003797618	XM_002748914	XM_005317057	XM_001096758	XM_003913711	XM_003270212	XM_002824122	XM_004054304		NM_001081478
ITGA6	NM_000210	XM_004703891	XM_003406222	XM_004375505	XM_004601154	XM_004674539	XM_001495066	XM_004428185	XM_001925637	NM_001109981	XM_004004590	XM_004267310	XM_004312098	XM_003990863	XM_002927917	XM_004790932	XM_004407646	XM_003640176	XM_004857678	XM_004634757	XM_003478536	XM_005393216	XM_003921867	XM_004660239	NM_008397	NM_053725	XM_005346565	XM_003495959	XM_005065160	XM_004577060	XM_002712183	XM_003800875	XM_002749342	XM_005324599	NM_001258117	XM_003907624	XM_003253713		XM_004032792	XM_003824258	XM_003309416
ITGB3	NM_000212	XM_004707259	XM_003414514	XM_004374245	XM_004618008	XM_004684047	NM_001081802	XM_004432617	NM_214002	NM_001206490	XM_004013428	XM_004275670	XM_004316608	XM_003997035	XM_002927491	XM_004819469	XM_004411086	NM_001003162	XM_004868642	XM_004630152	XM_003465969	XM_005402248	XM_003942475	XM_004655094	NM_016780	NM_153720	XM_005369410	XM_003502978	XM_005070043	XM_004597271	NM_001082066	XM_003786221	XM_002748126	XM_005328172	XM_001116013	XM_003913246	XM_003270698	XM_002834317	XM_004041453		XM_523684
LOC652799	NM_000222	XM_004706329	XM_003415883	XM_004382927	XM_004607981	XM_004681288	NM_001163866	XM_004419071	NM_001044525	XM_005207938	XM_004010070	XM_004268264	XM_004318381	NM_001009837	XM_002919371	XM_004804082	XM_004396267	NM_001003181	XM_004892627	XM_004627513	XM_003471586	XM_005392897	XM_003933617	XM_004658856	NM_001122733	NM_022264	XM_005359362		XM_005080775	XM_004590913	XM_002717084	XM_003794609	NM_001185038	XM_005320013	NM_001266095	XM_003898882	XM_003268385	XM_002814796	XM_004038686	XM_003806470	XM_517285
LEP	NM_000230	XM_004707794	XM_003407251	XM_004382697	XM_004608285	XM_004677003	NM_001163980	XM_004418724	NM_213840	NM_173928	XM_004008038	XM_004265473	XM_004330144	NM_001009850	XM_002913420	XM_004741830	XM_004398037	NM_001003070	XM_004856402	XM_004642767	XM_003475050	XM_005402367	XM_003921016	XM_004658616	NM_008493	NM_013076	XM_005365724	XM_003497511	XM_005078071	XM_004592505	NM_001163069	XM_003789761	XM_002752053	XM_005319416	NM_001042755	XM_003896546	XM_003261290	XM_002818410	XM_004046161	XM_003806045	NM_001193672
SGCG	NM_000231	XM_004714821	XM_003414028	XM_004386558	XM_004604496	XM_004680147	XM_001489821	XM_004435257	XM_003482855	XM_005213763	XM_004012160	XM_004281789	XM_004315675	XM_003980258	XM_002920659	XM_004825121	XM_004409517	NM_001014276	XM_004854856	XM_004631109	XM_003477395	XM_005406371	XM_003919756	XM_004670540	NM_011892	NM_001006993	XM_005355395	XM_003500500	NM_001281391	XM_004577582	NM_001082362	XM_003796719	XM_002748898	XM_005337584	XM_001117551	XM_003913669	XM_003273105	XM_003778172	XM_004054252	XM_003833035	XM_001151077
LHCGR	NM_000233	XM_004700039	XM_003417582	XM_004369593	XM_004618600	XM_004686209	XM_001917633	XM_004436657	NM_214449	NM_174381	NM_001278566	XM_004264962	XM_004327221	XM_003983991	XM_002912442	XM_004792778	XM_004403403	XM_538486	XM_004902493	XM_004627744	XM_003472940	XM_005391008	XM_003922872	XM_004660206	NM_013582	NM_012978	XM_005354728	XM_003499548	XM_005077287	XM_004590655	XM_002709875	XM_003787910	XM_002757777	XM_005324472	XM_001114090	XM_003908644	XM_003262367	XM_002812041	XM_004029219	XM_003822690	XM_003309005
LPL	NM_000237	XM_004707570	XM_003412388	XM_004382149	XM_004610187	XM_004685236	XM_001489577	XM_004442330	NM_214286	NM_001075120	NM_001009394	XM_004270615	XM_004327263	NM_001042567	XM_002930721	XM_004827528	XM_004413867	XM_534584	XM_004848254	XM_004630622	NM_001172978	XM_005373625	XM_003935583	XM_004669692	NM_008509	NM_012598	XM_005370904	XM_003499928	NM_001281564	XM_004591462	NM_001177330	XM_003793998	XM_002756889	XM_005329286	XM_002805274	NM_001112612	XM_003256730	XM_002818859	XM_004046725	XM_003823626	XM_001149804
MAOA	NM_000240		XM_003418017	XM_004376957	XM_004612942	XM_004689961	NM_001081832	XM_004435015	NM_001001640	NM_181014	XM_004022016	XM_004283410		XM_004000418	XM_002922899	XM_004805157	XM_004411408	NM_001002969	XM_004849995	XM_004645316	XM_003469428	XM_005408999	XM_003939589	XM_004665758	NM_173740	NM_033653	XM_005360643	XM_003510299	XM_005080545	XM_004587982	XM_002719842	XM_003800997				XM_003919035	XM_003271020	NM_001131441	XM_004064031	XM_003808376	XM_003317436
MBL2	NM_000242	XM_004701368	XM_003409026	XM_004369891	XM_004607626	XM_004680883	NM_001081916	XM_004440021	NM_214125	XM_005225352	XM_004019999	XM_004286285	XM_004331761	XM_003994113	XM_002922414	XM_004795301		XM_536402	XM_004858319	XM_004624353	XM_003473564	XM_005385907	XM_003922450	XM_004653038	NM_010776	XM_003749088	XM_005352132	XM_003500228	XM_005063699		XM_002718365	XM_003783771	XM_002756354	XM_005342676	NM_001105535	XM_003903938	XM_004087588	XM_002820928	XM_004049428	XM_003806335	NM_001009005
MET	NM_000245	XM_004707767	XM_003407229	XM_004389638	XM_004602074	XM_004677165	NM_001114147	XM_004418777	NM_001038008	NM_001012999	NM_001111071	XM_004269857	XM_004316944	NM_001168696	XM_002917416	XM_004789393	XM_004408488	NM_001002963	XM_004865263	XM_004644868	XM_003475137	XM_005388123	XM_003921059	XM_004658571	NM_008591	NM_031517	XM_005363752	XM_003500774	XM_005080933	XM_004592543	NM_001171040	XM_003789799	XM_002751769	XM_005332278	NM_001168629	NM_001168714	XM_003261229	NM_001168566	XM_004046093	XM_003808652	NM_001135830
CIITA	NM_000246	XM_004706248	XM_003417624	XM_004373251	XM_004604341	XM_004691758	XM_001490243	XM_004438073	XM_003481047	XM_002697962	XM_004021170	XM_004270184	XM_004313558	XM_003998877	XM_002922647	XM_004797509	XM_004401267	XM_547128	XM_004864888	XM_004627760	XM_003478162	XM_005391179	XM_003928727	XM_004652035	NM_001243761	NM_001270804	XM_005349304	XM_003496686	XM_005084564	XM_004586754	XM_002711790	XM_003800906	XM_002755929	XM_005327215	XM_001103518	XM_003916530	XM_004091258	XM_002826118	XM_004057196	XM_003808285	XM_510813
MPO	NM_000250	XM_004707024	XM_003414378	XM_004377883	XM_004608876	XM_004684414	XM_001500595	XM_004434770	XM_003131655	NM_001113298	XM_004012396	XM_004271772		NM_001122746	XM_002929407	XM_004798696	XM_004397632	XM_847352	XM_004894911	XM_004645257	XM_003467011	XM_005394030	XM_003929107	XM_004669962	NM_010824	NM_001107036	XM_005350496	XM_003503792	XM_005075791	XM_004591200	XM_002719094	XM_003795642	XM_002763971	XM_005321585	XM_001103896	XM_003912810	XM_003272305	XM_002827326	XM_004041272	XM_003817387	XM_001162602
MSH2	NM_000251	XM_004699750	XM_003417587	XM_004369484	XM_004618597	XM_004686223		XM_004436672	NM_001195357	NM_001034584		XM_004264976	XM_004324283	XM_003983967	XM_002912422	XM_004792733	XM_004403387	XM_538482	XM_004839408		XM_003473075	XM_005390991	XM_003922875	XM_004660204	NM_008628	NM_031058	XM_005354832	XM_003499536	XM_005077304	XM_004590774			XM_002757792			XM_003908633	XM_003262357	XM_002812052	XM_004029201	XM_003822678
MTR	NM_000254	XM_004709823	XM_003411005	XM_004372790	XM_004619355		XM_001914916	XM_004432401	XM_001927058	NM_001030298	XM_004021372	XM_004271561	XM_004324291	XM_003993893	XM_002928601	XM_004818351	XM_004413820	XM_536332	XM_004854602	XM_004640845	XM_003473381	XM_005404926	XM_003935348	XM_004662193	NM_001081128	NM_030864	XM_005365417	XM_003507579	XM_005071782	XM_004578514	XM_002717310	XM_003803470	XM_002760879	XM_005320347	XM_001109238	XM_003893718	XM_003267380	NM_001132713	XM_004028647	XM_003824517	XM_514294
NDP	NM_000266	XM_004713198	XM_003417977	XM_004376917	XM_004612902	XM_004689963	XM_001490351	XM_004435013	NM_001113057	NM_001046090	XM_004022018	XM_004283407	XM_004310866	XM_004000421	XM_002928148	XM_004805158	XM_004411406	XM_850168	XM_004849993	XM_004645313	XM_003469362	XM_005408998	XM_003939482	XM_004665760	NM_010883	XM_003751998	XM_005358948	XM_003510297	XM_005080543	XM_004587855	XM_002719873	XM_003783799	XM_002762808	XM_005323984	NM_001266972	XM_003917608		XM_002831556	XM_004064036	XM_003808373	XM_528948
NF1	NM_000267	XM_004706939	XM_003414525	XM_004385390	XM_004621563	XM_004685158	XM_001501749	XM_004441910		NM_001122728	XM_004013217	XM_004267159	XM_004312756		XM_002912380	XM_004807564	XM_004399627	XM_537738	XM_004870682	XM_004635435	XM_003469573	XM_005402799		XM_004664589	NM_010897	NM_012609	XM_005349426	XM_003495812	XM_005077086	XM_004593895	XM_002718937	XM_003797210	XM_002748206	XM_005327941	XM_002800383	XM_003912563	XM_003280199	XM_002827226		XM_003811980	XM_001174734
NME2	NM_000269	XM_004707040	XM_003414614	XM_004377917		XM_004684384	NM_001204742	XM_004434737	NM_001204759	NM_205777	XM_004012750			XM_003996682		XM_004798771	XM_004395211	NM_001024637	XM_004859753	XM_004633585	NM_001172873	XM_005394114	XM_003931316		NM_008704	NM_138548	XM_005350537	XM_003501376		XM_004591014	NM_001204749		NM_001204876		NM_001204515	XM_003912765	XM_004090318	NM_001131882	XM_004041381		NM_001204511
NPC1	NM_000271	XM_004703068	XM_003406764	XM_004387937	XM_004606018	XM_004683787	XM_001490178	XM_004421045	NM_214322	XM_005224082		XM_004273753	XM_004312974	NM_001009829	XM_002912658	XM_004790820	XM_004413724	NM_001003107	XM_004853153	XM_004635809	XM_003474032	XM_005372706	XM_003924780	XM_004654835	NM_008720	NM_153624	XM_005355762	NM_001246687	XM_005065229	XM_004579601	NM_001082071	XM_003784836	XM_002757121	XM_005329038	XM_002800888	XM_003914232	XM_003262099		XM_004059239	XM_003830290	XM_001155285
NPHP1	NM_000272	XM_004707981	XM_003422011	XM_004369427	XM_004609306	XM_004685996	XM_001494414	XM_004435796		NM_001105332	XM_004006182			XM_003984266	XM_002927049	XM_004813455	XM_004399855	NM_001195841	XM_004844331	XM_004633235	XM_005001534	XM_005400633		XM_004651756	NM_016902	NM_001106506	XM_005364449	XM_003497827	XM_005068596	XM_004590839	XM_002709558	XM_003799257	XM_002757492	XM_005327597	XM_002799380	XM_003909113	XM_003277711	XM_002811763	XM_004031593	XM_003804310	XM_515684
OCA2	NM_000275	XM_004700033	XM_003420645	XM_004372674	XM_004617500	XM_004692949	XM_001494287	XM_004421907	NM_214094	XM_002685200	XM_004004469	XM_004276885	XM_004328287	XM_003986906	XM_002930309	XM_004816044	XM_004405434		XM_004872212	XM_004644471	XM_003460944	XM_005410408	XM_003943687	XM_004661944	NM_021879	XM_003748873	XM_005357815	XM_003506638	XM_005082583	XM_004597604	XM_002718213	XM_003800169	XM_002806891			XM_003900679		NM_001131493	XM_004055869		XM_001162129
PAH	NM_000277	XM_004700348	XM_003405633	XM_004373768	XM_004602778	XM_004675745	XM_001497728	XM_004418036	XM_003126671	NM_001046058	XM_004006675			XM_003989183	XM_002915455	XM_004787150	XM_004413185	XM_532671	XM_004844841	XM_004623848	XM_003476068	XM_005374572	XM_003929620	XM_004650229	NM_008777	NM_012619	XM_005358218	XM_003499703	XM_005067966	XM_004589597	XM_002711296	XM_003783297	XM_002752912	XM_005322350	XM_001094859	XM_003907053	XM_003269933	NM_001131499	XM_004053779	XM_003832571	XM_001156919
PAX2	NM_000278	XM_004701313			XM_004616352	XM_004680533	XM_001499985	XM_004427959	XM_003359330	XM_005225673	NM_001178052	XM_004268462	XM_004322778	XM_003994319	XM_002913907	XM_004794789	XM_004401927	XM_846446	XM_004866313	XM_004648927	XM_003474955	XM_005403902	XM_003922292	XM_004659445	NM_011037	NM_001106361	XM_005352346		XM_005063550	XM_004579958	XM_002718657	XM_003787256	XM_003734508	XM_005333677	XM_001108817						XM_001168808
PCCA	NM_000282	XM_004704279	XM_003414030	XM_004384162	XM_004614068	XM_004680285	XM_001493891	XM_004423143		NM_001083509	XM_004012346	XM_004273629		XM_003980503		XM_004785109	XM_004404929	XM_534175	XM_004858612	XM_004631185	XM_003477596	XM_005374053	XM_003928222	XM_004663385	NM_144844	NM_019330	XM_005355699	XM_003503075	XM_005079449	XM_004577373		XM_003789599	XM_002742504	XM_005317133	XM_001092670	XM_003914038	XM_003270193	XM_002824394	XM_004054694	XM_003832051	XM_001149000
PEPD	NM_000285	XM_004704914	XM_003416377	XM_004371606	XM_004600991	XM_004690539	XM_001490241	XM_004439778	XM_003127022	NM_001080318	XM_004015144			XM_003997992		XM_004810565		XM_533702	XM_004858914	XM_004636732	XM_003467207	XM_005399987	XM_003937320	XM_004659957	NM_008820	NM_001009641	XM_005368427		XM_005081773	XM_004595013	XM_002711514	XM_003798436		XM_005330630				NM_001133693	XM_004060461	XM_003816195	NM_001280530
PEX7	NM_000288	XM_004702149	XM_003403995	XM_004368889	XM_004609010	XM_004673884	XM_001503558	XM_004422356	XM_003480245	NM_001076890		XM_004263782		XM_003986604	XM_002915092	XM_004789016	XM_004410253	XM_541117	XM_004871475	XM_004628532	XM_003468453	XM_005390459	XM_003932484	XM_004651171	NM_008822	NM_001034147	XM_005360964	NM_001244853	XM_005065836	XM_004587264	XM_002714756	XM_003790295	XM_002747059	XM_005329797	XM_001097630	XM_003898124	XM_003255770	XM_002817400			XM_518763
LOC652798	NM_000299	XM_004700081	XM_003410209	XM_004375307	XM_004610018	XM_004685491		XM_004438967		NM_174145		XM_004285404	XM_004323800	XM_003999459	XM_002914608	XM_004756491	XM_004392735	XM_851528	XM_004862253	XM_004625331	XM_003474844	XM_005375169	XM_003938260	XM_004670679	NM_019645	NM_001107181	XM_005348425	XM_003498888	XM_005073424	XM_004578781	XM_002717605	XM_003792292	XM_002760633	XM_005330367	XM_002801999	XM_003893323	XM_003264534		XM_004028128	XM_003823040	XM_003308685
PLG	NM_000301	XM_004701917	XM_003419227	XM_004368792	XM_004601078	XM_004673961		XM_004440540	NM_001044590	NM_173951	XM_004011442	XM_004278874		XM_003986695	XM_002920658	XM_004784430	XM_004401109	XM_533468	XM_004890732	XM_004639434	XM_003466361	XM_005390700	XM_003933781	XM_004651095	NM_008877	NM_053491	XM_005363380	XM_003503062	XM_005086104	XM_004595485	XM_002714966	XM_003792427	XM_002747176	XM_005321427	NM_001043075	XM_003898370	XM_003271770	NM_001132563	XM_004044920	XM_003820242	XM_001152889
PON2	NM_000305	XM_004702818	XM_003406969	XM_004386137	XM_004602196	XM_004676701	XM_001494177	XM_004431367	NM_001123223	NM_001013588	NM_001126348	XM_004265575	XM_004325068	XM_003982787	XM_002918936	XM_004767848	XM_004394068	NM_001003205	XM_004862713	XM_004632616	XM_003475005	XM_005388064	XM_003921222	XM_004656339	NM_183308	NM_001013082	XM_005363692	XM_003506648	XM_005082912	XM_004582525	XM_002713792	XM_003782684	XM_002751585	XM_005331808	XM_001095459	XM_003896302	XM_003252517	XM_002818243	XM_004045779	XM_003809709	XM_519213
POU3F4	NM_000307	XM_004714128	XM_003412705	XM_004378880	XM_004611641	XM_004685619	NM_001257184	XM_004436758	XM_001925766	XM_002699940	XM_004022223	XM_004278910	XM_004327748	XM_004000681	XM_002930034	XM_004825069	XM_004410166	XM_549108	XM_004868885	XM_004638812	XM_003470967	XM_005410076	XM_003936823	XM_004669596	NM_008901	NM_017252	XM_005366720	XM_003505585	NM_001281822	XM_004592787	XM_002720144	XM_003803468	XM_003735775	XM_005328832	NM_001194259	XM_003917936	XM_003269041	XM_002831848	XM_004064453	XM_003824428	XM_003317537
PRNP	NM_000311	XM_004697854	XM_003411604	XM_004383039	XM_004610944	XM_004687374	NM_001143798	XM_004433784	NM_001008687	NM_001271626	NM_001009481	XM_004276439	XM_004324889	XM_003983763		XM_004792187	XM_004398200	NM_001013423	XM_004840771	XM_004634274	XM_003476602	XM_005380818	XM_003941095	XM_004661491	NM_001278256	NM_012631	XM_005365568	XM_003499013	XM_005068660	NM_001279818	NM_001082021	XM_003788036	XM_002747324	XM_005320504	NM_001047152	XM_003905034	XM_004090144	NM_001131072	XM_004061769	XM_003821335	NM_001009093
PROC	NM_000312	XM_004703858	XM_003416685	XM_004387032	XM_004608182	XM_004694874		XM_004423930	NM_213918	XM_005202190	XM_004005351	XM_004276861	XM_004314133	XM_003990684	XM_002926974	XM_004815445	XM_004408203	NM_001013849	XM_004835954	XM_004626394	XM_003478624	XM_005397614	XM_003931591	XM_004668141	NM_001042768	NM_012803	XM_005355871		XM_005065303	XM_004589373	NM_001195801	XM_003800339	XM_003733154	XM_005315879	XM_001087196	XM_003909260		XM_002812378	XM_004032515	XM_003828262	XM_515775
PROS1	NM_000313	XM_004706505	XM_003410192	XM_004371330	XM_004607025	XM_004675484	XM_001502990	XM_004439925		NM_174438	XM_004002847	XM_004272635	XM_004313302	XM_003991563	XM_002929313	XM_004813403	XM_004391687	XM_535708	XM_004881358	XM_004634830	XM_003469335	XM_005375958	XM_003928520	XM_004663266	NM_011173	NM_031086	XM_005345249	XM_003497269	XM_005076791	XM_004596573	XM_002716756	XM_003783936		XM_005336756	NM_001044726	XM_003893818	XM_003261688	XM_002813396			XM_516603
PTENP1	NM_000314	XM_004701086	XM_003409250	XM_004369902	XM_004607499	XM_004680895	XM_001917643	XM_004439992	NM_001143696	XM_002698370	XM_004020012	XM_004279368		XM_003993864	XM_002914385	XM_004791644	XM_004409696	NM_001003192	XM_004858345	XM_004632118	XM_003473542	XM_005385887	XM_003922436	XM_004653198	NM_008960	NM_031606	XM_005352151	XM_003510310	XM_005063688	XM_004583570	XM_002718493	XM_003783677	XM_002756368	XM_005339190	NM_001260965	XM_003903955	XM_003255173	NM_001131483	XM_004049739	XM_003810500	XM_521544
PEX2	NM_000318	XM_004698559	XM_003408357	XM_004372510	XM_004602377	XM_004679785	XM_001490622	XM_004427131	NM_001243380	XM_005215516	XM_004011752	XM_004280553	XM_004322906	XM_003999910	XM_002922904	XM_004803835	XM_004406815	XM_544136	XM_004842034	XM_004646081	XM_005008249	XM_005392069	XM_003940701	XM_004660552	NM_001163305	NM_017234	XM_005361854	NM_001244035	XM_005066777	XM_004588064	XM_002710557		XM_002759013	XM_005338047	XM_001089931		XM_003269460	XM_002819195	XM_004047173	XM_003831296	NM_001280222
PITX2	NM_000325	XM_004703309	XM_003410399	XM_004380240	XM_004612710	XM_004686610	XM_003364527	XM_004426572	NM_001206435	NM_001097991	XM_004009613	XM_004269564		XM_003985075	XM_002917513	XM_004806533	XM_004406829	XM_846277	XM_004867586	XM_004626678	XM_003468054	XM_005397106	XM_003929454	XM_004658517	NM_001042502	NM_001042505	XM_005357264	XM_003514240	XM_005082817	XM_004594524	XM_002717116	XM_003798155	XM_002745478	XM_005330097	XM_001091288	XM_003899097	XM_003269346	XM_002815067	XM_004040281	XM_003830027	XM_001141234
ATXN1	NM_000332	XM_004715293	XM_003416482	XM_004382995	XM_004613952	XM_004693284	XM_001496252	XM_004432185	XM_001927854	XM_005223835	XM_004019346	XM_004273576	XM_004319724	XM_003985788	XM_002923104	XM_004787991	XM_004406022	XM_545354	XM_004847649	XM_004628338	XM_003468751	XM_005403417	XM_003927421	XM_004667937	NM_001199304	NM_012726	XM_005355104	XM_003496008	XM_005066337	XM_004593102	XM_002720866	XM_003788373	XM_002746204	XM_005329138		XM_003897090	XM_003263540	XM_003776752	XM_004043319	XM_003823171	XM_003311029
ATXN7	NM_000333	XM_004702549	XM_003409816	XM_004368767	XM_004616465	XM_004676005	XM_001489903	XM_004419889	XM_003132295	XM_002696986	XM_004023156	XM_004267989	XM_004332064	XM_003982396	XM_002915443	XM_004791806	XM_004410841	XM_843193	XM_004871607	XM_004644788	XM_003480143	XM_005409023	XM_003940212	XM_004661272	NM_139227	XM_002728181	XM_005348664	XM_003503670	XM_005076396	XM_004581588	XM_002713289	XM_003785520	XM_002758520	XM_005335325		XM_003894221	XM_003273658	XM_002813563	XM_004035848		XM_001174619
SGCD	NM_000337	XM_004696751	XM_003404624	XM_004371269		XM_004689539	XM_001503564	XM_004428603	NM_001144123	NM_001191263	XM_004009011	XM_004280990		XM_003981346	XM_002912498	XM_004801729		XM_849804	XM_004836500	XM_004629389	XM_003473239	XM_005376220	XM_003943729	XM_004657469	NM_011891	NM_001134826	XM_005350200	XM_003509718	NM_001281618	XM_004587498	XM_002710335	XM_003782008	XM_002744430	XM_005325451	XM_001113209		XM_003268564		XM_004042887	XM_003828957	XM_001134904
SNCA	NM_000345	XM_004703260	XM_003414081	XM_004389010		XM_004681122	XM_001496904	XM_004430956	NM_001037145	NM_001034041	NM_001252184	XM_004276970	XM_004330190	XM_003985175	XM_002917707	XM_004788722	XM_004391514	XM_855849	XM_004848077	XM_004648399	XM_003467473	XM_005374252	XM_003924016	XM_004665414	NM_001042451	NM_019169	XM_005360556	XM_003503728	XM_005076054	XM_004590572	XM_002717000	XM_003790014	XM_002745592	XM_005337533			XM_003257539	NM_001135542	XM_004039126	XM_003829890	NM_001009158
SPTB	NM_000347	XM_004698653	XM_003408711	XM_004370951	XM_004612356	XM_004681784	XM_001499312	XM_004426243	XM_001927022	XM_003586589	XM_004011048	XM_004262126		XM_003987733	XM_002914143	XM_004820334	XM_004409368	NM_001220481	XM_004891204	XM_004624914	XM_003472354	XM_005399118	XM_003924429	XM_004649261	NM_013675	NM_212522	XM_005343232	XM_003499317		XM_004584480	XM_002723028	XM_003797395	XM_002754006	XM_005322793	XM_002805090	XM_003901929		XM_002824848	XM_004055300	XM_003824038	XM_510006
TCN2	NM_000355	XM_004716745	XM_003419062	XM_004378944	XM_004615554	XM_004690675	XM_001494787	XM_004429776	NM_001244436		XM_004017484	XM_004283717	XM_004318973	XM_003994797	XM_002915560	XM_004813042	XM_004400036	XM_543481	XM_004843456	XM_004645524	XM_003478313	XM_005396277	XM_003938440	XM_004664071	NM_015749	NM_022534	XM_005366117	XM_003509015	XM_005068916	XM_004591988	XM_002719708	XM_003803345	XM_003732122	XM_005341868	XM_001110286	XM_003905432	XM_003258083	NM_001131351	XM_004063303	XM_003812041	XM_525562
TH	NM_000360	XM_004717179		XM_004389391	XM_004603115	XM_004695040		XM_004441062		XM_005227268		XM_004278068		XM_003993778		XM_004808495	XM_004403804	NM_001002966	XM_004904900	XM_004627085	XM_003468339	XM_005384197	XM_003943289	XM_004654220	NM_009377	NM_012740	XM_005351573	XM_003508079	XM_005064146	XM_004599210		XM_003798371		XM_005340396	XM_002799441	XM_003909375		XM_002821375	XM_004050435	XM_003816061
TSC1	NM_000368	XM_004713232		XM_004375787	XM_004613261	XM_004677235	XM_001498348	XM_004423608	XM_003122265	XM_005213451	XM_004007125	XM_004269065	XM_004312702	XM_003996027	XM_002924369	XM_004799826	XM_004392432	XM_537808	XM_004849049	XM_004640430	XM_005003942	XM_005408395	XM_003935909	XM_004654040	NM_022887	NM_021854	XM_005346186	XM_003513265	XM_005085424	XM_004593671		XM_003794872	XM_002743423	XM_005321110	XM_001103846	XM_003911151	XM_003276789	NM_001131085	XM_004048779	XM_003822410	XM_001168992
TYR	NM_000372	XM_004708892	XM_003418555	XM_004390486	XM_004619043	XM_004683713	XM_001492560	XM_004434096	NM_001025212	NM_181001	NM_001130027	XM_004271880	XM_004328885	XM_003992642	XM_002930310	XM_004796032	XM_004412938	NM_001002941	XM_004893487	XM_004647440	XM_003468603	XM_005379730	XM_003935082	XM_004658118	NM_011661	NM_001107535	XM_005357616	XM_003515473	XM_005085372	XM_004590015	NM_001082077	XM_003780835	XM_002754705	XM_005339207	XM_001105033	XM_003910524	XM_003254501	XM_002822337	XM_004051950	XM_003832989	XM_001136041
WT1	NM_000378	XM_004708408		XM_004369761	XM_004607880	XM_004683580		XM_004418561	NM_001001264	XM_003587002	XM_004016378			XM_003993138	XM_002917491	XM_004790283	XM_004406112	XM_846479	XM_004851610	XM_004637970	XM_003464521	XM_005401901	XM_003945125	XM_004660713	NM_144783	NM_031534	XM_005364022	XM_003497569	XM_005064827	XM_004585427		XM_003781211	XM_002755132	XM_005327443			XM_003254375	XM_002821911	XM_004050891	XM_003830405
APOB	NM_000384	XM_004696398	XM_003411818	XM_004387594	XM_004609398	XM_004686059	XM_001501679	XM_004418608	XM_003484306	XM_003582812	XM_004007218	XM_004274849		XM_003984468	XM_002930108	XM_004790213	XM_004405522	XM_532887	XM_004883768	XM_004627562	XM_003473159	XM_005400359	XM_003935280	XM_004663762	NM_009693	NM_019287	XM_005360576	XM_003497701	XM_005079084	XM_004582856	XM_002710056	XM_003787535	XM_002757970	XM_005322645	XM_001097500		XM_003270568		XM_004028908	XM_003827016	XM_515323
ABCC2	NM_000392	XM_004700999	XM_003408979	XM_004370024	XM_004616415	XM_004680544	XM_001500707	XM_004427941	XM_001929359	XM_599177	XM_004020104			XM_003994299	XM_002924278	XM_004794757	XM_004401905	NM_001003081	XM_004838651	XM_004625543	XM_003479570	XM_005407678	XM_003922516	XM_004669852	NM_013806	NM_012833	XM_005352327	XM_003512384	XM_005063560	XM_004580247		XM_003787270	XM_002807458	XM_005335231	NM_001032847	XM_003904115	XM_003255334	XM_002821059	XM_004049939	XM_003825460
CSF2RB	NM_000395	XM_004700715	XM_003419851	XM_004374028	XM_004610685	XM_004676461	XM_001916689	XM_004418587	XM_001924779	NM_001192664	XM_004006725	XM_004279631	XM_004320531		XM_002914562	XM_004786989	XM_004410813	XM_538397	XM_004921083	XM_004634681	NM_001173053	XM_005379174		XM_004650584	NM_007781	NM_133555	XM_005354251		XM_005088753	XM_004589766	XM_002711432	XM_003783247		XM_005322440	XM_001086084	XM_003905484	XM_003264707		XM_004063416	XM_003821538	XM_001145357
EGR2	NM_000399	XM_004701115	XM_003409032	XM_004369852	XM_004617085	XM_004680862	XM_001503530	XM_004427089	NM_001097488	XM_002698852	XM_004021395	XM_004279987	XM_004316032	XM_003993969	XM_002915106	XM_004808754	XM_004406159	XM_536361	XM_004858258	XM_004632025	XM_003473589	XM_005385955	XM_003928688	XM_004657866	NM_010118	NM_053633	XM_005360142	XM_003515916	XM_005070807	XM_004583413	XM_002718468	XM_003783629	XM_002756330	XM_005339820	NM_001258086	XM_003903908	XM_003258226	XM_002820904	XM_004049466	XM_003830317	XM_001165856
GPD2	NM_000408	XM_004703929	XM_003405838	XM_004375398	XM_004608118	XM_004674642	XM_001490873	XM_004428301	XM_003483652	XM_005202414	XM_004004685	XM_004276794	XM_004319236	XM_003990784	XM_002926265	XM_004818174	XM_004394809	XM_843296	XM_004835928	XM_004629912	XM_005007688	XM_005393414	XM_003921966	XM_004651853	NM_001145820	NM_012736	XM_005346424	XM_003506587	NM_001281680	XM_004577153	XM_002712189	XM_003795957	XM_002749429	XM_005315787	NM_001261055	XM_003907492	XM_003266124	XM_002812494	XM_004032665	XM_003832714	XM_001143285
HFE	NM_000410	XM_004712522	XM_003416469		XM_004621884	XM_004694831	XM_001497045	XM_004432037		XM_005223743	XM_004019328	XM_004273483	XM_004316282	XM_003985767	XM_002928547	XM_004787911	XM_004406506	XM_003434176	XM_004847554	XM_004640126		XM_005403312	XM_003927271		NM_010424	NM_001173434	XM_005354950	XM_003502201	XM_005066463		XM_002714212	XM_003788779	XM_002746127	XM_005337041	NM_001260576	XM_003897162	XM_003263248	XM_002816510	XM_004043368		NM_001009101
IAPP	NM_000415				XM_004611282	XM_004693130	XM_003365180	XM_004435434	XM_003126437	NM_001195038	XM_004006801	XM_004276327	XM_004322173	NM_001043338	XM_002926572	XM_004803477	XM_004416436	NM_001003233	XM_004845782	NM_001280872	NM_001172965	XM_005379054	XM_003926559	XM_004664416	NM_010491	NM_012586		XM_003503166	NM_001281574	XM_004592609	XM_002712725			XM_005328932	XM_001098180	XM_003906092	XM_003265585	XM_002823014	XM_004052852	XM_003828900	XM_003313806
L1CAM	NM_000425	XM_004717571	XM_003421724	XM_004390573	XM_004606506	XM_004695225	XM_001491784	XM_004443313	XM_003135494	NM_001192435	XM_004022261	XM_004286430	XM_004313490	XM_004001040	XM_002928815	XM_004780682	XM_004409174	XM_549364	XM_004874961	XM_004645109	XM_003462146	XM_005414161	XM_003943892	XM_004672086	NM_008478	NM_017345	XM_005371798	XM_003506535	XM_005086935	XM_004598849	NM_001171365	XM_003802542	XM_002807920	XM_005340613	NM_001261779	NM_001169045		XM_002832287	XM_004028553	XM_003804826	NM_001193680
MYL2	NM_000432	XM_004709577		XM_004379078	XM_004611056	XM_004691066		XM_004429976	NM_213791	XM_005217753	NM_001141954	XM_004276739	XM_004322732	XM_003994663	XM_002913057	XM_004798257	XM_004395844	NM_001003069	XM_004843807	XM_004635916	XM_003462982	XM_005403168	XM_003932248	XM_004670972	NM_010861	NM_001035252	XM_005344462	XM_003498460	XM_005080644	XM_004595300	XM_002719750	XM_003795990	XM_003733851	XM_005329622	XM_001100796	XM_003907162	XM_004089438	XM_002823751	XM_004053895	XM_003832468
PCSK1	NM_000439	XM_004703475	XM_003404990	XM_004375040	XM_004613087	XM_004678422	XM_001504608	XM_004420353	NM_214038	NM_174412	XM_004009088	XM_004263516	XM_004321874	XM_003981159	XM_002926423	XM_004796204	XM_004406601	XM_843544	XM_004841707	XM_004625427	XM_003479433	XM_005382232	XM_003920737	XM_004651609	NM_013628	XM_003749237	XM_005356561	XM_003500000	XM_005065711	XM_004586190		XM_003799705	XM_002744754	XM_005326146	XM_002804450	XM_003899941	XM_003277205	NM_001132807	XM_004042287	XM_003822752	XM_001134900
PON1	NM_000446	XM_004702817	XM_003407132		XM_004602194	XM_004676699	XM_001493403	XM_004443860	NM_001097515	NM_001046269	XM_004007735			XM_003982775	XM_002918938	XM_004789332	XM_004394071	XM_845126	XM_004862711	XM_004632878	XM_003475003	XM_005388060	XM_003921224	XM_004656209	NM_011134	NM_032077	XM_005363690	XM_003506647	XM_005082910	XM_004582316	NM_001082297	XM_003782682	XM_002751588	XM_005331811	XM_001095992	XM_003896305	XM_003252515	XM_002818242	XM_004045777	XM_003809707	XM_519211
PSEN2	NM_000447	XM_004699968	XM_003411024	XM_004375876	XM_004605429		XM_001489714	XM_004439562	NM_001078666	NM_174440	XM_004013637	XM_004270973	XM_004327137	XM_003999090	XM_002925758	XM_004799329	XM_004393552	XM_547503	XM_004853521	XM_004626840	XM_003474230	XM_005374756	XM_003930289	XM_004653259	NM_011183	NM_031087	XM_005348969	XM_003507231	XM_005078141	XM_004578479	XM_002717622	XM_003798823	XM_003735234	XM_005326547	NM_001261617	XM_003893027		NM_001131771	XM_004028497	XM_003814930	XM_003949706
SELE	NM_000450	XM_004706834	XM_003415057	XM_004384095	XM_004613849	XM_004688114	NM_001081855	XM_004425058	NM_214268	NM_174181	NM_001009749			XM_003999180	XM_002918578	XM_004799155	XM_004408888	NM_001003310	XM_004909691		XM_005003247	XM_005398183		XM_004658804	NM_011345	NM_138879	XM_005363990		XM_005071368		NM_001082312	XM_003785716	XM_002760380	XM_005319883	XM_001094967	XM_003893535	XM_003258847	XM_002809810	XM_004027869	XM_003824627	XM_001137309
SLC10A2	NM_000452	XM_004704403	XM_003413972	XM_004384187	XM_004614075	XM_004680277	XM_001493450	XM_004423161	NM_001244463		XM_004012233	XM_004273614	XM_004319994	XM_003980513	XM_002914845	XM_004785130	XM_004416977	NM_001002968	XM_004858567		XM_003477519	XM_005374019	XM_003928237	XM_004663399	NM_011388	NM_017222	XM_005366312	NM_001246820	XM_005077362	XM_004577361	NM_001082764	XM_003789637	XM_003731908	XM_005316996	XM_001095212	XM_003914055	XM_003270163	NM_001131608	XM_004054715	XM_003832066	XM_522716
STK11	NM_000455	XM_004716968	XM_003422525	XM_004378515		XM_004689394	XM_001492156				XM_004008774			XM_003981604	XM_002923511		XM_004395423	XM_542206	XM_004865973	XM_004632669	XM_003460962	XM_005405988	XM_003944478	XM_004654875	NM_011492	NM_001108069	XM_005359079	XM_003502565	NM_001281592	XM_004595637		XM_003788690		XM_005331960	NM_001261670	XM_003914572			XM_004059641	XM_003813750	XM_524028
HNF1B	NM_000458	XM_004706978	XM_003414563	XM_004377826	XM_004608591	XM_004684467	XM_001503871	XM_004434842	NM_213956	NM_001192855	XM_004012440			XM_003996580	XM_002924886	XM_004808829	XM_004412480	XM_847901	XM_004870427	XM_004642992	XM_003469465	XM_005393908	XM_003929062	XM_004664547	NM_009330	NM_013103	XM_005349344	XM_003510615	XM_005076928	XM_004590937	XM_002719075	XM_003795619	XM_002748317	XM_005321507	NM_001194548	XM_003912886	XM_003278398	NM_001131325	XM_004041864	XM_003817940	XM_523618
TEK	NM_000459	XM_004718081		XM_004387751	XM_004600369	XM_004677703	XM_001497116	XM_004428384	XM_001926034	NM_173964	XM_004004420	XM_004275061	XM_004332243	XM_003995529	XM_002925947	XM_004803881	XM_004416836	XM_003431599	XM_004838368		XM_003478866	XM_005401151	XM_003939718	XM_004658392	NM_013690	NM_001105737	XM_005352740	XM_003503208	XM_005074342	XM_004581062	XM_002707952	XM_003783015		XM_005334184	XM_001105270	XM_003911626	XM_003263989	NM_001135461	XM_004047894	XM_003830698
UBE3A	NM_000462	XM_004708107	XM_003420643	XM_004372624	XM_004617561	XM_004693069	XM_001917171	XM_004421913	NM_001243181	NM_001098462	XM_004017708	XM_004271637	XM_004316755	XM_003986902	XM_002930179	XM_004816026	XM_004414942	XM_850814	XM_004872179	XM_004644442	XM_005000009	XM_005410414	XM_003943674	XM_004661949	NM_011668	NM_001191837	XM_005371928	XM_003511166	XM_005082598	XM_004597600	XM_002718215	XM_003800162	XM_002749048	XM_005316899	NM_001261040		XM_004088281	NM_001133227	XM_004055854	XM_003828064	XM_003952614
AMT	NM_000481	XM_004715159	XM_003409656	XM_004368529	XM_004615247	XM_004676165	XM_001497686	XM_004419701	NM_001244426	NM_177485	XM_004018460	XM_004283944	XM_004330929	XM_003982225	XM_002920543	XM_004820059	XM_004399240	NM_001033993	XM_004903481	XM_004625093	XM_003476450	XM_005410201	XM_003936660	XM_004664233	NM_001013814	NM_001014004	XM_005347898	XM_003500353	XM_005074929	XM_004581462	XM_002713181	XM_003800589	XM_002758345	XM_005327056	NM_001266500	XM_003894425	XM_003257053	XM_002813749	XM_004034138	XM_003818858	XM_517018
APP	NM_000484	XM_004713089	XM_003410175	XM_004371383	XM_004621155	XM_004675316	XM_003364172	XM_004429513	NM_214372	XM_005201137	XM_004002800	XM_004264480	XM_004314268	XM_003991517	XM_002920062	XM_004786172	XM_004413344	NM_001006601	XM_004842228	XM_004627696	XM_003467185	XM_005375592	XM_003934344	XM_004654384	NM_001198823	NM_019288	XM_005345291	XM_003504814	XM_005073916	XM_004588598	NM_001195669	XM_003783895	XM_002761328	XM_005335401	XM_002803170	XM_003895583	XM_003263807	NM_001133542	XM_004062633		NM_001013018
ARSA	NM_000487	XM_004700602		XM_004380087	XM_004610587		XM_001490463	XM_004438018	NM_213933	XM_005207500	XM_004007057	XM_004279627		XM_003989429	XM_002917254	XM_004818843	XM_004409648	NM_001048083	XM_004885443	XM_004642438	XM_004999706	XM_005379596	XM_003932796	XM_004650430	NM_009713	NM_001034933	XM_005354331	XM_003514046	XM_005067108	XM_004589691	XM_002723227	XM_003783072		XM_005334980	XM_001113064	XM_003905772	XM_003281476			XM_003804591	NM_001280396
ATRX	NM_000489	XM_004715899		XM_004378897	XM_004611632	XM_004685603	XM_001502685	XM_004443817	XM_003484136	XM_005227973	XM_004022212	XM_004280437	XM_004330700	XM_004000663	XM_002928759	XM_004797702	XM_004411354	XM_538084		XM_004648108	XM_003471056	XM_005412622	XM_003936850	XM_004666978	NM_009530	XM_003754811	XM_005369882		XM_005085956	XM_004592773	XM_002720223	XM_003800455	XM_002763802	XM_005337495	XM_001099874	XM_003917906	XM_003268989	XM_002831833	XM_004064430	XM_003824402	NM_001009018
CYP11B1	NM_000497	XM_004697625	XM_003422421	XM_004387373	XM_004618687		XM_001505013		XM_003126916	NM_174638	NM_001075100	XM_004265284	XM_004320123	XM_004000154	XM_002930776			XM_539192	XM_004837859		NM_001173095	XM_005395751	XM_003942113	XM_004661401	NM_009991	NM_012538	XM_005354041	XM_003514090		XM_004580860	XM_002724045	XM_003803738	XM_002759189		NM_001193738	XM_003903222	XM_003282349	XM_002819506	XM_004047601
CYP1A1	NM_000499		XM_003413937	XM_004374750	XM_004611844	XM_004687980	XM_001493909	XM_004421814	NM_214412	XM_005222018		XM_004276309	XM_004328798	NM_001024859		XM_004807739	XM_004407798	XM_003433890	XM_004891956	XM_004628730	NM_001172940	XM_005393547	XM_003944781	XM_004673013	NM_001136059	NM_012540		XM_003502386	NM_001281423	XM_004594628	NM_001171072	XM_003784515	XM_002753330	XM_005316799	NM_001040238	XM_003901205	XM_003267217		XM_004056515	XM_003811099	XM_001137654
F12	NM_000505	XM_004696823	XM_003404899	XM_004371148	XM_004611515	XM_004679557	XM_001917092	XM_004428465	NM_214242	XM_005209169	XM_004009396	XM_004284845	XM_004323189	NM_001168212	XM_002928134	XM_004818249	XM_004401410	XM_546206	XM_004836258	XM_004632452	XM_003473164	XM_005376441	XM_003936097	XM_004664973	NM_021489	NM_001014006	XM_005355238	XM_003498129	XM_005078358	XM_004587570	XM_002710409	XM_003802834	XM_002744511	XM_005333175	XM_001089771	XM_003900591	XM_003280512	XM_002816275	XM_004043095	XM_003806862	XM_518130
FGG	NM_000509	XM_004708721	XM_003417508	XM_004378806	XM_004606169	XM_004685209	XM_001914798	XM_004420939	NM_001244524	XM_005217433	XM_004017182	XM_004263652	XM_004330074	XM_003984925	XM_002913851	XM_004788825	XM_004394256	XM_532698	XM_004896472	XM_004638704	XM_003476822	XM_005400931	XM_003927956	XM_004655878	NM_133862	NM_012559		XM_003499470	XM_005076165	XM_004598482	XM_002716891	XM_003790230	XM_002806643	XM_005330911	XM_001090810	XM_003899288	XM_003257865	XM_002815235	XM_004040534	XM_003822578	XM_001138780
GDNF	NM_000514	XM_004698072	XM_003408000	XM_004387890	XM_004605542	XM_004678102	XM_001497180	XM_004422750		NM_001192849		XM_004265989	XM_004330597	XM_003981451	XM_002927170	XM_004811386	XM_004403931	XM_546342	XM_004848600	XM_004623430	XM_003470278	XM_005386223	XM_003925915	XM_004652502	NM_010275	NM_019139	XM_005356600	XM_003503995	XM_005077988	XM_004583656	XM_002714113	XM_003792946	XM_002745035	XM_005325624	XM_002804343	XM_003899594	XM_003274358	XM_002815505	XM_004058918	XM_003810956	XM_526944
GNAS	NM_000516	XM_004717145			XM_004620270	XM_004695776		XM_004430232	NM_214312	NM_181021	XM_004014433	XM_004282317	XM_004329711	XM_003983302		XM_004785800	XM_004413974	NM_001003263	XM_004840956	XM_004647236	XM_004999989	XM_005392218	XM_003932710	XM_004669476	NM_201616	NM_019132	XM_005362785	NM_001244053	NM_001281941	XM_004585928	XM_002721804	XM_003787737	XM_002747718	XM_005327090	XM_001083687	XM_003904552		XM_002830471	XM_004062442	XM_003810800	XM_001138016
HTR1A	NM_000524	XM_004703581	XM_003408057	XM_004374552	XM_004608472	XM_004678274	NM_001081782	XM_004422865	XM_003133998	XM_002696304	XM_004016944	XM_004270739	XM_004325159	XM_003981010	XM_002926305	XM_004789727	XM_004402229	NM_001012397	XM_004862882	XM_004623053	XM_005000315	XM_005392639	XM_003925804	XM_004671204	NM_008308	NM_012585	XM_005366593	XM_003509072	XM_005065569	XM_004583735	NM_001198935	XM_003785861	XM_002744919	XM_005319577	NM_001198700	XM_003899720	XM_003265980	XM_003776605	XM_004058792	XM_003827422	NM_001135622
LDLR	NM_000527	XM_004716829	XM_003413366	XM_004378549	XM_004616779	XM_004688733		XM_004442680	NM_001206354	NM_001166530	XM_004008531	XM_004277378	XM_004321055	XM_003981898	XM_002921392	XM_004824346		XM_003432851	XM_004900351	XM_004632992	XM_003461255		XM_003941827		NM_010700	NM_175762	XM_005346915	NM_001246823	XM_005078537	XM_004595506	NM_001278865		XM_002761745		NM_001032906	XM_003914950				XM_003830540	XM_001167447
RFXAP	NM_000538	XM_004711274	XM_003412589	XM_004389966			XM_001915582		XM_003132240		XM_004018429	XM_004282254	XM_004319280		XM_002918963					XM_004631139	XM_003477275	XM_005387897	XM_003934455		NM_133231	NM_001044263	XM_005343984		XM_005077463	XM_004577685	XM_002720590	XM_003803105	XM_002749013		NM_001265913	XM_003913769	XM_003270277	XM_002824177	XM_004054386	XM_003826888	XM_003314130
TP53	NM_000546	XM_004712913	XM_003416902	XM_004376021	XM_004604858	XM_004684639	NM_001202405	XM_004433119	NM_213824	NM_174201	NM_001009403	XM_004266896	XM_004310610	NM_001009294	XM_002924437	XM_004760256	XM_004398491	NM_001003210	XM_004857450	XM_004638424	NM_001172740	XM_005399464	XM_003929186	XM_004669213		XM_003749209	XM_005349777	NM_001243976	NM_001281661	XM_004594783	NM_001082404	XM_003791136	XM_002747948	XM_005332819	NM_001047151	XM_003912272	XM_003274633	XM_002826973	XM_004058511	XM_003810068	XM_001172077
TPO	NM_000547	XM_004709831	XM_003411792	XM_004373091	XM_004619986			XM_004436436	XM_003125402			XM_004274922	XM_004311847	XM_003984545	XM_002922029	XM_004790232	XM_004404967	NM_001003009	XM_004868354	XM_004644601		XM_005404339	XM_003939445	XM_004656527	NM_009417	NM_019353	XM_005360657	XM_003501407	XM_005082046			XM_003798554	XM_002758062			XM_003908223		XM_002812340
TSC2	NM_000548	XM_004706155	XM_003417770	XM_004373173	XM_004604186		XM_003362754	XM_004438171	XM_003354671	XM_003584007	XM_004020715	XM_004270304	XM_004315723	XM_003999025	XM_002926513	XM_004820901	XM_004403158	XM_846954	XM_004873649	XM_004627871	XM_003478477	XM_005391470	XM_003928416	XM_004651987	NM_011647	NM_012680	XM_005349161	XM_003501505	XM_005081731	XM_004596625	XM_002724290	XM_003790792	XM_002755775	XM_005337803	XM_001083256	XM_003916366	XM_003269159		XM_004057001	XM_003807695	XM_523477
DCX	NM_000555	XM_004710055		XM_004379780	XM_004606297	XM_004685716	XM_001489092	XM_004440495	XM_003135319	XM_005227932	XM_004022416	XM_004281546	XM_004331470	XM_004000804	XM_002920339	XM_004806372	XM_004399747	XM_848089	XM_004861427	XM_004640024	XM_003467607	XM_005404645	XM_003935847	XM_004659122	NM_010025	NM_053379	XM_005371025		XM_005082491	XM_004590201	XM_002720205	XM_003802948	XM_002763166	XM_005323346	XM_001100519		XM_003262203	XM_002831997	XM_004064718
CD53	NM_000560	XM_004699196	XM_003409569	XM_004380421	XM_004620088	XM_004689661	NM_001253839	XM_004420689	XM_001929190	NM_001034232	NM_001282247	XM_004263172	XM_004325587	XM_003990431	XM_002930548	XM_004816221	XM_004407152	XM_003639132	XM_004853695	XM_004636892	XM_003479224	XM_005388932	XM_003933440	XM_004659002	NM_007651	NM_012523	XM_005357166	XM_003512372	XM_005076593	XM_004581938	XM_002715785	XM_003784037	XM_002751208	XM_005338125	XM_001102109	XM_003892367	XM_003267951	XM_002810455	XM_004026319	XM_003810667	XM_003308334
GSTM1	NM_000561	XM_004699533	XM_003409554	XM_004388017	XM_004620066	XM_004689680	XM_001495375	XM_004420711	NM_001078684	NM_001080354	XM_004002289			XM_003990412	XM_002919210	XM_004816257		XM_537038	XM_004853654	XM_004636911	NM_001172834	XM_005388891	XM_003933416	XM_004659026	NM_008183		XM_005367864	XM_003514941		XM_004581955	XM_002715794	XM_003784057	XM_002751185	XM_005338103	XM_001094237	XM_003892339	XM_003267920	XM_002810481	XM_004026283	XM_003810642	XM_001165087
CRP	NM_000567		XM_003414992	XM_004390228		XM_004688079	XM_001504402	XM_004442765	XM_003355108	NM_001144097	XM_004002651	XM_004284481	XM_004328822	XM_003999662	XM_002929442		XM_004407850	XM_545746	XM_004901556		XM_003466553	XM_005400173	XM_003937910	XM_004671161	NM_007768	NM_017096	XM_005368557	XM_003500234	XM_005078194		NM_001082265	XM_003795206	XM_002760159	XM_005339386	XM_001117250	XM_003892892	XM_003258685	XM_002809936	XM_004027069		XM_001170732
IL10	NM_000572	XM_004700122	XM_003410277	XM_004375202	XM_004610057	XM_004685573	NM_001082490	XM_004425092	NM_214041	NM_174088	NM_001009327	XM_004282421	XM_004312229	NM_001009209	XM_002919274	XM_004788546	XM_004417581	NM_001003077	XM_004862282	XM_004641147	NM_001260485	XM_005375404	XM_003930436	XM_004663519	NM_010548	NM_012854	XM_005348317	XM_003501219	XM_005079860	XM_004578691	NM_001082045	XM_003792209	XM_002760733	XM_005329480	NM_001044727	XM_003893197	XM_003272964	XM_002809541	XM_004028289	XM_003822918	NM_001135620
IL1A	NM_000575	XM_004707991	XM_003417397	XM_004388863	XM_004609251	XM_004686100	NM_001082500	XM_004435774	NM_214029	NM_174092	NM_001009808	XM_004276766	NM_001280664	NM_001009351	XM_002926331	XM_004826191	XM_004399873	NM_001003157	XM_004844529	XM_004633223	XM_003465056	XM_005400596	XM_003942500	XM_004669769	NM_010554	NM_017019	XM_005365641	XM_003497790	XM_005068609	XM_004590824	NM_001101684	XM_003799297	XM_002757504	XM_005340243	NM_001042757	XM_003909144		XM_002811788	XM_004031622	XM_003804504	XM_525866
IL1B	NM_000576	XM_004707992	XM_003417396	NM_001279256	XM_004609317	XM_004686099	NM_001082526	XM_004435898	NM_001005149	XM_005212737	NM_001009465	XM_004285640	NM_001280652	NM_001077414	XM_002926330	XM_004826192	XM_004399874	NM_001037971	XM_004844530	XM_004633140	NM_001172968	XM_005400595		XM_004669768	NM_008361	NM_031512	XM_005365640	XM_003509063	XM_005068610	XM_004590743	NM_001082201	XM_003799247	XM_002757505	XM_005340255	NM_001042756	XM_003909145	XM_003277686	XM_002811789	XM_004031623	XM_003804503	XM_001147075
IL1RN	NM_000577	XM_004707996	XM_003417449	XM_004388870	XM_004609254	XM_004686096	NM_001082525	XM_004435769	NM_214262	XM_005212740	XM_004005903		NM_001280620	XM_003984241	XM_002926328	XM_004826213	XM_004414215	NM_001003096	XM_004844536	XM_004633137	XM_003465053	XM_005400586	XM_003942509	XM_004669766	NM_001039701	NM_022194	XM_005346372	XM_003514104	XM_005083745	XM_004590740	NM_001082770	XM_003799292		XM_005340245			XM_003277694	XM_002811797	XM_004031641	XM_003804496	XM_515698
SPP1	NM_000582	XM_004703423	XM_003414088	XM_004390148		XM_004681418	XM_001496186	XM_004430942	NM_214023	XM_005207743	NM_001009224	XM_004266138	XM_004315207	XM_003985186	XM_002913582	XM_004788752	XM_004391530	XM_535649	XM_004870558	XM_004629257	XM_003469384	XM_005401330	XM_003924001	XM_004661609	NM_001204203	NM_012881	XM_005359590	XM_003515070	NM_001281641	XM_004590581	NM_001082194	XM_003790097	XM_002745609	XM_005341896	NM_001261806	XM_003898942	XM_003265675	NM_001132690	XM_004039106	XM_003811272	XM_003950369
GC	NM_000583	XM_004703366	XM_003414060	XM_004383354	XM_004617910	XM_004681451	XM_001489350	XM_004419158	XM_003356971	NM_001035380	XM_004009899	XM_004283566	XM_004320615	XM_003985334	XM_002919511	XM_004791944	XM_004392907	XM_857996	XM_004871747	XM_004646552	XM_003467534	XM_005392770	XM_003931957	XM_004665305	NM_008096	NM_012564	XM_005359463	XM_003514136	XM_005068095	XM_004596246	NM_001082204		XM_002745763	XM_005333260	XM_001104833	XM_003898788	XM_003265722	XM_002814845	XM_004038796	XM_003818368	XM_517242
IL8	NM_000584	XM_004703197	XM_003414223	XM_004383314	XM_004617872	XM_004681449	NM_001083951	XM_004419168	XM_003361958	NM_173925	NM_001009401	XM_004283554	NM_001280642	NM_001009281	XM_002928494	XM_004791924	XM_004392913	NM_001003200	XM_004833923	XM_004629241	NM_001173399	XM_005401301	XM_003931965							XM_004596239	NM_001082293		XM_002745733	XM_005333247	NM_001032965	NM_001173537	XM_003265736	XM_002814856	XM_004038810	XM_003832335	XM_001156432
IL2	NM_000586	XM_004711842	XM_003410509	XM_004386851	XM_004606291		NM_001085433	XM_004426522	NM_213861	XM_005217599	NM_001009806	XM_004265103	XM_004322816	NM_001043337	XM_002923818	XM_004797927	XM_004401579	NM_001003305	XM_004907572	XM_004646155	NM_001172837	XM_005386770	XM_003936236	XM_004667021	NM_008366	NM_053836	XM_005370390	XM_003506764	NM_001281629	XM_004594567	NM_001163180	XM_003795518	XM_002745432	XM_005336531	NM_001047130	NM_001112654	XM_003271349	XM_002815115	XM_004040353	XM_003816405	XM_517425
IL4	NM_000589	XM_004696604	XM_003404748	XM_004384768	XM_004609965	XM_004686706	NM_001082519	XM_004420518	NM_214123	NM_173921	XM_004008636	XM_004279901	NM_001280657	NM_001043339	XM_002912899	XM_004802674	XM_004408256	NM_001003159		XM_004623530		XM_005381211		XM_004660771			XM_005364239			XM_004586394	NM_001163177	XM_003782330	NM_001257228	XM_005335813	NM_001032904	NM_001112653		XM_002815868	XM_004042479	XM_003829298	NM_001011714
CD14	NM_000591	XM_004697029		XM_004381155	XM_004609931	XM_004686532	NM_001081927	XM_004420084	NM_001097445	XM_005209429	NM_001077209	XM_004280317	XM_004321988	XM_003980841	XM_002912617	XM_004802907	XM_004397777	XM_843653	XM_004841891	XM_004643280	XM_005008438	XM_005382018	XM_003933889	XM_004652552	NM_009841	NM_021744	XM_005355978	XM_003510362	XM_005069083	XM_004586646	NM_001082195	XM_003782302	XM_003732222	XM_005327301	NM_001130433	XM_003900225	XM_004087267	XM_002815967	XM_004042647	XM_003829178	NM_001130466
TNF	NM_000594	XM_004711694	XM_003422213	NM_001279259	XM_004621269	XM_004695118	NM_001081819	XM_004424372	NM_214022	XM_005223596	NM_001024860	XM_004286610	NM_001280615	NM_001009835	XM_002930032	XM_004826758	XM_004415222	NM_001003244	XM_004847017	XM_004624319	NM_001173025	XM_005389324	XM_003944354	XM_004671882	NM_013693	NM_012675	XM_005370839	XM_003508487	XM_005086799	XM_004598717	NM_001082263	XM_003788999	NM_001257261	XM_005339012	NM_001047149	NM_001112648	XM_003272094	XM_002816720	XM_004043648	XM_003831589
LTA	NM_000595	XM_004711693	XM_003422214	XM_004390735	XM_004621316	XM_004695117	XM_001491333	XM_004424373	NM_214453	XM_005223586	XM_004018962	XM_004286611	XM_004311222	XM_003985915	XM_002930033	XM_004826759	XM_004415221	XM_843793	XM_004847018	XM_004624320	XM_003473983	XM_005389323	XM_003944359	XM_004671883	NM_010735	NM_080769	XM_005370841	XM_003508488	XM_005086798	XM_004598718	NM_001171119	XM_003788998	XM_002746336	XM_005339015	NM_001047148	XM_003897338	XM_003272086	XM_002816716	XM_004043645	XM_003831598	NM_001045510
IL6	NM_000600	XM_004702841	XM_003407083	XM_004377510	XM_004604089	XM_004676762	NM_001082496	XM_004418930	NM_214399	NM_173923	NM_001009392	XM_004263443	XM_004330286	NM_001009211	XM_002921324	XM_004789222	XM_004397319	NM_001003301					XM_003935111		NM_001033437	XM_001058983				XM_004582561			NM_001267771	XM_005330876	NM_001042733	NM_001173536	XM_003252642	XM_003777087	XM_004045160	XM_003807952	XM_518992
SERPINE1	NM_000602	XM_004705610	XM_003416529	XM_004386746	XM_004620864	XM_004688256	XM_001492517	XM_004442158	NM_213910	XM_005225009	NM_001174114	XM_004268847	XM_004312316	XM_003998526	XM_002930598	XM_004822918	XM_004399052	NM_001197095	XM_004840153	XM_004630479	XM_003469906	XM_005396870	XM_003934156	XM_004666293	NM_008871	NM_012620	XM_005344563		XM_005080401	XM_004587183	XM_002722823	XM_003794164	XM_002743970	XM_005328483	XM_001107647	XM_003895814	XM_003276659	XM_002817789			XM_527841
NOS3	NM_000603	XM_004702474	XM_003410010	XM_004372734	XM_004620148	XM_004694373	XM_001504650	XM_004430618	NM_214295	NM_181037	NM_001129901	XM_004281186	XM_004312176	XM_003983218	XM_002915496	XM_004810647	XM_004408806	NM_001003158	XM_004877366	XM_004628999	XM_005003469	XM_005404803	XM_003929858	XM_004669591	NM_008713	NM_021838	XM_005367406	XM_003501321	XM_005087254	XM_004594426	NM_001082733	XM_003792055		XM_005326660	XM_002803524	XM_003896858				XM_003815060	XM_003318904
CXCL12	NM_000609	XM_004715312	XM_003408918	XM_004391088	XM_004607373	XM_004680639	XM_001489644	XM_004432414	NM_001009580	XM_005226617	XM_004021573	XM_004283372	XM_004313530	NM_001009847	XM_002926918	XM_004749726	XM_004417362	NM_001128097	XM_004874108	XM_004636560	XM_005002037	XM_005411778	XM_003930008	XM_004658059	NM_013655	NM_001033882	XM_005365074	XM_003510781	XM_005066090	XM_004598661		XM_003796670	XM_002807427	XM_005334409	NM_001032934	XM_003903593	XM_003271177	NM_001132620	XM_004049317	XM_003816744
CD44	NM_000610	XM_004708292		XM_004369796	XM_004607903	XM_004682915	NM_001085435	XM_004436862	XM_003122867	XM_005216365	XM_004016730	XM_004264002	XM_004316153	XM_003993174	XM_002920618	XM_004790340	XM_004406075		XM_004852041	XM_004627304	XM_003463857	XM_005384128	XM_003919986	XM_004660807	NM_009851	NM_012924	XM_005364087	XM_003497448	NM_001281874	XM_004585602	XM_002709049	XM_003781230	XM_002755175	XM_005327404	XM_001115359	XM_003910037	XM_003254413	NM_001132384		XM_003830373	XM_001152601
INS-IGF2	NM_000612	XM_004717217	XM_003422383		XM_004602869		NM_001114539	XM_004441067	NM_213883	XM_005227278	NM_001009311	XM_004278071	XM_004317862	XM_003993787	XM_002920119	XM_004808498		NM_001195827	XM_004852097	XM_004627083	XM_005003046	XM_005384194	XM_003943288	XM_004654216	NM_001122736	NM_001190163	XM_005351570		XM_005064152	XM_004599213	NM_001171406	XM_003798375	XM_002755669	XM_005340771	XM_002799440	NM_001169030	XM_003281347	XM_002821373	XM_004050433	XM_003816064
ZFP91	NM_000614	XM_004714921	XM_003421350	XM_004389300	XM_004620417	XM_004683435	XM_003362616	XM_004437401	XM_003122707	XM_003587031	XM_004016493	XM_004264155	XM_004312208	XM_003993402	XM_002928223	XM_004777614	XM_004409292	XM_003432414	XM_004869739	XM_004645783	XM_003464283	XM_005408041	XM_003920157	XM_004667705	NM_170786	NM_013166	XM_005351994	XM_003514488	XM_005063799	XM_004585282	NM_001082283	XM_003801360		XM_005331562	XM_001093229	XM_003909805	XM_003275343	XM_002821758	XM_004051224		XM_003317990
NCAM1	NM_000615	XM_004712869		XM_004382513	XM_004604697	XM_004689257	XM_001501933	XM_004427320	XM_003129842	XM_005215806	XM_004016029	XM_004273394	NM_001280637	NM_001009869	XM_002927110	XM_004791460	XM_004416365	NM_001010950	XM_004856599	XM_004646368	XM_003472688	XM_005378134	XM_003923696	XM_004666467	NM_001081445	NM_031521	XM_005347293	XM_003498521	XM_005069291	XM_004585075	XM_002708390	XM_003794752	XM_002754418	XM_005334213	XM_001083697	XM_003910714	XM_003253156	XM_002822483	XM_004052145	XM_003805468	XM_003313304
NOS1	NM_000620	XM_004709679	XM_003419333	XM_004379038	XM_004611206	XM_004691005	XM_001914970	XM_004429937	XM_003132898			XM_004281476		XM_003994739	XM_002920740	XM_004798323	XM_004396691	NM_001195145	XM_004843704	XM_004636337	XM_005007212	XM_005396544		XM_004664148	NM_008712	NM_052799	XM_005344337	XM_003495920	XM_005079044	XM_004597780	NM_001082385	XM_003789935	XM_003733861	XM_005329673	XM_001083352	XM_003907222		XM_003780531	XM_004053963
HTR2A	NM_000621	XM_004714061	XM_003412616	XM_004376585	XM_004604572	XM_004680258	NM_001081784	XM_004433653	NM_214217	NM_001001157	XM_004012066			XM_003980393	XM_002914977	XM_004820637	XM_004412221	NM_001005869	XM_004844194	XM_004633082	XM_003477480	XM_005387549	XM_003942211	XM_004665876	NM_172812	NM_017254	XM_005355612	NM_001246728	NM_001281359	XM_004577478	XM_002720717	XM_003803358	XM_002742676	XM_005330191	NM_001032966		XM_003270063	NM_001133446	XM_004054487	XM_003811414	XM_522752
NOS2	NM_000625	XM_004707333	XM_003416941	XM_004385446	XM_004605298	XM_004685155	NM_001081769	XM_004433398	NM_001143690	NM_001076799	XM_004012488	XM_004267151		XM_003996521	XM_002912338	XM_004807540	XM_004399635	NM_001003186	XM_004856966	XM_004635491	NM_001172984	XM_005402774	XM_003931401	XM_004664506	NM_010927	XM_003750865	XM_005350252	XM_003495779	NM_001281644	XM_004593897	XM_002718780	XM_003797169	XM_002806845	XM_005327943	XM_001106245	XM_003912484	XM_003277085	XM_002827149	XM_004042079	XM_003812652	XM_001148238
LTBP1	NM_000627	XM_004711160	XM_003416070	XM_004369567	XM_004616063	XM_004686303	XM_003363005	XM_004418151	XM_003354867	NM_001103091	XM_004006033	XM_004268203	XM_004328209	XM_003984334	XM_002923164	XM_004812803	XM_004403684	XM_532928	XM_004886306	XM_004627602	XM_005005049	XM_005390846	XM_003926898	XM_004667339	NM_206958	NM_021587	XM_005367928	XM_003502494	XM_005073588	XM_004582725	XM_002709772	XM_003795696	XM_002757866	XM_005322632	XM_001098150	XM_003908491	XM_003262721	XM_002812141	XM_004029083	XM_003821999	XM_515398
CXCR1	NM_000634	XM_004701598	XM_003405906	XM_004376304	XM_004617149	XM_004674305	XM_003365149	XM_004427541	XM_003133651	XM_005202874	XM_004005420	XM_004262732	XM_004321916	XM_003991133	XM_002913704	XM_004807249	XM_004402769	XM_536065	XM_004864607	XM_004641345	NM_001172875		XM_003925552	XM_004662844	NM_009909	NM_017183	XM_005361667	XM_003515788	XM_005070504	XM_004577234	NM_001171082	XM_003785083	XM_002749773	XM_005330456	NM_001040420	XM_003907939	XM_003254060	XM_002812841	XM_004033191		NM_001040447
RFX2	NM_000635	XM_004714244		XM_004378622	XM_004619401	XM_004689306	XM_001495181	XM_004441254		NM_001102172	XM_004008578	XM_004277261	XM_004315955	XM_003981765	XM_002930484	XM_004809138	XM_004395289	XM_003432794	XM_004865658	XM_004632969	XM_003461116	XM_005405733	XM_003938849	XM_004654996	NM_027787	NM_001106877	XM_005371104	XM_003501765	XM_005081356	XM_004595597	XM_002723974	XM_003797985		XM_005332078	XM_001086864	XM_003914743	XM_003281566	NM_001131531	XM_004059836	XM_003819326	XM_512310
SOD2	NM_000636	XM_004701926	XM_003419223	XM_004368802		XM_004678336	NM_001082517	XM_004440527	NM_214127	NM_201527	NM_001280703	XM_004278885	XM_004319711	XM_003986700	XM_002925345	XM_004784411	XM_004401126	XM_533463	XM_004869025	XM_004639539	XM_003466367	XM_005390723	XM_003933803		NM_013671	NM_017051	XM_005363390	XM_003507569	XM_005065926	XM_004595461		XM_003792399	NM_001267746		NM_001032805	XM_003898353	XM_004087671	NM_001133563	XM_004044909	XM_003807393	NM_001009022
CR1	NM_000651	XM_004700133			XM_004616221		XM_003364980		XM_003130126				XM_004329214	XM_003999444				XM_547388	XM_004862274	XM_004641200			XM_003930474	XM_004653404	NM_013499		XM_005348922			XM_004578926	XM_002717429	XM_003792313	XM_002760751				XM_003272990	XM_002809533	XM_004028314	XM_003822893
SELL	NM_000655	XM_004706835	XM_003415058	XM_004384094		XM_004688113	XM_001491555	XM_004425059	NM_001112678	XM_005216880	XM_004013677	XM_004269739	XM_004319771	NM_001089310	XM_002918579	XM_004799154	XM_004408887	XM_537201	XM_004865231	XM_004648511	XM_003468688	XM_005398186	XM_003925393	XM_004658894		NM_019177	XM_005364017	XM_003508282	XM_005071474	XM_004589315	NM_001082352	XM_003785830	XM_002760381	XM_005319828	NM_001042763	NM_001112626	XM_003258846	XM_002809811	XM_004027868	XM_003824628	NM_001009074
BCL2	NM_000657	XM_004703025	XM_003406268	XM_004379278		XM_004683950	XM_001490436	XM_004422601	XM_003480437	XM_005224107	XM_004020687	XM_004268067	XM_004329442	NM_001009340	XM_002917505	XM_004745690	XM_004398059	NM_001002949	XM_004893278	XM_004638261	XM_003474076	XM_005373027	XM_003926104	XM_004654790	NM_177410	NM_016993	XM_005348292	XM_003501962	XM_005081454	XM_004579454	XM_002713628	XM_003788416		XM_005323010		XM_003914452	XM_003264299		XM_004059501		XM_001145537
TGFB1	NM_000660	XM_004710514	XM_003420791	XM_004388740	XM_004620711	XM_004694142	NM_001081849	XM_004441575	NM_214015	NM_001166068	NM_001009400	XM_004271249	XM_004322472	XM_003997774		XM_004810131	XM_004396484	NM_001003309	XM_004872993	XM_004648472	NM_001173023	XM_005412339	XM_003943184		NM_011577	NM_021578				XM_004597999	XM_002722312	XM_003802081	XM_002762160	XM_005336461		XM_003915582	XM_003270338	XM_002829260	XM_004060790	XM_003812459	XM_512687
NAT1	NM_000662	XM_004707569	XM_003412490	XM_004382096		XM_004682296	XM_001487857	XM_004441227	XM_003134236	XM_005226164	XM_004021814	XM_004286196	XM_004318196	XM_004001593	XM_002915718	XM_004813173	XM_004417330		XM_004879257	XM_004630916	XM_003479335	XM_005373602	XM_003935574	XM_004669697	NM_010874	NM_053854	XM_005367761	NM_001244413	NM_001281823	XM_004591464	NM_001082186	XM_003794039	XM_003735941	XM_005329281	XM_001098437	XM_003902476		XM_002818842	XM_004046718
ABAT	NM_000663	XM_004706241	XM_003417631	XM_004373428	XM_004604137	XM_004692135	XM_001492974	XM_004438083	NM_214263	NM_001081581	XM_004020759	XM_004270199	XM_004323100	XM_003998883	XM_002919694	XM_004797541	XM_004401262	XM_846331	XM_004864866	XM_004627775	XM_003477742	XM_005391220	XM_003928506	XM_004652247	NM_172961	NM_031003	XM_005349285	XM_003496378	XM_005084550	XM_004586745	XM_002711782	XM_003802072	XM_002755878	XM_005327163		XM_003916511	XM_003269252	NM_001133785	XM_004057173	XM_003808310	XM_510803
ADH1C	NM_000668	XM_004703280	XM_003410454	XM_004380244	XM_004617631		NM_001082528	XM_004430990	NM_001243939	NM_001206387	XM_004009680	XM_004263553	XM_004330381	XM_003985148	XM_002928003	XM_004788654	XM_004391592	XM_003640107	XM_004881687	XM_004643701	XM_003468034	XM_005406277	XM_003929524	XM_004661638	NM_007409	NM_019286	XM_005357346	XM_003515377	XM_005081997		NM_001101704	XM_003798522	XM_002745562	XM_005325758	NM_001260627	XM_003899001	XM_003257507		XM_004040174	XM_003829928	NM_001034158
ADH1C	NM_000669	XM_004703280	XM_003410454	XM_004380244	XM_004617631		NM_001082528	XM_004430990	NM_001243939	NM_001206387	XM_004009680	XM_004263553	XM_004330381	XM_003985148	XM_002928003	XM_004788654	XM_004391592	XM_003640107	XM_004881687	XM_004643701	XM_003468034	XM_005406277	XM_003929523	XM_004661638	NM_007409	NM_019286	XM_005357346	XM_003515377	XM_005081997		NM_001101704	XM_003798522	XM_002745562	XM_005325758	XM_001099784	XM_003899000	XM_003257505	XM_002814991	XM_004040174	XM_003829927	XM_001167004
ADH4	NM_000670			XM_004390248				XM_004430987	XM_003129311	NM_001102059	XM_004023034	XM_004263664		XM_003985150	XM_002921201	XM_004788658	XM_004391483	XM_535665	XM_004875451		XM_005004692		XM_003929526	XM_004661545	NM_011996	NM_017270	XM_005357350	XM_003514334	XM_005081960	XM_004590622	NM_001184829		XM_002745568	XM_005325813	XM_001106068	XM_003898995	XM_003257510	XM_002814990		XM_003829924	XM_001166445
ADORA1	NM_000674	XM_004699820	XM_003410108	XM_004375270	XM_004610041	XM_004685523	XM_001496410	XM_004438935	NM_001032354	XM_005216653	XM_004013539	XM_004282493		XM_003999382	XM_002925434	XM_004788431	XM_004392785	NM_001003279	XM_004885944	XM_004625373	NM_001172911	XM_005375264	XM_003938299	XM_004670715	NM_001039510	NM_017155	XM_005348373	XM_003498843	XM_005073374	XM_004578946	NM_001171073	XM_003792259	XM_002760684	XM_005330323	NM_001261667	XM_003893276	XM_003264577	NM_001131239	XM_004028182	XM_003822997	XM_514109
ADORA2A	NM_000675		XM_003419128	XM_004386210	XM_004607434	XM_004680915	NM_001081897	XM_004443089	XM_003483462	XM_005218285		XM_004276056	XM_004319065	XM_003994834	XM_002925059	XM_004817145	XM_004400545	NM_001003278	XM_004843541	XM_004636324	XM_005007205	XM_005396386	XM_003938537	XM_004672791	NM_009630	NM_053294	XM_005360186	XM_003508085	XM_005070761	XM_004592033	XM_002722566	XM_003803139	XM_002743617	XM_005334448	XM_001095531	XM_003905326	XM_004088487	XM_003779497	XM_004063178	XM_003806387	XM_003953847
ADORA3	NM_000677		XM_003409409	XM_004391259	XM_004616298			XM_004420678	NM_001243435	NM_001104611	NM_001009775	XM_004263184		XM_003990458				NM_001003178	XM_004853719	XM_004641710	XM_005007982		XM_003933459	XM_004658991	NM_009631	XM_003749374		XM_003514809	XM_005076579		NM_001082058	XM_003793907	XM_002751222	XM_005337659	XM_001105876	XM_003892382	XM_003267970		XM_004026345		XM_001158919
ADRA1D	NM_000678	XM_004698168	XM_003411431	XM_004383076	XM_004610987	XM_004687010			NM_001123073	NM_001205684	XM_004014355	XM_004285282		XM_003983702		XM_004792297		XM_003433195	XM_004840767	XM_004634273		XM_005381133	XM_003941118	XM_004661489	NM_013460	NM_024483	XM_005365569		XM_005068659	XM_004593320	NM_001082678	XM_003788037	XM_002747323			XM_003905031		XM_002830063	XM_004061770
ADRA1B	NM_000679		XM_003404870	XM_004371247	XM_004611556	XM_004689823		XM_004428576	XM_003134101	NM_001191139		XM_004285246		XM_003981353		XM_004814920	XM_004404781	NM_001197035	XM_004836469	XM_004629399	XM_003473324		XM_003934799	XM_004657306	NM_007416	NM_016991	XM_005368177		NM_001281694	XM_004587478	NM_001082062	XM_003781991	XM_002744109	XM_005325429	XM_001083528	XM_003900455	XM_003268656	XM_002816141	XM_004042922
ADRA1A	NM_000680	XM_004707617	XM_003412463	XM_004382172	XM_004619135	XM_004685374	XM_001494586	XM_004433557	NM_001123072	NM_174498	XM_004004166	XM_004270686	XM_004316653	XM_003984671	XM_002914420	XM_004802264	XM_004412992	NM_001195843	XM_004848377	XM_004630683	NM_001172912	XM_005373731	XM_003937197	XM_004665835	NM_001271760	NM_017191	XM_005355482	XM_003505161	XM_005075238	XM_004579078	NM_001082380	XM_003793950	XM_002756819	XM_005339882	NM_001114733	XM_003902573	XM_003272900	XM_002818931	XM_004046813		XM_003311683
ADRA2A	NM_000681	XM_004701283		XM_004374847	XM_004611971	XM_004680997		XM_004428080	NM_214400	NM_174499	XM_004020331	XM_004265845		NM_001039955	XM_002913574	XM_004763889	XM_004411589		XM_004838943	XM_004631531	NM_001172846	XM_005403915	XM_003922493	XM_004659344	NM_007417	NM_012739	XM_005352481		XM_005063455	XM_004579847		XM_003787168		XM_005320801	XM_001087738	XM_003919460	XM_004092893	XM_002821145	XM_004050102	XM_003825702	XM_003312765
ALDH1A1	NM_000689	XM_004713830	XM_003407389	XM_004383291	XM_004612956	XM_004677568	XM_001489348	XM_004439639	XM_003121958	NM_174239	NM_001009778	XM_004276385	XM_004328618	XM_003995407		XM_004817567	XM_004416603	XM_533525	XM_004862517	XM_004638124	XM_003472218	XM_005415335	XM_003935614	XM_004653107	NM_013467	NM_022407	XM_005352034	XM_003510472	XM_005063771	XM_004591847	NM_001082013	XM_003782955	XM_002742847	XM_005324106	XM_001097604	XM_003911809	XM_003267411	NM_001134137	XM_004048130	XM_003822194	NM_001246547
ALDH2	NM_000690	XM_004709698	XM_003420311	XM_004379070		XM_004691071	XM_001490910	XM_004429973	NM_001044611	NM_001075367	XM_004017409	XM_004281435	XM_004315844	XM_003994673	XM_002913054	XM_004798259	XM_004395838	XM_848535	XM_004843781	XM_004635920	XM_003462942	XM_005403173	XM_003932242	XM_004670976	NM_009656	NM_032416	XM_005344470	XM_003498455	XM_005080647	XM_004595294	XM_002719770	XM_003795983	XM_002753034	XM_005329628		XM_003907171		NM_001131275	XM_004053903	XM_003832460
ALDH3A1	NM_000691				XM_004605975	XM_004685062			XM_003132036	NM_001166513	XM_004013324	XM_004267204	XM_004318896	XM_003996326	XM_002920861	XM_004828052	XM_004405119	NM_001082420		XM_004647945	XM_003465232	XM_005399260	XM_003929292		NM_001112725	NM_031972	XM_005349922	XM_003496356	XM_005067655			XM_003791242		XM_005341502		XM_003912455			XM_004042121	XM_003807283	XM_003315574
ALDH1A3	NM_000693	XM_004717459	XM_003413799	XM_004372646	XM_004617772	XM_004693088	XM_001490555	XM_004431890		XM_583647	XM_004018018	XM_004271647		XM_003986877	XM_002922677	XM_004803422	XM_004405529	XM_003638965	XM_004852675	XM_004623249		XM_005381642	XM_003940562	XM_004658146	NM_053080	NM_153300	XM_005357785	XM_003499401	XM_005084425	XM_004593152	XM_002724181	XM_003788631	XM_002749066	XM_005320083	NM_001266556			XM_002825889	XM_004056835	XM_003828432	XM_001142882
ALOX12	NM_000697	XM_004712872	XM_003416878	XM_004376069	XM_004604909	XM_004684699	XM_001502998	XM_004433182	XM_003483092	NM_001192336	XM_004012620	XM_004266962	XM_004323362	XM_003996246	XM_002924445	XM_004804258	XM_004398557	XM_536613	XM_004857345	XM_004638362	XM_003466276	XM_005399578	XM_003929125	XM_004657173	NM_007440	NM_001105798	XM_005349697	XM_003497259	XM_005067498	XM_004594832	XM_002718820	XM_003791187	XM_002806810	XM_005332746	XM_001104192	XM_003912209	XM_003274530		XM_004058441	XM_003810126	XM_511984
ATP4B	NM_000705	XM_004704314	XM_003413627	XM_004369285			XM_001504090	XM_004423189	NM_001001258	NM_001206140		XM_004273586	XM_004319477	XM_003980539	XM_002925954	XM_004745984		NM_001003328	XM_004881754	XM_004631153	XM_003477561	XM_005373937		XM_004663425	NM_009724	NM_012510	XM_005366259	XM_003511174	XM_005082621	XM_004577346	NM_001082289	XM_003799979	XM_002742560	XM_005316968	XM_001088163	XM_003914097	XM_003279750	XM_002824465	XM_004054776	XM_003832110	XM_001146058
AVPR1A	NM_000706	XM_004700484		XM_004381556	XM_004601963		XM_001917923	XM_004429362	XM_003126346	NM_001104990	NM_001199792	XM_004276585	XM_004324274	XM_003988975	XM_002919594	XM_004800796	XM_004416459		XM_004861131	XM_004641645	XM_003475951		XM_003926517	XM_004650051	NM_016847	NM_053019				XM_004582990	XM_002711237	XM_003798542	XM_002752695	XM_005328685	XM_001116798	XM_003906710	XM_003252729	XM_002823469		XM_003824811	XM_003952135
AVPR1B	NM_000707	XM_004700119	XM_003410127	XM_004375214	XM_004610180	XM_004685277	XM_001489521	XM_004425105	XM_003130445	NM_001192142	NM_001246237	XM_004282434	XM_004315904	XM_003999425		XM_004756498	XM_004392841	XM_545695	XM_004901864	XM_004641134	XM_003474668	XM_005375385	XM_003930448	XM_004663530	NM_011924	XM_003751236	XM_005348325	XM_003501213	XM_005079846	XM_004578701	XM_002717441	XM_003792217	XM_002760726	XM_005329491	NM_001246222	XM_003893207	XM_003272950	XM_003775442	XM_004028271	XM_003822930	XM_525039
CACNA1B	NM_000718	XM_004714460	XM_003422697	XM_004390689	XM_004613351		XM_001917563	XM_004423817		NM_174632		XM_004285020		XM_003996133	XM_002926133	XM_004826855			XM_004848693	XM_004640341		XM_005408632	XM_003941393	XM_004653886	NM_001042528	NM_001195199	XM_005346366	XM_003514343	XM_005083738	XM_004593603	NM_001082191	XM_003794791	XM_002806543	XM_005336857		XM_003910994
LOC100131098	NM_000719	XM_004710287	XM_003410758	XM_004381214	XM_004603868	XM_004692823	XM_001490657	XM_004438799	XM_003355612	XM_005207305	XM_004007606	XM_004286251		XM_003988256	XM_002914120	XM_004820542	XM_004406887	XM_534932	XM_004837628		NM_001172923	XM_005395962	XM_003934484	XM_004669119	NM_001159535	NM_012517	XM_005365106	XM_003500328	XM_005066071	XM_004578457	NM_001136522	XM_003795507	XM_002807076	XM_005333986		XM_003905807	XM_003273804	XM_002822756
CACNA1D	NM_000720	XM_004715209		XM_004368621	XM_004615166	XM_004676058	XM_001915802	XM_004419822	XM_003132262	NM_001193025	XM_004018381	XM_004267921	XM_004322532	XM_003982329	XM_002928979	XM_004818020	XM_004411447	XM_853570	XM_004900468	XM_004631686	XM_005008263	XM_005387371	XM_003936561	XM_004652738	NM_001083616	NM_017298	XM_005348759	XM_003496113	NM_001281849	XM_004581550	XM_002713391	XM_003789391	XM_002758432	XM_005317206		XM_003894288	XM_003257331		XM_004034323	XM_003818730
CACNB2	NM_000724	XM_004716009	XM_003410718	XM_004380552	XM_004605347	XM_004691288	XM_003364355	XM_004425321	XM_003482816	NM_175789	XM_004014255	XM_004278620	XM_004323649	XM_003988138	XM_002926980	XM_004800258	XM_004392966	XM_843214	XM_004859953	XM_004645199	XM_005000354	XM_005386951	XM_003930651	XM_004668405	NM_001252533	NM_053851	XM_005354643	XM_003503386	XM_005081272	XM_004578570	NM_001082396	XM_003786775	XM_002750082	XM_005325791	NM_001257782	XM_003903434		NM_001132093	XM_004049119	XM_003811439	XM_003312470
CACNB3	NM_000725	XM_004711419	XM_003405751	XM_004388272	XM_004616727	XM_004692798	XM_003365221	XM_004428957	XM_003481566	NM_174509	XM_004006392			XM_003988622	XM_002927211	XM_004805837	XM_004400878	XM_543689	XM_004863068	XM_004638613	XM_003475823	XM_005406665	XM_003939103	XM_004668562	NM_007581	NM_012828	XM_005353957	XM_003510743	XM_005067187	XM_004599355	NM_001101715	XM_003793586	XM_002752413	XM_005324887	NM_001266978	XM_003906299		XM_002823164	XM_004053057	XM_003825810	XM_509034
CCK	NM_000729	XM_004708554	XM_003409718	XM_004368424	XM_004614544	XM_004676277	XM_001501653	XM_004419556	NM_214237	XM_005222550	XM_004018250	XM_004277868	XM_004321209	XM_003992210	XM_002923806	XM_004822820	XM_004414020	XM_846822	XM_004835106	XM_004640655	XM_005006819	XM_005383549	XM_003930873	XM_004662008	NM_031161	NM_012829	XM_005348123	XM_003500692	NM_001281707	XM_004581710	XM_002713069	XM_003794494	XM_002759760	XM_005337940		XM_003894613	XM_003256909	XM_002813892		XM_003826057	XM_516386
CCKAR	NM_000730	XM_004706303	XM_003411382		XM_004608076	XM_004681361	XM_001499200	XM_004418963	XM_003356886			XM_004266215	XM_004322560	XM_003985477	XM_002924301	XM_004793952	XM_004402874	NM_001012646		XM_004624521	XM_003467402	XM_005392028	XM_003927497	XM_004656100	NM_009827	NM_012688	XM_005359234	XM_003512569	XM_005068765	XM_004579334	NM_001082383	XM_003793514	XM_002745931	XM_005318907	XM_001084186	XM_003898559	XM_003258554	XM_002814651	XM_004038509	XM_003826843	XM_526545
CD3E	NM_000733	XM_004712844	XM_003418248	XM_004385698	XM_004605074	XM_004688828	XM_003365338	XM_004427262	NM_214227	XM_005215798	NM_001009418	XM_004273345	XM_004314165	NM_001009862	XM_002927876	XM_004791346	XM_004415051	NM_001003379	XM_004856696	XM_004636540	XM_003472657	XM_005378236	XM_003923888	XM_004667327	NM_007648	NM_001108140	XM_005347218		XM_005069456	XM_004585239	NM_001082001	XM_003796854	NM_001257220	XM_005328323	XM_001097204	XM_003910776	XM_003253227	XM_002822548	XM_004052212	XM_003820051	XM_001160742
CHRM1	NM_000738	XM_004713628		XM_004383824	XM_004621522	XM_004682699	XM_001495111	XM_004437505	NM_214034	NM_001244609	XM_004023425	XM_004264241	XM_004318479	XM_003993535	XM_002925353	XM_004823113	XM_004413791	XM_540897	XM_004874420	XM_004646702	XM_005002852	XM_005414758	XM_003920483	XM_004656571	NM_001112697	NM_080773	XM_005351893	XM_003514179	XM_005063880	XM_004596754	XM_002720993	XM_003798702	XM_002755443	XM_005331468	NM_001032945	XM_003909668	XM_003274113	NM_001132522	XM_004051389	XM_003828514	XM_001159938
CHRM2	NM_000739	XM_004707831	XM_003420223	XM_004382399	XM_004608236	XM_004677073		XM_004430723	NM_214261	XM_005205852	XM_004008092	XM_004272164	XM_004316429	XM_003983092	XM_002914202	XM_004826959	XM_004406353	XM_532731	XM_004877017	XM_004629053	XM_003475521	XM_005405469	XM_003929744	XM_004661184	NM_203491	NM_031016	XM_005365826	XM_003500969	XM_005082403	XM_004594382	XM_002711935	XM_003791593	XM_002751950	XM_005332409	XM_001104856	XM_003896648	XM_003261383	XM_002818492	XM_004046282	XM_003813430	XM_001147308
CHRM3	NM_000740	XM_004709822	XM_003410912	XM_004375848	XM_004619364		NM_001257073	XM_004432404	NM_001123098	NM_174270	XM_004021375	XM_004283819	XM_004326787	XM_003993892	XM_002914393	XM_004818366	XM_004413000	XM_546069	XM_004854597	XM_004641283	XM_005005219	XM_005404924	XM_003935346	XM_004662194	NM_033269	NM_012527	XM_005365415	XM_003509406	XM_005071780	XM_004578512	XM_002717330	XM_003800083		XM_005320345	NM_001257740	XM_003893711	XM_003267308	NM_001132433	XM_004028657	XM_003824521	NM_001135621
CHRNA3	NM_000743	XM_004699777	XM_003413742	XM_004387511	XM_004611864	XM_004674900	XM_001492703	XM_004422030	XM_001925760	NM_174719	XM_004017821	XM_004276357	XM_004329809	XM_003986753	XM_002923017		XM_004403615	XM_539232	XM_004872091	XM_004628886	XM_003463596	XM_005393455	XM_003943009	XM_004660373	NM_145129	NM_052805	XM_005347386	XM_003497926	XM_005069307	XM_004594611	XM_002721607	XM_003784682	XM_003735102			XM_003901273	XM_004088321	XM_002825726	XM_004056609		XM_003952712
CHRNA4	NM_000744	XM_004716039	XM_003421763	XM_004370182	XM_004620243		XM_001914961	XM_004430199		NM_001192900		XM_004282347				XM_004785880	XM_004410127	XM_543097	XM_004841050	XM_004644155		XM_005409981	XM_003932726	XM_004669504	NM_015730	NM_024354	XM_005362724	XM_003503129	XM_005074534	XM_004586132		XM_003787775	XM_002747772			XM_003904502			XM_004062519	XM_003809905	NM_001034114
CHRNA5	NM_000745	XM_004700058	XM_003413743		XM_004611865	XM_004674734	XM_001492676	XM_004421861		NM_174514	XM_004018089			XM_003986754	XM_002923016	XM_004798643	XM_004403607		XM_004872132	XM_004628885		XM_005393456	XM_003943010	XM_004660374	NM_176844	NM_017078	XM_005347520	XM_003497925	XM_005069306	XM_004594680	XM_002721606	XM_003784552	XM_002759847		XM_001108279	XM_003901274		XM_003778500	XM_004056611		NM_001033934
CHRNA7	NM_000746	XM_004708106	XM_003420621	XM_004372630	XM_004617757	XM_004693075	XM_001492253	XM_004431871		NM_174515	XM_004018083	XM_004285278	XM_004327451	XM_003986898	XM_002929185	XM_004803393	XM_004405485	XM_545813	XM_004852644	XM_004623232	XM_003475537	XM_005381713	XM_003940558	XM_004658130	NM_007390	NM_012832	XM_005357810	XM_003507383	XM_005084402	XM_004593178	XM_002718287	XM_003801019		XM_005342652	NM_001032883	XM_003900705	XM_003282417	XM_002825240	XM_004055884	XM_003826048	XM_001164138
CHRNB1	NM_000747	XM_004712895	XM_003416754	XM_004376036	XM_004604875	XM_004684662	XM_001503088	XM_004433138	XM_003483098	XM_005220191	XM_004012654			XM_003996172	XM_002924426	XM_004804333	XM_004398512	XM_546591	XM_004857418	XM_004638405	XM_003466257	XM_005399490	XM_003929168	XM_004669233	NM_009601	NM_012528	XM_005349758	XM_003497243	XM_005067837	XM_004594801	XM_002718802	XM_003791149	XM_002747968	XM_005332796	XM_001108848	XM_003912251	XM_003274537	XM_002826961	XM_004058488	XM_003810084	XM_511298
CHRNB2	NM_000748	XM_004714743	XM_003415103	XM_004388558	XM_004619263	XM_004693769		XM_004436113	XM_003125722	NM_001192474	XM_004003661	XM_004284653	XM_004317278		XM_002922529		XM_004403054	XM_547565		XM_004629806	XM_003475582	XM_005411526	XM_003937757	XM_004667223	NM_009602	NM_019297	XM_005367194	XM_003501604	XM_005080194	XM_004589211		XM_003795332	XM_002760042	XM_005331306	NM_001265649	XM_003892724	XM_003259065	XM_002810110	XM_004026831	XM_003817109	XM_001152392
CHRNB4	NM_000750	XM_004700059	XM_003413741	XM_004387460	XM_004611863	XM_004674899		XM_004421860	XM_003128454	NM_174517	XM_004017822	XM_004276356	XM_004327545		XM_002923018	XM_004781700	XM_004403608		XM_004872090	XM_004628887	XM_003463567	XM_005393458	XM_003943008	XM_004660372	NM_148944	NM_052806	XM_005347387	XM_003497927	XM_005069308			XM_003784551				XM_003901275			XM_004056612	XM_003813816
COMT	NM_000754	XM_004701427		XM_004390087	XM_004607600	XM_004694973	NM_001081834	XM_004442339	NM_001195330			XM_004275994	XM_004310468	XM_003994930		XM_004816987	XM_004414913	NM_001004074	XM_004843258	XM_004627977	XM_003478386	XM_005391754	XM_003942680	XM_004670842	NM_001111063	NM_012531	XM_005369951	XM_003502438	XM_005077511	XM_004592156		XM_003801708	XM_002743544	XM_005334546	NM_001261012	XM_003905228	XM_003280382	XM_003779471	XM_004063032	XM_003814059	XM_514984
CRH	NM_000756	XM_004697539		XM_004372551	XM_004602420	XM_004679833		XM_004435746	NM_001113062	XM_005215454	XM_004011711	XM_004274964	XM_004327860	NM_001040679		XM_004814059	XM_004402293	NM_001014278	XM_004842117	XM_004637524	XM_005008257	XM_005392154	XM_003935538	XM_004653314	NM_205769	NM_031019	XM_005361896		XM_005066742	XM_004588018	NM_001199007	XM_003797238	XM_002758955	XM_005322949	XM_001094433	XM_003902817	XM_003274809	XM_002819140	XM_004047110	XM_003831372	XM_003951270
CYP1A2	NM_000761	XM_004711969	XM_003413938		XM_004611739	XM_004687981	XM_001493886	XM_004421815	NM_001159614	NM_001099364	XM_004017851	XM_004276310	XM_004328797	NM_001048013	XM_002922977	XM_004807741	XM_004407797	NM_001008720		XM_004628731	NM_001172694	XM_005393544	XM_003944780		NM_009993	NM_012541	XM_005369513	XM_003502400	NM_001281373		NM_001171121	XM_003784516	NM_001204434	XM_005316801			XM_003267219	NM_001131988	XM_004056517	XM_003811098
CYP2A6	NM_000762	XM_004710340	XM_003420788	XM_004390843	XM_004620720	XM_004693902	XM_001916316	XM_004441565	NM_214417	XM_002695063	XM_004015267			XM_003997781	XM_002923689	XM_004810151		NM_001037345	XM_004874245	XM_004648641		XM_005414001	XM_003943179	XM_004670390	NM_007812	NM_012542	XM_005371569	NM_001244022	NM_001281610	XM_004598003	NM_001171048	XM_003802093		XM_005336499		XM_003915565	XM_003282448		XM_004060766	XM_003812465
CYP2B6	NM_000767	XM_004710344	XM_003420790	XM_004388735	XM_004620778	XM_004694136		XM_004441610	NM_214413	XM_005218914				XM_004001238	XM_002923687	XM_004810145	XM_004396333	NM_001006652	XM_004875469	XM_004648490	XM_003461992	XM_005415070	XM_003943240		NM_009999	XM_003750353	XM_005372156	XM_003505245	XM_005081834		NM_001170859	XM_003802147	XM_003735594		NM_001040212	XM_003915567	XM_004090997	XM_002829257	XM_004060779
CYP2C19	NM_000769	XM_004701057	XM_003409224	XM_004369956	XM_004607346	XM_004680604	XM_001502230	XM_004427864	NM_001167835	XM_002698393	XM_004020051			XM_003994228	XM_002931139	XM_004794644	XM_004412554	NM_001003334	XM_004838543	XM_004625490	NM_001278754	XM_005407532	XM_003922370	XM_004653037						XM_004580054	NM_001190431	XM_003783727	XM_002756462	XM_005333712	NM_001040211		XM_003255245		XM_004049816	XM_003825386	XM_001152464
CYP2C9	NM_000771	XM_004701056	XM_003409224	XM_004369956	XM_004607348	XM_004680604	XM_001502230	XM_004427868	NM_001167835	XM_002698393	XM_004020051			XM_003994228	XM_002931139	XM_004794644	XM_004412554	NM_001003334	XM_004838543	XM_004625493	NM_001278754	XM_005407532	XM_003922370	XM_004653037						XM_004580054	NM_001190431	XM_003783727	XM_002756462	XM_005333712	NM_001040211		XM_003255245		XM_004049827	XM_003825387	XM_003339188
CYP2E1	NM_000773	XM_004701055		XM_004369959	XM_004622162		NM_001111303	XM_004438848	NM_214421	NM_174530	NM_001245972	XM_004265689	XM_004313832	NM_001048010	XM_002928709	XM_004804538	XM_004394968	NM_001003339	XM_004838670	XM_004625552	XM_003479797	XM_005407704	XM_003922451	XM_004669659	NM_021282	NM_031543	XM_005351474	XM_003514329	NM_001281329	XM_004580159	XM_002718772	XM_003803666	NM_001267751	XM_005320792	NM_001040213		XM_003275495	NM_001133337	XM_004050326	XM_003805535	XM_508139
CYP27A1	NM_000784	XM_004701795	XM_003406058	XM_004376323	XM_004617179	XM_004674283	XM_001492278	XM_004427563	NM_001243304	NM_001083413	XM_004005425	XM_004262712	XM_004331083	XM_003991157	XM_002913661	XM_004807190	XM_004402725	XM_848001	XM_004864569	XM_004638210	XM_003464035	XM_005395627	XM_003925521	XM_004662837	NM_024264	NM_178847	XM_005361620	XM_003507623	XM_005070489	XM_004576824	NM_001190430	XM_003784947	XM_002749796	XM_005330480	NM_001194021	XM_003907967	XM_003272375		XM_004033222	XM_003818630	XM_001159436
DBH	NM_000787	XM_004714528	XM_003420469	XM_004388667	XM_004613419		NM_001081770	XM_004423630	XM_001927211			XM_004285006	XM_004314079	XM_003996036	XM_002920707	XM_004800203	XM_004411384	NM_001005263	XM_004888843	XM_004640544	XM_003473001	XM_005408455	XM_003941381	XM_004654060	NM_138942	NM_013158	XM_005346727	XM_003513664	XM_005085402	XM_004593451		XM_003794971				XM_003911130	XM_003276739	XM_002820353	XM_004048825	XM_003822443	XM_520341
ACE	NM_000789	XM_004707266	XM_003414320	XM_004374236	XM_004617971	XM_004693339	XM_001495589	XM_004432629	NM_001083941	NM_001206668		XM_004275657	XM_004318354	XM_003997043	XM_002922041	XM_004802410	XM_004405886	XM_003639249	XM_004868600		XM_003465921		XM_003942480	XM_004655088	NM_207624	NM_012544	XM_005369419		NM_001281581	XM_004597262	NM_001082395	XM_003786211	XM_003732946		XM_002800570	XM_003913262			XM_004041150		NM_001008995
DDC	NM_000790	XM_004708040	XM_003407138	XM_004389158	XM_004616207	XM_004694503	XM_001498321	XM_004438365		NM_173907	XM_004007693	XM_004278119	XM_004312433	XM_003982613	XM_002917622	XM_004793881	XM_004415060	XM_843192	XM_004839858	XM_004630526	NM_001172943	XM_005396604	XM_003930806	XM_004652934	NM_001190448	NM_001270852	XM_005359217	XM_003503003	XM_005082971	XM_004582216		XM_003797734	XM_002751414	XM_005337544	XM_001082132	XM_003895979	XM_003275015	XM_002817948	XM_004045449	XM_003810535	XM_519096
DRD1	NM_000794	XM_004696801	XM_003404670	XM_004371179		XM_004679237	NM_001257081	XM_004428503	NM_001123108	XM_005211179	XM_004010191	XM_004272018	XM_004324997	XM_003981239	XM_002921729	XM_004737576	XM_004414662	XM_546227	XM_004836359	XM_004632310	XM_005005165	XM_005376361	XM_003936133	XM_004665021	NM_010076	NM_012546	XM_005355190	XM_003498119	XM_005078331	XM_004587408	NM_001198959	XM_003781926	XM_002744536	XM_005334105	NM_001206975	XM_003900548	XM_003273255	XM_002816227	XM_004043034	XM_003814013	XM_001149473
DRD2	NM_000795	XM_004712816	XM_003418229	XM_004382515	XM_004604701	XM_004689254	XM_001501996	XM_004427316	NM_001244253	XM_005215800	XM_004016032	XM_004273390	XM_004320739	XM_003992361	XM_002928410	XM_004791445	XM_004416368	NM_001003110	XM_004856608	XM_004646373	XM_003472821	XM_005378146	XM_003923693	XM_004666464	NM_010077	NM_012547	XM_005347287	XM_003498542	XM_005069495	XM_004585078	XM_002708387	XM_003794754	XM_002754421	XM_005334208	XM_001085571	XM_003910718	XM_003253162	XM_002822492	XM_004052152	XM_003805474	NM_001033928
DRD3	NM_000796	XM_004706411	XM_003412984	XM_004373669	XM_004606710	XM_004675204	XM_001917412	XM_004436563	XM_003132664	XM_005201335	XM_004002933	XM_004272040	XM_004317502	XM_003991645	XM_002923499	XM_004761411	XM_004414812	XM_545106	XM_004876463	XM_004633311	XM_005008388	XM_005386412	XM_003935439	XM_004666858	NM_007877	NM_017140	XM_005345116	XM_003497865	XM_005074742	XM_004577891	XM_002716685	XM_003797706	XM_002758795	XM_005327606		XM_003893947	XM_003261834	XM_002813272		XM_003825121	NM_001033912
DRD4	NM_000797	XM_004717196	XM_003423233	XM_004389411		XM_004689254	XM_001502000		XM_003122390				XM_004319130	XM_003992362				NM_001003110		XM_004638040		XM_005401906		XM_004654168	NM_007878	NM_012944	XM_005351511	XM_003509758	XM_005064212				XM_002754421	XM_005341650	XM_001087197	XM_003909328		XM_002821327
DRD5	NM_000798	XM_004715080	XM_003411269	XM_004385912	XM_004617490			XM_004432348	XM_003128853	NM_001206629			XM_004331969		XM_002923289	XM_004801551	XM_004415889	XM_545942	XM_004847511	XM_004624567	XM_003464368	XM_005408842	XM_003934678		NM_013503	NM_012768	XM_005365966	XM_003496643	XM_005068824		XM_002709353	XM_003800208	XM_002745992	XM_005319077	XM_001097117	XM_003898478		XM_002814584	XM_004038436	XM_003826782	XM_528711
FGF1	NM_000800	XM_004696690	XM_003404573	XM_004381132	XM_004611096	XM_004686835	NM_001163886	XM_004420046	XM_003124010	NM_174055	XM_004008910	XM_004280220	XM_004313019	XM_003980873	XM_002912535	XM_004789879	XM_004397733	XM_844181	XM_004854321	XM_004643845	XM_005006974	XM_005380706	XM_003920550	XM_004664704	NM_010197	NM_012846	XM_005356025	XM_003502421	XM_005069197	XM_004586508	NM_001171488	XM_003782087	XM_002744297	XM_005324228	NM_001266029	NM_001169086	XM_003266557	NM_001133601	XM_004042740	XM_003829105	XM_001153355
GABRA1	NM_000806	XM_004696768	XM_003404639	XM_004371233	XM_004611460	XM_004689810	XM_001500551	XM_004428559	XM_003134089	NM_001191119	XM_004009043	XM_004271963	XM_004310638	XM_003981345	XM_002912520	XM_004814891	XM_004392046	XM_546261	XM_004836431	XM_004629412	XM_005005155	XM_005376276	XM_003934744	XM_004661045	NM_010250	NM_183326	XM_005368191	XM_003509589	XM_005071937	XM_004587463	XM_002710356	XM_003781979	XM_002744133	XM_005325416	NM_001260932	XM_003900475	XM_003268617	NM_001132331		XM_003808013	XM_001144644
GABRA2	NM_000807	XM_004706269	XM_003411327	XM_004389029	XM_004607998	XM_004681316	XM_001496096	XM_004419028	XM_003356905	NM_174541	XM_004009805	XM_004268304		XM_003985409	XM_002917015	XM_004804021	XM_004396311	XM_853830	XM_004881574	XM_004645655	XM_003471643	XM_005391904	XM_003933654	XM_004658680	NM_008066	NM_001135779	XM_005359306	XM_003512956	XM_005080798	XM_004579125	XM_002709414	XM_003794585	XM_002745877	XM_005319964	NM_001261668	XM_003898643	XM_003258401	NM_001133357	XM_004038632	XM_003816028	XM_003310415
GABRA3	NM_000808	XM_004715608	XM_003421224	XM_004390044	XM_004606522	XM_004685869	XM_003365901	XM_004443437	XM_003135469	NM_174542	XM_004022275	XM_004284084		XM_004000982	XM_002927241	XM_004776656	XM_004412688	XM_549343	XM_004871055	XM_004646005	XM_003461374	XM_005406451	XM_003943407	XM_004668913	NM_008067	NM_017069	XM_005369171	XM_003510771	XM_005087663	XM_004598539	XM_002721325	XM_003800932	XM_002763372	XM_005338506	XM_001099995	XM_003918427	XM_003271856	XM_002832250		XM_003804518
GABRA5	NM_000810	XM_004699735	XM_003420640	XM_004372621	XM_004617562	XM_004693065	XM_001493169	XM_004421909	XM_003121648	XM_005221734	XM_004017710	XM_004271641	XM_004328350	XM_003986905	XM_002921833	XM_004816040	XM_004404722	XM_545805	XM_004872182	XM_004644445	XM_003462085	XM_005410411	XM_003943677	XM_004661945	NM_176942	NM_017295	XM_005357818	XM_003506253	XM_005082586	XM_004597618	XM_002718282	XM_003800159	XM_002749049	XM_005316893	XM_001109231	XM_003900674	XM_003272821		XM_004055864	XM_003828059
GABRA6	NM_000811	XM_004696767	XM_003404638	XM_004371234	XM_004611461	XM_004689811	XM_001503397	XM_004428560	XM_003134090	NM_001144085	XM_004009039	XM_004271961	XM_004326814	XM_003981356	XM_002912519	XM_004814893	XM_004392047	XM_546263	XM_004836433	XM_004629409	XM_003473349	XM_005376274	XM_003934745	XM_004661046	NM_001099641	NM_021841	XM_005368188	XM_003509587	XM_005071935	XM_004587464	XM_002710355	XM_003781980	XM_002744128	XM_005325417	XM_001086065	XM_003900470	XM_003268614	XM_002816159	XM_004042945	XM_003808015	XM_001144345
GABRB1	NM_000812	XM_004706270	XM_003415863	XM_004390619	XM_004608048	XM_004681311		XM_004419033	XM_003356910	NM_174544	XM_004009810	XM_004268298	XM_004324586	XM_003985403	XM_002917012	XM_004804031	XM_004396304	XM_003431833	XM_004849768	XM_004645660	XM_003471566	XM_005391892	XM_003933650	XM_004658682	NM_008069	NM_012956	XM_005359318	XM_003507781	XM_005080793	XM_004579312	XM_002709417	XM_003794587	XM_002745869	XM_005319970	XM_002804049	XM_003898650	XM_003258406	XM_002814717	XM_004038641	XM_003816021	XM_001154620
GABRB2	NM_000813	XM_004697119	XM_003404636	XM_004371236	XM_004611463	XM_004689813	XM_001503403	XM_004428563	XM_003483855	XM_005209699	NM_001267876	XM_004271960		XM_003981357	XM_002912518	XM_004814899	XM_004392050	XM_861977	XM_004836438	XM_004629407	XM_003473347	XM_005376272	XM_003934747	XM_004661050	NM_008070	NM_012957	XM_005368187	XM_003509590	XM_005071932	XM_004587466	XM_002710354	XM_003781981	XM_002744127	XM_005325420	NM_001168328		XM_003268608	XM_002816157	XM_004042942	XM_003808018	XM_001144033
GABRB3	NM_000814	XM_004699736	XM_003420639	XM_004372622	XM_004617499	XM_004693066	XM_001493048	XM_004421910	XM_003361288	NM_001099380	XM_004017709	XM_004271642	XM_004329467	XM_003986910	XM_002921834	XM_004816032	XM_004414355	XM_843389	XM_004872180	XM_004644444	XM_003462090	XM_005410413	XM_003943675	XM_004661946	NM_008071	NM_017065	XM_005357819	XM_003511662	XM_005082587	XM_004597601		XM_003800160	XM_003733124	XM_005316894	NM_001260702	XM_003900675	XM_003277158	NM_001131305	XM_004055858		XM_003314570
GABRG2	NM_000816	XM_004696770	XM_003404641	XM_004371230	XM_004611459	XM_004689807	XM_001503367	XM_004428556	XM_003359825	XM_005209697	XM_004009045	XM_004271965	XM_004326551	XM_003981342	XM_002912529	XM_004814889	XM_004392044	XM_546259	XM_004836429	XM_004629470	XM_003473354	XM_005376278	XM_003934739	XM_004661044	NM_177408	NM_183327	XM_005368193	XM_003507536	XM_005071938	XM_004587461		XM_003781975	XM_002744136	XM_005325415	NM_001261778	XM_003900476	XM_003268620	NM_001133740	XM_004042948	XM_003808008
GAD1	NM_000817	XM_004703751	XM_003405794	XM_004375527	XM_004601145	XM_004674864	XM_001498256	XM_004428203	NM_213894	NM_001075756	XM_004004607	XM_004267286	XM_004322430	NM_001009225	XM_002923911	XM_004790963	XM_004407667	NM_001097543	XM_004857651	XM_004634767	XM_003478633	XM_005393242	XM_003921889	XM_004660359	NM_008077	NM_017007	XM_005346540	XM_003495945	XM_005065167	XM_004577075	XM_002712277	XM_003800861	XM_002749363	XM_005324576	XM_001082995	XM_003907590	XM_003254244	NM_001132806		XM_003824282	NM_001034113
GAD2	NM_000818	XM_004716101		XM_004380525	XM_004605362	XM_004691309	XM_001495135	XM_004425288	NM_213895	NM_001205723	XM_004014229		XM_004315834	XM_003988173	XM_002928027	XM_004800321	XM_004403976	NM_001077439	XM_004859908	XM_004641882	XM_003463164	XM_005386895	XM_003930675	XM_004659761	NM_008078	NM_012563	XM_005354745	XM_003511487	XM_005082689	XM_004588434	XM_002717305	XM_003786746	XM_002750103	XM_005320247	NM_001265854	XM_003903476	XM_003269375		XM_004049182	XM_003821408	XM_001157825
GART	NM_000819	XM_004711302	XM_003410298	XM_004386973	XM_004620337	XM_004675356	XM_001497921	XM_004429571	XM_003358935	XM_005201084	XM_004002760	XM_004264526	XM_004318505	XM_003991457	XM_002919576	XM_004786088	XM_004406275	XM_003640075	XM_004842324	XM_004645337	XM_003462228	XM_005375685	XM_003927648	XM_004654446	NM_010256	NM_001011899	XM_005345200	NM_001246705	XM_005073811	XM_004594129	NM_001171420	XM_003797097	XM_002761399	XM_005323522	XM_001093303	NM_001169042	XM_003263877	XM_002830652	XM_004062718	XM_003823978	XM_003319055
GRIA1	NM_000827	XM_004696740	XM_003404615	XM_004371281			XM_001503618	XM_004428621	XM_003359841	XM_002689318	XM_004009000	XM_004281007	XM_004324714	XM_003981366	XM_002923596	XM_004801703		XM_848305	XM_004883006	XM_004629374	XM_003473301	XM_005376180	XM_003934052	XM_004666536	NM_008165	NM_031608	XM_005350035	XM_003502806	XM_005067739	XM_004587507	XM_002710324	XM_003782253	XM_002744416	XM_005325466	NM_001265785		XM_003276554		XM_004042863	XM_003828976	XM_003310925
GRIA4	NM_000829	XM_004708994	XM_003415672	XM_004382528	XM_004604801	XM_004689061	XM_001500693	XM_004427381	XM_003129821		XM_004015960	XM_004284003	XM_004316915	XM_003992321	XM_002922347	XM_004791581	XM_004412767	XM_857907	XM_004856476	XM_004626135	XM_003472528	XM_005378006	XM_003923757	XM_004652937	NM_019691	NM_017263	XM_005346761	XM_003505537	XM_005077315	XM_004585024	XM_002708521	XM_003801165	XM_002754358	XM_005329081	XM_001101031		XM_003253075		XM_004052060	XM_003828360
GRIK1	NM_000830	XM_004713099	XM_003410316	XM_004371387	XM_004619002	XM_004675332	XM_001915260	XM_004429540	XM_003358905	NM_001102514	XM_004002783	XM_004264501		XM_003991486	XM_002924137	XM_004786138	XM_004394380	XM_544843	XM_004884063	XM_004646303	XM_003467176	XM_005375622	XM_003927685	XM_004654402	NM_010348	NM_001111117	XM_005345315	XM_003495514	XM_005073846	XM_004588640	XM_002716783		XM_002761343	XM_005323556	XM_001100491		XM_003263829	XM_002830593	XM_004062666	XM_003813192	NM_001164702
GRIK3	NM_000831	XM_004704958	XM_003415304	XM_004371932	XM_004614243	XM_004678805		XM_004425963	XM_003356315	NM_001206003	XM_004001807	XM_004266449	XM_004318897	XM_003989866	XM_002925164	XM_004783027	XM_004402652	XM_845238	XM_004850974	XM_004641031	XM_003471478	XM_005395204	XM_003937493	XM_004665213	NM_001081097	NM_001112716	XM_005353258	XM_003502253	XM_005084371	XM_004591574	XM_002720649	XM_003788164		XM_005317826	XM_001111351	XM_003891606	XM_003273285	XM_002811039			XM_524666
GRIN1	NM_000832	XM_004714433		XM_004390685	XM_004613368			XM_004423682		XM_002691702		XM_004284959			XM_002926130	XM_004780794	XM_004416649	NM_001008717	XM_004848787	XM_004640505	XM_003473098	XM_005408592	XM_003941406	XM_004654120	NM_001177657	NM_001270610	XM_005346320	XM_003513695	XM_005083702	XM_004593431		XM_003794812				XM_003911015	XM_003279833	XM_003777504
GRIN2A	NM_000833	XM_004705852	XM_003417724	XM_004373246	XM_004604134	XM_004692131	XM_001917065	XM_004438079	XM_003481048		XM_004020763	XM_004270190		XM_003998872	XM_002919695	XM_004797524	XM_004401253	XM_547132	XM_004864874	XM_004627768	XM_003477749	XM_005391203		XM_004652254	NM_008170	NM_012573	XM_005349294	XM_003496374	XM_005084556	XM_004586751	XM_002711787	XM_003802071	XM_002755882	XM_005327213	XM_002802394	XM_003916522	XM_003269266	XM_002826109	XM_004057188	XM_003808295	NM_001034189
GRIN2B	NM_000834	XM_004716225	XM_003405344	XM_004387333	XM_004611370	XM_004693259	XM_001501641	XM_004435396	XM_003355567	XM_005206989	XM_004007553	XM_004281128	XM_004331233	XM_003988436	XM_002917972	XM_004803557	XM_004411081	NM_001008719	XM_004845846	XM_004626083	XM_003470424	XM_005378984	XM_003934543		NM_008171	NM_012574	XM_005364513	XM_003504421	XM_005072886	XM_004592578		XM_003797783	XM_002752120	XM_005331895	XM_001088140	XM_003906037	XM_003265527	XM_002822968	XM_004052776	XM_003816507	XM_528744
GRM3	NM_000840	XM_004702632	XM_003407172	XM_004381478	XM_004602147	XM_004676882	XM_001488413	XM_004431299	XM_003130211	NM_001098123	XM_004007802	XM_004263417	XM_004319439	XM_003982711	XM_002913961	XM_004806141	XM_004411000	XM_003431856	XM_004875809	XM_004633580	XM_003469820		XM_003921155	XM_004662303	NM_181850	NM_001105712	XM_005358324	XM_003510447	XM_005083586	XM_004582272	XM_002713841	XM_003782633	XM_002751649	XM_005335928	XM_001107588	XM_003896380	XM_003252323	NM_001132231	XM_004045674	XM_003822736	XM_001161278
GRM5	NM_000842	XM_004708890		XM_004385539	XM_004619037	XM_004683282	XM_001492646	XM_004434095	XM_003482587	XM_003588009	XM_004019393	XM_004271879		XM_003992643	XM_002928105	XM_004763562	XM_004410957	XM_851625	XM_004868208	XM_004647439	XM_005003163	XM_005380433	XM_003935081	XM_004658258	NM_001081414	NM_017012	XM_005357617	XM_003510382	XM_005085371	XM_004589816		XM_003781340	XM_002807292	XM_005339208	XM_002808085	XM_003910523	XM_003254505	XM_002822336	XM_004051948	XM_003832988	XM_003313255
GRM7	NM_000844	XM_004714111	XM_003409776	XM_004368287	XM_004616031	XM_004692396	XM_003363041	XM_004442206	XM_003358508	NM_001076055	XM_004018303	XM_004274785	XM_004331813	XM_003982476		XM_004793218	XM_004412198	XM_003432748	XM_004854246	XM_004635231	XM_003473460	XM_005383738		XM_004651486	NM_177328	NM_031040	XM_005364979	XM_003498095	XM_005066170	XM_004581278	XM_002720620	XM_003785475	XM_002758591	XM_005333866		XM_003894152	XM_003264928	NM_001131533	XM_004033531	XM_003814265	XM_516252
GRM8	NM_000845	XM_004707785	XM_003407246	XM_004382696	XM_004608293	XM_004676994	XM_001502502	XM_004418733	XM_003134722	XM_005205717	XM_004008032	XM_004265482	XM_004322204	XM_003983004	XM_002913413	XM_004741848	XM_004398045	XM_853912	XM_004882419	XM_004642707	XM_003475159	XM_005402351	XM_003921024	XM_004658605	NM_008174	NM_022202	XM_005365713		XM_005078101	XM_004592495	XM_002712087	XM_003789770	XM_002752079	XM_005319401	NM_001261246	NM_001168924	XM_003261422	XM_002818403	XM_004046150		XM_527877
GSTP1	NM_000852	XM_004713722		XM_004383893	XM_004618564		XM_001498106		XM_003480657	NM_177516	XM_004019722	XM_004278125			XM_002921285		XM_004394049	NM_001252167		XM_004627341	XM_005003029	XM_005384308	XM_003941190	XM_004656483	NM_013541	NM_012577	XM_005365400	NM_001246744	NM_001281846	XM_004598252	XM_002724272		XM_002755623	XM_005333335	NM_001042676	XM_003909460		NM_001133999	XM_004051653	XM_003828732	XM_003951953
GUCY1A2	NM_000855	XM_004709057	XM_003415612	XM_004382468	XM_004605155	XM_004688763		XM_004427377	XM_003130093	NM_001191341		XM_004284012	XM_004328138				XM_004414288	XM_536590	XM_004856489	XM_004626131	XM_003472539	XM_005378617	XM_003945228	XM_004652944	NM_001033322	NM_023956		XM_003513006	XM_005077309	XM_004585031	XM_002708415		XM_002754398		XM_002799787	XM_003910636	XM_004090595	XM_002822429			XM_522169
HMGCR	NM_000859	XM_004703532	XM_003408101	XM_004374493	XM_004613131	XM_004678204	XM_001504678	XM_004420449	NM_001122988	NM_001105613	XM_004010192	XM_004270816	XM_004326385	XM_003981075	XM_002917210	XM_004820432	XM_004413392	XM_536323	XM_004875067	XM_004643487	XM_003461336	XM_005386052	XM_003920839	XM_004651533	NM_008255	NM_013134	XM_005356452	XM_003507992	NM_001281702	XM_004586246	XM_002723033	XM_003785920	XM_002744855	XM_005328946	XM_001104607	XM_003899824	XM_003266073	NM_001133039	XM_004058705	XM_003810460	XM_001148405
HRH1	NM_000861	XM_004702530	XM_003409973	XM_004368332		XM_004692226	NM_001081919	XM_004443169	XM_003132366	NM_174083	XM_004018529	XM_004274839	XM_004315577	XM_003982473	XM_002930369	XM_004793331	XM_004392674	XM_541769	XM_004874846	XM_004645625	XM_003462739	XM_005387007	XM_003927055	XM_004651422	NM_001252643	NM_017018	XM_005365029	XM_003496870	XM_005066124	XM_004581665	XM_002713049	XM_003796249	XM_002758633	XM_005333796	XM_002802702	XM_003894101	XM_003264974	XM_002813429	XM_004033618	XM_003826275	NM_001114165
HTR1B	NM_000863	XM_004696298	XM_003404385	XM_004390115	XM_004610112	XM_004673636	NM_001081779	XM_004422050	NM_214298	XM_005210681	XM_004011113	XM_004270099		NM_001122872	XM_002926840	XM_004752794	XM_004417435	NM_001006948	XM_004863969	XM_004634366	XM_003478268	XM_005406899	XM_003923273	XM_004660481	NM_010482	NM_022225	XM_005347568	NM_001246754	XM_005073697	XM_004580450	NM_001082790	XM_003796742	XM_002746745	XM_005341693	XM_001113679	XM_003897825	XM_003271136	XM_002817077	XM_004044314	XM_003805816	NM_001009102
HTR1D	NM_000864	XM_004705117	XM_003415374	XM_004377143	XM_004603418	XM_004678590	XM_001501440	XM_004425703	NM_214158	XM_005203318	XM_004005136	XM_004285641		XM_003989645	XM_002919532	XM_004783476	XM_004394774	NM_001003280	XM_004850546	XM_004637612	NM_001173418	XM_005394751	XM_003934885	XM_004657539	NM_008309	NM_012852	XM_005353013	XM_003503640	XM_005081007	XM_004592276	NM_001171153	XM_003783806	XM_002750410	XM_005317576	XM_001102386	XM_003891301	XM_003271587	XM_002811313	XM_004024873	XM_003810743	XM_524604
HTR1E	NM_000865	XM_004696267	XM_003404365	XM_004388977	XM_004605649	XM_004673671	XM_001503723	XM_004422096		NM_001112674	XM_004011294	XM_004264846	XM_004324059	XM_003986353	XM_002924701	XM_004813526	XM_004411751	XM_539028	XM_004860245	XM_004628233	NM_001172751	XM_005377713	XM_003922958		NM_008309	NM_012852	XM_005353013	XM_003503640	XM_005081007	XM_004580407	XM_002714562			XM_005324734	XM_001090804	XM_003897873	XM_003258309	XM_002817117	XM_004044372	XM_003822847	XM_003311375
HTR2B	NM_000867	XM_004701671	XM_003417917	XM_004389505	XM_004610809	XM_004674205	XM_001498084	XM_004427671	NM_001164019	NM_001205448	XM_004004996	XM_004262604	XM_004328289	XM_003991248	XM_002917440	XM_004812266	XM_004396037	NM_001024633	XM_004868046	XM_004637306	NM_001172962	XM_005395401	XM_003927500	XM_004662949	NM_008311	NM_017250	XM_005361766		XM_005082535	XM_004576737	XM_002712521	XM_003784872	XM_002749883		XM_001113095	XM_003908063			XM_004033342	XM_003821860	XM_001144172
HTR2C	NM_000868	XM_004710060	XM_003414794	XM_004379787	XM_004614477	XM_004685722	XM_001488512	XM_004440506	XM_003135323		XM_004022412	XM_004283972		XM_004000810	XM_002924491		XM_004411846	NM_001006648	XM_004874795	XM_004640016	XM_003467625	XM_005404627	XM_003935836	XM_004659115	NM_008312	NM_012765	XM_005368510	XM_003508810	XM_005082502	XM_004590205	XM_002720235	XM_003802053	XM_002763170	XM_005323336	XM_001102085		XM_003262219		XM_004064737		NM_001033932
HTR3A	NM_000869	XM_004712814		XM_004382518	XM_004605053	XM_004689248	XM_001502089	XM_004427310	XM_003357302	NM_001193169	XM_004016558	XM_004273384	XM_004328598	XM_003992366	XM_002926621	XM_004791420	XM_004416375	NM_001048119	XM_004856613	XM_004636496	NM_001172707	XM_005378152		XM_004666459	NM_001099644	NM_024394	XM_005347281	XM_003514936	XM_005069491	XM_004585227	XM_002708383		XM_002754423	XM_005334261		XM_003910729	XM_003253479	XM_002822503		XM_003805484	XM_001149570
HTR4	NM_000870	XM_004697076	XM_003404839	XM_004384919	XM_004620596	XM_004686865	NM_001163982	XM_004428671	NM_001001267	XM_005209559	XM_004008948	XM_004280377		XM_003981493	XM_002930556	XM_004801597	XM_004402784	XM_003639017	XM_004854372	XM_004631273	NM_001172963	XM_005380633	XM_003933995	XM_004664748	NM_008313	NM_012853	XM_005356185	XM_003499454	XM_005074670	XM_004587559	XM_002710154	XM_003782059	XM_002744348	XM_005324189	XM_001105153	XM_003900332	XM_003266614	XM_002816058	XM_004042779	XM_003829051	XM_001162339
HTR6	NM_000871	XM_004705138	XM_003413432	XM_004377181	XM_004603390	XM_004678562	XM_001504358	XM_004425657	XM_003356173	NM_001205717	XM_004005536	XM_004272481		XM_003989707	XM_002915650	XM_004741311	XM_004397056	XM_544528	XM_004850448	XM_004637657	XM_003471364	XM_005394663	XM_003934929	XM_004657345	NM_021358		XM_005352952	XM_003506892	XM_005081050	XM_004592302		XM_003783838	XM_002750377	XM_005317533	XM_001107724	XM_003891241		XM_003775783	XM_004024803		NM_001034092
IGF1R	NM_000875	XM_004709854	XM_003413906	XM_004372657	XM_004617766	XM_004692961	XM_001489765	XM_004431906	NM_214172	NM_001244612	XM_004018023	XM_004271659	XM_004324188	XM_003986871	XM_002922906	XM_004803447	XM_004405547	XM_545828	XM_004852704	XM_004623262	XM_003475268	XM_005381615	XM_003940530	XM_004658155	NM_010513	NM_052807	XM_005357771	XM_003504190	XM_005083955	XM_004593165	XM_002721773	XM_003788643	XM_003733131	XM_005320094	NM_001261352	XM_003901424		NM_001131787	XM_004056810	XM_003816795	XM_510613
IL2RB	NM_000878	XM_004700709	XM_003419847	XM_004374032	XM_004610689	XM_004676457	XM_001499405	XM_004418588	XM_003355343	XM_002687690	XM_004007528	XM_004279633	XM_004313522	XM_003989304	XM_002914564	XM_004786976	XM_004410822	XM_003431504	XM_004890010	XM_004634684	XM_003470359	XM_005379192	XM_003932893	XM_004650586	NM_008368	NM_013195	XM_005354240	XM_003515832	XM_005066838	XM_004589763			XM_002743743	XM_005322282	NM_001258060	XM_003905497		XM_002831088	XM_004063427	XM_003821553	NM_001035522
IL7	NM_000880	XM_004697737	XM_003408230	XM_004386011	XM_004602564	XM_004680022	XM_001491850	XM_004427135	NM_214135	XM_005215503	NM_001009777	XM_004276186	XM_004326156	XM_003999914	XM_002924920	XM_004803842	XM_004416328	NM_001048138	XM_004842023	XM_004639751	XM_003479913	XM_005392065	XM_003940191	XM_004660587	NM_008371	NM_013110	XM_005361858	XM_003504079	XM_005066712	XM_004588114	XM_002710558	XM_003782577	XM_002759019	XM_005338039	NM_001032846	XM_003902891	XM_003269467	XM_002819199	XM_004047179	XM_003831287	XM_519820
ITGB6	NM_000888	XM_004703796	XM_003406002	XM_004375416	XM_004608104	XM_004674616	XM_001492864	XM_004428277	NM_001097423	XM_005202409	NM_001113772	XM_004266278	XM_004313630	XM_003990799	XM_002928992	XM_004791098	XM_004394830	XM_852055	XM_004903617	XM_004629890	XM_003478677	XM_005393353	XM_003921941	XM_004651874	NM_001159564	NM_001004263	XM_005346451	XM_003500445	XM_005069037	XM_004577134	XM_002712210	XM_003795982	XM_002749406	XM_005315762	XM_001094740	XM_003907527	XM_004090879	NM_001131561	XM_004032696	XM_003820946	XM_001149234
ITGB7	NM_000889	XM_004711447	XM_003405468	XM_004374065	XM_004601516	XM_004692493	XM_001494867	XM_004429451	XM_003355416	XM_005206155	XM_004007388	XM_004274459	XM_004317818	XM_003988820	XM_002923275	XM_004818940	XM_004406234	XM_534791	XM_004872719	XM_004638006	XM_003476029	XM_005397161	XM_003939223	XM_004650458	NM_013566	NM_013171	XM_005353823	XM_003507211	XM_005067299	XM_004583287	XM_002711126	XM_003790422	XM_002807107	XM_005325015	XM_001087864		XM_003252071	XM_002823316	XM_004053214	XM_003831030	XM_001141622
KCNJ2	NM_000891	XM_004709172	XM_003417284	XM_004374180	XM_004618027	XM_004693464	XM_003362523	XM_004432704	NM_214151	NM_174373	XM_004013146	XM_004275424	XM_004310954	XM_003997110	XM_002924220	XM_004802566	XM_004405749		XM_004860559	XM_004630057	NM_001172975	XM_005402100	XM_003931784	XM_004655146	NM_008425	NM_017296	XM_005350669	XM_003495692	XM_005069969	XM_004592951	NM_001082198		XM_002748669	XM_005335989	NM_001032859	XM_003913353	XM_003276086	XM_002827767	XM_004041090	XM_003808946	XM_523701
KNG1	NM_000893	XM_004713415	XM_003412908	XM_004382248	XM_004603253	XM_004675407	XM_001499339	XM_004424599	XM_003483288	NM_175774	XM_004003058		XM_004322339	XM_003991814	XM_002914813	XM_004787469	XM_004413416	XM_535836	XM_004834822		XM_003476935	XM_005383266	XM_003926995	XM_004654294	NM_001102409			XM_003508217	XM_005071612	XM_004599960	XM_002716454	XM_003792757	XM_002758158	XM_005330999	XM_001101685			XM_002814387	XM_004038169	XM_003806631	XM_516935
MAOB	NM_000898	XM_004713226	XM_003418015	XM_004376918	XM_004612941	XM_004689962	NM_001081833	XM_004435014	NM_001001864	NM_177944	XM_004022017	XM_004283409	XM_004310867	XM_004000419	XM_002922898	XM_004755138	XM_004411407	NM_001002970	XM_004849994	XM_004645314	NM_001172981	XM_005415126	XM_003939479	XM_004665759	NM_172778	NM_013198	XM_005360722	XM_003510296	XM_005080544	XM_004587983	XM_002719872	XM_003783800	XM_002762807	XM_005323983	XM_001096953	XM_003919036	XM_003271021	NM_001131423	XM_004064033	XM_003808374	XM_003317433
KITLG	NM_000899	XM_004700768	XM_003405611	XM_004384210	XM_004602722	XM_004675833	NM_001163962	XM_004417929	NM_214269	NM_174375	NM_001267888	XM_004285106	XM_004328279	NM_001009343	XM_002921694	XM_004807299	XM_004414846	NM_001012735	XM_004867543	XM_004623775	XM_003475876	XM_005374433	XM_003927863	XM_004650161	NM_013598	NM_021843	XM_005358119	XM_003503596		XM_004583080	NM_001082223	XM_003783369	XM_002752832	XM_005324423	XM_001101381	XM_003906933	XM_003259625		XM_004053648	XM_003828321	XM_509255
MME	NM_000902	XM_004704133	XM_003416139	XM_004379174		XM_004682329	XM_001488145	XM_004442215	XM_003358619	NM_001192884	XM_004003233	XM_004283420	XM_004317481	XM_003991978	XM_002930572	XM_004755598	XM_004404984	XM_534313	XM_004834489	XM_004639815		XM_005393065	XM_003925012	XM_004657430	NM_008604	NM_012608	XM_005344054	XM_003498410	XM_005077930	XM_004598085	NM_001101685	XM_003794125	XM_002759469	XM_005325694	NM_001260814	XM_003894930	XM_003256325	NM_001133276		XM_003806100	XM_001148397
NQO1	NM_000903	XM_004704813	XM_003417147	XM_004384075	XM_004600890		XM_001497333	XM_004431785	NM_001159613	NM_001034535	XM_004015102		XM_004312066	XM_003998200	XM_002923655	XM_004801839		XM_848524	XM_004842935	XM_004626010	NM_001172986	XM_005403541	XM_003939971	XM_004659463	NM_008706	NM_017000	XM_005348442	XM_003508687	XM_005071835	XM_004584181	XM_002711667	XM_003791445	XM_002761114	XM_005318377	NM_001260998	XM_003917109	XM_003262946	NM_001131680	XM_004057888	XM_003814544	XM_523404
NQO2	NM_000904	XM_004700178	XM_003417827	XM_004387916			XM_001491053	XM_004432164		NM_001034323		XM_004281094	XM_004322273	XM_003985849	XM_002924880	XM_004788134	XM_004408419	XM_843295	XM_004847775	XM_004628393	XM_003468815	XM_005398907		XM_004666168	NM_001163242	NM_001004214	XM_005355020	XM_003513191	XM_005066408	XM_004596487	XM_002720966	XM_003788346	XM_002746272	XM_005318377	XM_001091406	XM_003896961	XM_003272200	NM_001133881	XM_004043218	XM_003805560	XM_001160537
NPY	NM_000905	XM_004702845	XM_003407076	XM_004377461	XM_004604075	XM_004676779	XM_001498508	XM_004418915	NM_001256367	NM_001014845	NM_001009452	XM_004265637	XM_004324168	XM_003982862	XM_002912869	XM_004786832	XM_004397341	XM_532492	XM_004839545	XM_004626468	XM_005002833	XM_005377419	XM_003935132	XM_004652807	NM_023456	XM_003749745	XM_005366621	XM_003498558	XM_005087185	XM_004582439	NM_001160286	XM_003788509	XM_002751482	XM_005319120	NM_001032814	XM_003896193	XM_003270412	XM_002818138	XM_004045188	XM_003807931	XM_001159002
NPR3	NM_000908	XM_004698370	XM_003407929	XM_004385228	XM_004605563	XM_004678076	XM_001500398	XM_004422706	XM_003361242	NM_174127	XM_004017066	XM_004266026	XM_004318851	XM_003981473		XM_004817472	XM_004411540	XM_850349	XM_004848656	XM_004642287	XM_005008761	XM_005386162	XM_003936211	XM_004652605	NM_001039181	NM_012868	XM_005356637		XM_005078042	XM_004583761	XM_002714112	XM_003792926	XM_002745077	XM_005325655	XM_001087354	XM_003899546	XM_003274922	XM_002815466	XM_004058994	XM_003818510	XM_526959
OPRD1	NM_000911	XM_004705049	XM_003415273	XM_004377022	XM_004603524	XM_004678699		XM_004425847	XM_003356260	NM_001191148	XM_004005483	XM_004266575	XM_004314815	XM_003989776	XM_002913371	XM_004783267	XM_004394640	XM_544455	XM_004850778	XM_004642896	XM_003471096	XM_005394969	XM_003937630	XM_004671277	NM_013622	NM_012617	XM_005353137	XM_003498350	XM_005079535	XM_004591661	XM_002716071	XM_003800767	XM_002750522	XM_005317702	XM_001113252			XM_002811158	XM_004025316	XM_003828102	XM_513259
OPRK1	NM_000912	XM_004697554	XM_003408315	XM_004375606	XM_004602337	XM_004679881		XM_004435697	XM_003355059	NM_001046480		XM_004275020	XM_004322851	XM_003999811	XM_002928871	XM_004819642	XM_004416041	XM_544080	XM_004837515	XM_004633376	NM_001172990	XM_005396062	XM_003940853	XM_004653361	NM_001204371	NM_017167	XM_005362246	XM_003508592	XM_005086496	XM_004580789	XM_002710480	XM_003793725		XM_005322903		XM_003902751	XM_003255955	XM_002819079	XM_004047004	XM_003823253
OPRM1	NM_000914	XM_004701939		XM_004368814	XM_004600783	XM_004673945	XM_003364576	XM_004440695	NM_001001538	NM_174408	XM_004011420	XM_004263698	XM_004315352	XM_003986662	XM_002930281	XM_004778185	XM_004412848	XM_003638781	NM_001267590	XM_004628495	NM_001172738	XM_005390563	XM_003937630	XM_004651114	NM_001039652	NM_013071	XM_005363418	XM_003495883	XM_005065904	XM_004595442		XM_003797863	XM_002747121		NM_001032824	XM_003898008	XM_003255906	XM_002817504	XM_004044859	XM_003811483	NM_001033915
OXTR	NM_000916	XM_004702265	XM_003409984	XM_004368292	XM_004616029			XM_004442201	NM_214027	NM_174134	NM_001009752	XM_004274790		XM_003982446		XM_004793226	XM_004412946	NM_001198659	XM_004835258	XM_004625053	XM_003464095	XM_005412998		XM_004651480	NM_001081147	NM_012871	XM_005364985	XM_003498097	XM_005066161	XM_004581281	NM_001195839	XM_003785470	XM_002758625		NM_001044732	XM_003894143	XM_003264935	XM_002813482	XM_004033536		XM_001144020
PAM	NM_000919	XM_004706594	XM_003404997	XM_004375052	XM_004618616	XM_004678351	NM_001081767	XM_004420337	XM_003123807	XM_005209762	XM_004009096	XM_004281315	XM_004321191	XM_003981166	XM_002923088	XM_004769261	XM_004393769	XM_536289	XM_004841737	XM_004625468	XM_003463547	XM_005382207	XM_003920719	XM_004652489	NM_013626	NM_013000	XM_005361347	XM_003505770	XM_005077180	XM_004586180	XM_002713942	XM_003788932	XM_002744736	XM_005326130	XM_002804461	XM_003899967	XM_003259804	XM_002815767	XM_004042317	XM_003828315	XM_001136576
PGR	NM_000926	XM_004709067	XM_003415596	XM_004385871	XM_004605162		XM_001498494	XM_004427411	NM_001166488	NM_001205356	XM_004016530			XM_003992598	XM_002929920	XM_004817551	XM_004409737	NM_001003074	XM_004870806		XM_005004991	XM_005377964	XM_003923910	XM_004661913	NM_008829	NM_022847	XM_005346791	XM_003496140	XM_005077324	XM_004585003	NM_001082267	XM_003780784	XM_002754644	XM_005329107	NM_001278456	NM_001164590	XM_003253033	XM_002822387	XM_004052010	XM_003828424	NM_001135613
ABCB1	NM_000927	XM_004702795		XM_004381492	XM_004602277	XM_004677152	XM_001492023	XM_004431420	XM_003130205	XM_590317	NM_001009790	XM_004263504	XM_004323767	NM_001171064	XM_002913968	XM_004806151	XM_004411008	NM_001003215	XM_004906269	XM_004629958	NM_001278770	XM_005387974	XM_003921166	XM_004662292	NM_011076	NM_133401	XM_005358287	NM_001243988		XM_004582281	NM_001082159	XM_003782808	XM_002751634	XM_005340010	NM_001032887	XM_003896368	XM_003252343	XM_002818276	XM_004045689	XM_003822722	XM_001163417
PLA2G1B	NM_000928	XM_004709690	XM_003419261		XM_004611076	XM_004690691	XM_001489253	XM_004429916	NM_001004037	NM_174646	XM_004017414	XM_004281425	XM_004330139	XM_003994720	XM_002929971	XM_004798373	XM_004396670	NM_001003320		XM_004636251	XM_003477936	XM_005396512	XM_003932325	XM_004673053	NM_011107	NM_031585	XM_005344310		XM_005079030	XM_004592082	XM_002719793		XM_002753075		XM_001088684	XM_003907247	XM_003280282	XM_002823849	XM_004053996	XM_003832393	XM_001160305
PLCB3	NM_000932	XM_004713652	XM_003419448	XM_004383926	XM_004618507	XM_004683364	XM_001916574	XM_004437546	XM_003353792	NM_001192423	XM_004019873	XM_004264288	XM_004324228	XM_003993619	XM_002916714	XM_004823186	XM_004394006	XM_848190	XM_004852524	XM_004643770	XM_003468158	XM_005384625	XM_003938003	XM_004656603	NM_008874	NM_033350	XM_005351843	XM_003511280	XM_005063298	XM_004596726		XM_003798603		XM_005333502	XM_001115104	XM_003909617	XM_003274155	XM_002821599	XM_004051544	XM_003828562	XM_003313043
PLCB4	NM_000933	XM_004698161	XM_003411528	XM_004383082	XM_004610929	XM_004687176	XM_001493499	XM_004433761	XM_003483889	NM_001166510	XM_004014147	XM_004276460	XM_004311409	XM_003983772	XM_002921175	XM_004792141	XM_004414791	XM_854594	XM_004840813	XM_004634290	XM_003476580	XM_005380864	XM_003933210	XM_004661513	NM_013829	NM_024353	XM_005365549	XM_003495254	XM_005068681	XM_004593352	XM_002710933	XM_003788017	XM_002747349	XM_005320484	XM_002798214	XM_003905063	XM_004089541	XM_002829950	XM_004061801	XM_003810556
PRIM1	NM_000946	XM_004700541	XM_003405137	XM_004379909	XM_004601619	XM_004692432	XM_001917689	XM_004429276	NM_001243669	NM_001145865	XM_004006569	XM_004274132	XM_004332315	XM_003988978	XM_002915996	XM_004800649	XM_004401695	XM_844058	XM_004861273		XM_003476174	XM_005397330	XM_003926695	XM_004650497	NM_008921	NM_001008768	XM_005371209	XM_003506174	XM_005079826	XM_004589686	XM_002720916	XM_003790679	XM_002752618	XM_005335719	XM_001098855	XM_003906622	XM_003252416	XM_002823409	XM_004053390	XM_003824904	XM_001168535
PTGFR	NM_000959	XM_004699303	XM_003411219	XM_004369087	XM_004603330	XM_004679145	NM_001081806	XM_004431530	NM_214059	NM_181025	NM_001009789	XM_004279933		NM_001009861	XM_002921751	XM_004784914	XM_004413485	NM_001048097	XM_004841396	XM_004643174	XM_003479075	XM_005385183	XM_003921705	XM_004653746	NM_008966	NM_013115	XM_005357489	XM_003496432	XM_005083635	XM_004582205	XM_002715903	XM_003784210	XM_002751002	XM_005330708	NM_001266439	XM_003892103	XM_003260236	XM_002810681	XM_004026020	XM_003807775	XM_513513
PTGS2	NM_000963	XM_004706662	XM_003410836	XM_004372925		XM_004688576	NM_001081775	XM_004424916	NM_214321	NM_174445	NM_001009432	XM_004275238	XM_004318835	NM_001110449	XM_002924844	XM_004808131	XM_004405732	NM_001003354	XM_004862780	XM_004643984	NM_001173007	XM_005375091	XM_003938167		NM_011198	NM_017232	XM_005348475	XM_003496774	XM_005073469	XM_004578815	NM_001082388	XM_003785615	XM_002760298	XM_005319683	XM_001107538	XM_003893384	XM_003264475	XM_002809688	XM_004028064	XM_003815592	XM_524999
RPL5P34	NM_000969	XM_004699261	XM_003418479	XM_004378741	XM_004619946		NM_001081885		NM_001114284	NM_001035306	XM_004018431	XM_004270105	XM_004319544	XM_003990303	XM_002917939	XM_004815784	XM_004402522	XM_537074	XM_004841261	XM_004625056	XM_003479159	XM_005400516	XM_003922953	XM_004653775	NM_016980	NM_031099	XM_005346850	XM_003505155	XM_005077395	XM_004589369	NM_001195679	XM_003787817	XM_002751102	XM_005340432	XM_001100058	XM_003892206	XM_003260052	XM_002810599	XM_004026141	XM_003808428	XM_003308214
RPS24	NM_001026	XM_004701422		XM_004383166	XM_004615399	XM_004676774	XM_003363393	XM_004426898	XM_001929392	NM_001025339	XM_004021510	XM_004273042	XM_004327732	XM_003994090	XM_002918369	XM_004779355	XM_004406230	NM_001252321	XM_004846379	XM_004633470	XM_003473813	XM_005389895	XM_003935711	XM_004657988	NM_207634	NM_031112	XM_005358376	XM_003503255	XM_005064475		XM_002713785	XM_003783519	XM_003735563	XM_005325832	XM_001099895	XM_003918941	XM_003274479	NM_001132201
RYR2	NM_001035	XM_004709845	XM_003411006	XM_004372929	XM_004619356	XM_004690739	XM_001916456	XM_004432506	XM_001924768	XM_002698813	XM_004021614		XM_004326229	XM_003993907	XM_002923657	XM_004818355	XM_004411338	XM_536330	XM_004878338	XM_004640869	XM_003473508	XM_005404925	XM_003935393	XM_004662166	NM_023868	NM_001191043	XM_005365416	XM_003505265		XM_004578860	NM_001082757	XM_003800090	XM_002760878	XM_005320406	XM_002808264	XM_003893717				XM_003824547	XM_514296
RYR3	NM_001036	XM_004712741	XM_003418726	XM_004380716	XM_004609540	XM_004687571	XM_001918256	XM_004421373	XM_003128616	XM_002690724	XM_004010971			XM_003987350	XM_002925210	XM_004751025	XM_004409035	XM_003433869	XM_004861730	XM_004643142		XM_005381167	XM_003935813	XM_004669704	NM_177652	XM_001080527	XM_005364227	XM_003503594	XM_005064523	XM_004578442	NM_001082762	XM_003791809	XM_002807197	XM_005337166	XM_002804709			XM_002825248	XM_004055912	XM_003804953
SCNN1A	NM_001038	XM_004708222	XM_003410784	XM_004387261	XM_004610616	XM_004692868	XM_001915483	XM_004438735	NM_213758	NM_174598	XM_004006943	XM_004279029		XM_003988358	XM_002922269	XM_004800912	XM_004413936	XM_534912		XM_004643588	XM_005000635	XM_005378766	XM_003942170	XM_004668606	NM_011324	NM_031548	XM_005365247	XM_003496089		XM_004596453	NM_001082728	XM_003796413			XM_001103017			XM_002822818	XM_004052549	XM_003820318
SLC6A2	NM_001043	XM_004704662		XM_004371576	XM_004600957	XM_004693538	XM_001493321	XM_004431610	XM_003126976	XM_005218450	XM_004014991	XM_004264907		XM_003998045	XM_002912242	XM_004799498	XM_004395817	NM_001136502	XM_004848108	XM_004637012	XM_003477494	XM_005388320	XM_003937280	XM_004664867	NM_009209	NM_031343	XM_005369590	XM_003498017	XM_005079146	XM_004583861	XM_002711525	XM_003792547	XM_002760957	XM_005318187	NM_001033023	XM_003916887	XM_003263060	XM_002826430	XM_004057664	XM_003811475	XM_001167725
SLC6A3	NM_001044	XM_004698393	XM_003408141	XM_004380281	XM_004621391		XM_001501849	XM_004440039				XM_004274508	XM_004317441	XM_003981585	XM_002918828	XM_004812503	XM_004411632	NM_001136500	XM_004845138	XM_004625269	XM_003462109	XM_005407057	XM_003932535	XM_004666120	NM_010020	NM_012694	XM_005356710	XM_003515681		XM_004597922		XM_003802015	XM_002745144	XM_005340746	NM_001032826	XM_003899462			XM_004059082	XM_003805189
SLC6A4	NM_001045	XM_004706896	XM_003416785	XM_004376179	XM_004605001	XM_004684821	NM_001081824	XM_004433341	XM_003131785	NM_174609	NM_001009446	XM_004267096		XM_003996458	XM_002912305	XM_004807427	XM_004399702	NM_001110771	XM_004857082	XM_004635375	NM_001173018	XM_005402664	XM_003931461	XM_004667878	NM_010484	NM_013034	XM_005349506	XM_003506082	XM_005067369	XM_004593939	XM_002718904	XM_003797199	XM_002748213	XM_005327866	NM_001032823	XM_003912554		XM_002827220	XM_004041990	XM_003812716	XM_001135066
SLC12A2	NM_001046	XM_004696978	XM_003404758	XM_004384298	XM_004609827	XM_004686680		XM_004420520	XM_003123899	XM_005209086	XM_004008654	XM_004279865	XM_004319232	XM_003980735	XM_002917660	XM_004737428	XM_004413260	XM_538611	XM_004854442	XM_004631316	XM_005008742	XM_005381114	XM_003920920	XM_004651378	NM_009194	NM_031798	XM_005356129		XM_005069093	XM_004586608	XM_002710086	XM_003782338	XM_002744636	XM_005324143	NM_001261785	XM_003900062	XM_003259914	XM_002815841		XM_003826764	XM_526998
SSTR5	NM_001053	XM_004705787		XM_004373373	XM_004604434		XM_001496606	XM_004438217	NM_001038229	XM_005224594		XM_004270347			XM_002920174	XM_004821010	XM_004403109	XM_003434872	XM_004873843	XM_004627917	XM_003478432	XM_005391595	XM_003928546	XM_004652138	NM_001191008	NM_012882	XM_005349096	XM_003501570	XM_005139245	XM_004596801			XM_002755748	XM_005323630		XM_003916311	XM_003269132	XM_002825941	XM_004056921	XM_003808828	XM_003314899
TACR2	NM_001057	XM_004701389	XM_003409040	XM_004386380	XM_004617081	XM_004681072	XM_001502702	XM_004427038	XM_001929073	NM_174469	XM_004021425		XM_004320548	XM_003994003	XM_002913726	XM_004795503	XM_004393678	NM_001012617	XM_004846185	XM_004624360	XM_003473587	XM_005390086	XM_003928655	XM_004657883	NM_009314	NM_080768	XM_005360102	XM_003499891	XM_005070826	XM_004583441	NM_001082331	XM_003783757	XM_002756285	XM_005326003	XM_001110044	XM_003903847	XM_003258183	XM_002820876	XM_004049516	XM_003815925	XM_507831
TACR3	NM_001059	XM_004703290	XM_003410364	XM_004380201	XM_004612733	XM_004686459			XM_003482466	NM_001192333	XM_004010038	XM_004269618	XM_004312459	XM_003985120		XM_004813364	XM_004401872	NM_001097541	XM_004866255	XM_004643711	NM_001172729	XM_005406230		XM_004662960	NM_021382	NM_017053	XM_005357315	XM_003512763	XM_005081978	XM_004594284	NM_001082055	XM_003796333	XM_002745566	XM_005329393	NM_001037862	XM_003899043	XM_003257465	XM_002815021	XM_004040220	XM_003829966	XM_003950386
TF	NM_001063	XM_004715998			XM_004603227	XM_004682453	NM_001081946	XM_004419358	XM_003483241	XM_005201938	XM_004003330	XM_004278922	XM_004329505	XM_003992105	XM_002924069	XM_004786629	XM_004412077	XM_859441	XM_004834254	XM_004625212	XM_003476728	XM_005406809	XM_003925066	XM_004664199	NM_133977	NM_001013110		XM_003497638	XM_005072209	XM_004588321	NM_001101694	XM_003789502	XM_002807666	XM_005327026			XM_003265239	NM_001133958	XM_004036331		NM_001144835
CUBN	NM_001081	XM_004716015	XM_003410564		XM_004605343	XM_004691275	XM_001916651	XM_004425451	XM_003357738	NM_001192575	XM_004014245	XM_004278606	XM_004323118	XM_003988129	XM_002918628	XM_004800240	XM_004392948	NM_001003148	XM_004859975	XM_004645204	XM_003462777	XM_005386966	XM_003930638	XM_004662324	NM_001081084	NM_053332	XM_005354631	XM_003503384	XM_005081292	XM_004578885		XM_003786786		XM_005325824	XM_002805576	XM_003919338	XM_003257683	XM_002820562		XM_003831178	XM_507675
ACCN1	NM_001094	XM_004706958	XM_003414344	XM_004385412	XM_004608572	XM_004684896	NM_001195635			NM_001076484	XM_004012472	XM_004267189	XM_004316932	XM_003996555	XM_002912353	XM_004747088		XM_003435298	XM_004870614	XM_004635449	XM_003469484		XM_003933026	XM_004664575	NM_001034013	NM_001034014	XM_005349398	XM_003495789	XM_005076970	XM_004593870	XM_002719224	XM_003797192	XM_002748372		NM_001271252					XM_003818010	XM_003315526
ACTN1	NM_001102	XM_004699011	XM_003408729	XM_004370976	XM_004612330	XM_004681754	XM_003364035	XM_004426277	NM_001243061	NM_001035351	XM_004011053	XM_004262158	XM_004319402	XM_003987767	XM_002917035	XM_004797171	XM_004397597	XM_861781	XM_004837337	XM_004624763	XM_003472374	XM_005399047	XM_003924467	XM_004649278	NM_134156	NM_031005	XM_005343268	XM_003498251	XM_005087965	XM_004584449	XM_002719522	XM_003797367	XM_002754043	XM_005322825		XM_003901962	XM_003263610	XM_002824894	XM_004055343	XM_003824085
ACTN3	NM_001104	XM_004713560	XM_003419559	XM_004383689	XM_004618448	XM_004682588	NM_001163869	XM_004437669	XM_003122492	NM_001076157	XM_004019702	XM_004277972		XM_003993681	XM_002927798	XM_004808281	XM_004393875	XM_847243	XM_004901744	XM_004627187	XM_003468094	XM_005384391	XM_003937746	XM_004656725	NM_013456	NM_133424	XM_005351692	XM_003510133	XM_005064036	XM_004596638	XM_002709226	XM_003798341	XM_002807373	XM_005333375	XM_001109839	XM_003909508	XM_003273904	XM_002821470	XM_004051591	XM_003828673
ADCY8	NM_001115	XM_004697391		XM_004373008	XM_004602452	XM_004679589	XM_001916500	XM_004431063	XM_003481337	NM_001192841	XM_004011939	XM_004265316	XM_004310315	XM_004000120	XM_002917618	XM_004786515	XM_004409835	XM_539166	XM_004837939	XM_004634413	XM_003467348	XM_005398002	XM_003933738	XM_004656171	NM_009623	NM_017142	XM_005354547		XM_005078687	XM_004580732	XM_002710549	XM_003782340	XM_002807642	XM_005316148	XM_001084919	XM_003903164	XM_003256212		XM_004047533	XM_003830097	XM_003311920
ADCY9	NM_001116	XM_004706224		XM_004373208	XM_004604370	XM_004691783	XM_001502248	XM_004438122	XM_003354632	NM_001205917	XM_004020741	XM_004270236	XM_004330402	XM_003998912	XM_002924902	XM_004797659	XM_004403221	XM_547151	XM_004864770	XM_004627818	XM_005007464	XM_005391853	XM_003928473	XM_004652218	NM_009624	NM_001106980	XM_005349243	XM_003506356	XM_005081664	XM_004586704	XM_002722268	XM_003790833	XM_002755871	XM_005337738		XM_003916462		XM_002826066	XM_004057100	XM_003815131
ADCYAP1R1	NM_001118	XM_004702861	XM_003406992	XM_004385327	XM_004606908	XM_004676836	XM_003364835	XM_004418858	NM_001199808	XM_005205488	XM_004007925	XM_004269934	XM_004323448	XM_003982910	XM_002919267	XM_004762592	XM_004413943	XM_003431928	XM_004856297	XM_004626533	XM_003467871	XM_005377514	XM_003935187	XM_004652633	NM_001025372	NM_001270582	XM_005360803	XM_003503920	XM_005076868	XM_004582394	XM_002713740	XM_003788556	XM_003733567	XM_005319279		XM_003896137	XM_003270319	XM_003777064	XM_004045269	XM_003833387	XM_001166518
ADD1	NM_001119	XM_004715067	XM_003411254	XM_004383506	XM_004617408		XM_003364744	XM_004432232	XM_003128818	XM_005208232	XM_004010144	XM_004265169	XM_004321728	XM_003985542	XM_002916547	XM_004801434	XM_004396203	XM_856698	XM_004847376	XM_004624603	XM_003461858	XM_005408745	XM_003934630	XM_004656007	NM_001024458	NM_016990	XM_005366028	XM_003508841	XM_005068728	XM_004579381	XM_002722408	XM_003801133	XM_002746037	XM_005319007	NM_001261471	XM_003890871	XM_004091688	NM_001132352	XM_004038365	XM_003812955	XM_001150834
ADM	NM_001124	XM_004711608	XM_003412167	XM_004369642	XM_004613662	XM_004683603	NM_001163879	XM_004418426	NM_214107	XM_005215894	XM_004016162	XM_004279196	XM_004320946	XM_003992987	XM_002916145	XM_004815820	XM_004394576	NM_001003183	XM_004851412	XM_004634869	XM_003465694	XM_005380275	XM_003919825	XM_004650872	NM_009627	NM_012715	XM_005350992	XM_003508269	XM_005075685	XM_004593791	XM_002708810	XM_003781514	XM_002807322	XM_005326809	XM_001100827		XM_003254931	XM_002822034	XM_004050689	XM_003818148	XM_508280
ADSS	NM_001126	XM_004699956	XM_003411016	XM_004375864	XM_004605443	XM_004691042	XM_001493822	XM_004439609	NM_001097508	XM_005216819	XM_004014000	XM_004284516	XM_004317228	XM_003999126	XM_002918170	XM_004799287	XM_004400464	XM_537220	XM_004853502	XM_004626830	XM_005005604	XM_005374782	XM_003935388	XM_004653434	NM_007422	NM_001105975	XM_005348991	XM_003500154	XM_005078238	XM_004578495	XM_002717646	XM_003798808		XM_005326566	NM_001261110	XM_003893680	XM_003267331	XM_002809232		XM_003807994	XM_514311
AGRP	NM_001138	XM_004704612	XM_003417018	XM_004371489	XM_004600599	XM_004690474	XM_001497689	XM_004431727	NM_001011693	NM_173983	XM_004015069	XM_004280855	XM_004317563	XM_003998131	XM_002918417	XM_004801973	XM_004393383	XM_848839	XM_004843031	XM_004625868	XM_003472018	XM_005403647	XM_003936300	XM_004661695	NM_001271806	NM_033650	XM_005345468	XM_003508551	XM_005076290	XM_004583947	XM_002711615	XM_003799389	XM_002761172	XM_005318320	XM_001091740	XM_003917043	XM_003262892	XM_002826540	XM_004057817	XM_003812191	XM_001164015
ANGPT1	NM_001146	XM_004697434	XM_003408432	XM_004370693	XM_004607673	XM_004679655	XM_001494946	XM_004431258	NM_213959	NM_001076797	XM_004011788	XM_004282936		XM_004000054		XM_004796119	XM_004403851	NM_001005754	XM_004850310	XM_004642268	XM_003479828	XM_005381965	XM_003938593		NM_009640	NM_053546	XM_005367515	XM_003512499	XM_005072672	XM_004580678		XM_003782412	XM_002759302	XM_005316250	NM_001266116	XM_003903066	XM_003256101	XM_002819347	XM_004047428	XM_003821789
ANK3	NM_001149	XM_004701106	XM_003409277	XM_004369864	XM_004616524	XM_004680871	XM_001917753	XM_004427105	XM_001929322	NM_001105620	XM_004021387	XM_004279972	XM_004315779	XM_003993953	XM_002915098	XM_004808730	XM_004406142	XM_536358	XM_004858281	XM_004645886		XM_005385937	XM_003928790	XM_004657860		NM_001033984	XM_005360446	XM_003507339		XM_004583404		XM_003783638		XM_005334337	XM_002808503	XM_003903923	XM_003258242	NM_001134060	XM_004049451		XM_003312572
ANPEP	NM_001150	XM_004709905	XM_003413776	XM_004370808	XM_004617512	XM_004692994	XM_003363579	XM_004431947	NM_214277	XM_005221811	XM_004017751	XM_004278382	XM_004312929	NM_001009252	XM_002929928	XM_004798587	XM_004398299	NM_001146034	XM_004852775	XM_004623298	XM_003475243	XM_005381543	XM_003921617	XM_004658187	NM_008486	NM_031012	XM_005357713	XM_003515295	XM_005077792	XM_004578313	NM_001082326	XM_003788624	XM_002749134	XM_005320142	XM_001093727	XM_003901379	XM_003268554	XM_002825814	XM_004056751	XM_003820432	XM_523153
ARHGAP5	NM_001173	XM_004698521	XM_003408746	XM_004376528	XM_004612111	XM_004681953	XM_001915062	XM_004421136	XM_003128520	XM_002696718	XM_004017883	XM_004282131	XM_004327149	XM_003987534	XM_002918511	XM_004800956	XM_004399956	XM_845275	XM_004864023	XM_004637099	XM_003464765	XM_005376950	XM_003924220	XM_004661859	NM_009706	NM_001047869	XM_005343741	XM_003512675	XM_005080497	XM_004584743	XM_002718129	XM_003791981	XM_002753795	XM_005322666	NM_001198663	XM_003901692	XM_003263687	XM_002824656	XM_004055062	XM_003821201	XM_003954432
ARNTL	NM_001178	XM_004711551	XM_003412157	XM_004369658	XM_004613588	XM_004683030	NM_001081921	XM_004418449	NM_001097425	XM_005215988	NM_001129734	XM_004279171	XM_004313586	XM_003993006	XM_002926111	XM_004800515	XM_004394608	XM_846757	XM_004851449	XM_004634891	XM_005001862	XM_005380320	XM_003919847	XM_004650854	NM_007489	NM_024362	XM_005351018	XM_003513808	NM_001281567	XM_004593771		XM_003781111	XM_003734214	XM_005326785	NM_001257837	XM_003910201	XM_003254961	NM_001133428	XM_004050725	XM_003818177	XM_003951838
BMP2	NM_001200	XM_004697839	XM_003411553	XM_004383051	XM_004610935	XM_004687183	XM_001493895	XM_004433768	XM_001928029	NM_001099141	XM_004014353	XM_004276455	XM_004323714	XM_003983769	XM_002925014	XM_004792150	XM_004416382	XM_534351	XM_004840805	XM_004634286	XM_003476590	XM_005380857	XM_003933215	XM_004661508	NM_007553	NM_017178	XM_005365552	XM_003495268	XM_005068676	XM_004593348	NM_001082650	XM_003788019	XM_002747345	XM_005320489	XM_001115987		XM_003252488	XM_002829947	XM_004061792	XM_003821358	XM_514508
BMP4	NM_001202	XM_004698599	XM_003408633	XM_004370876	XM_004601751	XM_004681862	NM_001163970	XM_004426165	NM_001101031	XM_005211796	NM_001110277	XM_004279345	XM_004324613	XM_003987645	XM_002919643	XM_004792405	XM_004404877	XM_859074	XM_004835517	XM_004638739	XM_005004545	XM_005376771	XM_003930519	XM_004649198	NM_007554	NM_012827	XM_005355375	XM_003500058	XM_005085797	XM_004584832	NM_001195723	XM_003792131	XM_003734003	XM_005337969	XM_001084801	NM_001169087	XM_003267706	XM_003778301	XM_004055190		XM_003314330
BMPR1B	NM_001203	XM_004703271	XM_003410395	XM_004387007	XM_004617939	XM_004681112	XM_003364719	XM_004430979	NM_001039745	XM_005207721	NM_001009431	XM_004276992		XM_003985159	XM_002915289	XM_004788684	XM_004391495	NM_001145151	XM_004848095	XM_004640632	XM_005004693	XM_005374285	XM_003929540	XM_004661626	NM_001277218	NM_001024259	XM_005357362	XM_003513157	XM_005081957	XM_004590553	XM_002716975	XM_003798493	XM_002745577	XM_005337565	NM_001266263	XM_003898986	XM_003257523	XM_002814981	XM_004039138	XM_003829911	XM_517599
CA6	NM_001215	XM_004705449		XM_004385175	XM_004607232	XM_004679307	NM_001143949	XM_004425549	NM_001144116	NM_173898	XM_004013744	XM_004272360	XM_004331521	XM_003989566	XM_002918683	XM_004783825	XM_004397619	NM_001002999	XM_004863925	XM_004639721		XM_005404046	XM_003928046	XM_004657392		NM_001134841			XM_005079391	XM_004596130	XM_002716163	XM_003793334			XM_001099188	XM_003891066	XM_003274319			XM_003822123
CA12	NM_001218	XM_004716301	XM_003418343	XM_004374643	XM_004615338	XM_004687699	NM_001099760	XM_004421668	XM_001927327	XM_005211744	XM_004010543	XM_004274762		XM_003987056	XM_002914268	XM_004795775	XM_004411788	XM_535507	XM_004882000	XM_004628950	XM_003463588	XM_005393790	XM_003939876	XM_004662439	NM_178396	NM_001080756	XM_005347734	XM_003499339	XM_005075510	XM_004578349	NM_001082086	XM_003784405		XM_005316665	NM_001257824	XM_003901034	XM_003267082	XM_002825528	XM_004056307	XM_003827940	XM_001173904
CAMK2D	NM_001221	XM_004703320	XM_003410406	XM_004385897	XM_004612713	XM_004686618	XM_003364522	XM_004426556	NM_214381	XM_005207638	XM_004009601	XM_004263307	XM_004327759	XM_003985065	XM_002922889	XM_004797978	XM_004406836	XM_848313	XM_004870047	XM_004641796	XM_003468006	XM_005386823	XM_003929438	XM_004658531	NM_001025438	NM_012519	XM_005357250	XM_003513350		XM_004594511	NM_001099954	XM_003798167	XM_003732445	XM_005330120	XM_001096573	XM_003899110	XM_003269328	XM_002815081	XM_004040304	XM_003830040	XM_003310449
CCNE1	NM_001238	XM_004704904	XM_003416385	XM_004371687	XM_004600979	XM_004693554	XM_001488856	XM_004439797	XM_003127005	NM_001192776	XM_004015131	XM_004284863	XM_004310324	XM_003998001	XM_002916065	XM_004818309	XM_004417585	XM_541724	XM_004858781	XM_004636820	XM_003466633	XM_005400107	XM_003937456	XM_004659837	NM_007633	NM_001100821	XM_005368443		XM_005081764	XM_004595104	XM_002721146	XM_003798447	XM_002761971	XM_005330644	XM_001084995	XM_003915271	XM_003275041	XM_002829010	XM_004060439	XM_003816221	XM_512559
CCNT1	NM_001240	XM_004711422	XM_003405425	XM_004388268	XM_004616708	XM_004692804	NM_001081846	XM_004428953	XM_003481561	NM_001001147	XM_004006399	XM_004274392	XM_004332069	XM_003988618	XM_002927201	XM_004805841	XM_004400885	XM_543690	XM_004863083	XM_004638608	XM_003475828	XM_005406661	XM_003927772	XM_004668557	NM_009833	NM_001108110	XM_005353965	XM_003515210	XM_005067182	XM_004599361	XM_002711000	XM_003793585	XM_002752403	XM_005324884	XM_001102295	XM_003906295	XM_003252210	XM_002823161	XM_004053072	XM_003825803	NM_001009054
CCNT2	NM_001241	XM_004711898	XM_003405866	XM_004375083	XM_004616501	XM_004674699	XM_001915413	XM_004423878	XM_003483597	XM_005202532	XM_004004736	XM_004265438	XM_004326153	XM_003990727		XM_004806318	XM_004403559	XM_533333	XM_004877302	XM_004626378	XM_005007709	XM_005390752	XM_003931604	XM_004668160	NM_028399	NM_001107171	XM_005348238	XM_003497706	XM_005079881	XM_004589361	XM_002712420	XM_003794374	XM_002749491	XM_005315854	XM_001097297	XM_003909183	XM_003267597	XM_002812435	XM_004032584	XM_003822803	XM_525927
CDH13	NM_001257	XM_004704771	XM_003418157	XM_004377721	XM_004600848	XM_004690157	NM_001109812	XM_004437068	NM_001109945	NM_001035277	XM_004014934	XM_004280100		XM_003998309	XM_002925126		XM_004392080	XM_546809	XM_004892732	XM_004646558	XM_003461972	XM_005413240	XM_003938055	XM_004659582	NM_019707	NM_138889	XM_005345742	XM_003495126	XM_005073074	XM_004584214	XM_002711710	XM_003791298		XM_005335462	NM_001266552		XM_003272479	NM_001133193	XM_004058060	XM_003820879
CHGA	NM_001275		XM_003408837	XM_004376681	XM_004610317	XM_004681603	NM_001081814	XM_004434217	NM_001164005	NM_181005	XM_004017959	XM_004262352	XM_004315772	XM_003987967	XM_002923833	XM_004796806	XM_004394490	XM_003639191		XM_004635155	XM_003462650	XM_005390338	XM_003939842	XM_004649665	NM_007693	NM_021655	XM_005343478	XM_003506936	XM_005068386	XM_004584327		XM_003786997	XM_002754214	XM_005339145	NM_001278450		XM_003260903	XM_002825045	XM_004055595	XM_003832789	XM_510135
CHI3L1	NM_001276	XM_004700094	XM_003410238	XM_004375267	XM_004610162	XM_004685266	XM_001496500	XM_004438933	NM_001001540	NM_001080219	XM_004013541	XM_004282507	XM_004328092	XM_003999383	XM_002925445	XM_004788426	XM_004392786	NM_001177807	XM_004862192	XM_004625375	XM_003474682	XM_005375251	XM_003938296	XM_004670669	NM_007695		XM_005348488	XM_003498875	XM_005073372	XM_004578945	XM_002717458	XM_003792339	XM_002760663	XM_005330321	NM_001265920	XM_003893272	XM_003264578	NM_001131991	XM_004028186	XM_003822994	XM_001153636
LDB2	NM_001290	XM_004707764	XM_003411280	XM_004375160	XM_004616533	XM_004681392	XM_001500366	XM_004432290	XM_003128868	XM_005208317	XM_004010007	XM_004282525		XM_003985531	XM_002916249	XM_004794016	XM_004410873	XM_536231	XM_004847238	XM_004624549	XM_003465034	XM_005402501	XM_003927459	XM_004656075	NM_010698	NM_001106009	XM_005365993	XM_003513958	XM_005068796	XM_004579197	XM_002709533	XM_003793491	XM_002745959	XM_005318946	NM_001265886		XM_003258512	XM_002814619		XM_003826806	XM_001161726
KLF6	NM_001300	XM_004702301	XM_003410515	XM_004390024	XM_004617386	XM_004691210	XM_001501207	XM_004425416	NM_001134353	NM_001035271	XM_004014328	XM_004281678		XM_003988067	XM_002921206	XM_004806567	XM_004409346	XM_544279	XM_004859884	XM_004641872	XM_003461940	XM_005386866	XM_003939062	XM_004662413	NM_011803	NM_031642	XM_005365394	XM_003494905	XM_005071758	XM_004588468	XM_002720810	XM_003786840	XM_002750002	XM_005320328		XM_003903328		XM_002820476	XM_004048990		XM_001141364
CYLC2	NM_001340	XM_004711065	XM_003407555	XM_004372362	XM_004600438	XM_004677964		XM_004423276	XM_001926949	NM_174303	XM_004004039			XM_003995709	XM_002926246	XM_004805434	XM_004414295	XM_003639364	XM_004848197	XM_004638092	XM_003470732			XM_004657049	NM_001162865	XM_002729480	XM_005362180	XM_003495863		XM_004581164		XM_003785370			XM_001110333	XM_003911426	XM_004087008	XM_002820054	XM_004048380	XM_003820655	NM_001246586
DAB2	NM_001343	XM_004698348	XM_003407894	XM_004387893	XM_004605540	XM_004678106	XM_001499129	XM_004422764	XM_003133906	NM_001193246	XM_004017025	XM_004265972	XM_004321629	XM_003981445	XM_002914665	XM_004811403	XM_004403916	XM_536493	XM_004877670	XM_004623420	XM_003478699	XM_005386267	XM_003925906	XM_004652585	NM_023118	NM_024159	XM_005356588	XM_003503098	XM_005077979	XM_004583665	XM_002713993	XM_003792990	XM_002745029	XM_005325619	XM_001084792	XM_003899604	XM_003274368	NM_001131266	XM_004058933	XM_003810966	XM_517792
DGKQ	NM_001347	XM_004715122		XM_004383577	XM_004617441		XM_001917833	XM_004432327	XM_003361001	NM_001206305		XM_004265224	XM_004319407	XM_003985615	XM_002924410	XM_004801566	XM_004396234	XM_545985	XM_004847463	XM_004624693	XM_003465011	XM_005408848	XM_003934690	XM_004656134	NM_199011	NM_001198804	XM_005359671	XM_003502376	XM_005077414	XM_004579404		XM_003801111	XM_002746059	XM_005319095		XM_003890921	XM_003280536		XM_004038314
DHCR7	NM_001360	XM_004713600	XM_003422576	XM_004383631			XM_001497598	XM_004441075	XM_003353733	NM_001014927		XM_004278056	XM_004324864	XM_003993771	XM_002922203	XM_004808460	XM_004393791	XM_540796	XM_004899434	XM_004627098	XM_003468334	XM_005384229		XM_004654233	NM_007856	NM_022389	XM_005351591	XM_003505694	XM_005064126			XM_003798576	XM_002755653	XM_005340412			XM_003278030	NM_001131727	XM_004051709	XM_003828772	XM_001174206
DHODH	NM_001361	XM_004704573	XM_003417058	XM_004387773	XM_004600554	XM_004690415	XM_001497851	XM_004431795		NM_001015650	XM_004015112	XM_004273224	XM_004314041	XM_003998211	XM_002920956	XM_004823526	XM_004393303	XM_848306	XM_004842916	XM_004625810	XM_003471955	XM_005403527	XM_003939955	XM_004659547	NM_020046	NM_001008553	XM_005345701	XM_003501067	XM_005073022	XM_004583997	XM_002711688	XM_003791390	XM_002761120	XM_005318387	XM_001104448	XM_003917126	XM_003262961	NM_001134084	XM_004057958	XM_003829510	XM_001171601
DLG2	NM_001364	XM_004708863	XM_003418541	XM_004385501	XM_004621163	XM_004683251	XM_001491286	XM_004434054	XM_003357228	XM_005226702	XM_004019411	XM_004271841		XM_003992671	XM_002917307	XM_004763486	XM_004415764	XM_003432964	XM_004868256	XM_004632549	XM_003468518	XM_005379790	XM_003935056	XM_004658292	NM_011807	NM_022282	XM_005357592		XM_005073931	XM_004590021	XM_002708662	XM_003780855	XM_002754735	XM_005323263	XM_001099315	XM_003910496	XM_003254616	XM_002833662		XM_003822018	XM_001175212
DLG4	NM_001365	XM_004712877	XM_003416880	XM_004376058	XM_004604897	XM_004684688	XM_001504760	XM_004433169	XM_003481296	XM_005220170	XM_004012634	XM_004266939	XM_004326662	XM_003996157	XM_002924476	XM_004760358	XM_004398542	XM_546580	XM_004857373	XM_004638377	XM_003466270	XM_005399549	XM_003929135	XM_004669259	NM_007864	NM_019621	XM_005349718	XM_003497254	XM_005067512	XM_004594828	XM_002718816	XM_003791170	XM_002747978	XM_005332761	XM_001105556	XM_003912219	XM_003282139	XM_002826942		XM_003810105	XM_001168837
DOCK1	NM_001380	XM_004701236	XM_003419680	XM_004374979		XM_004680951	XM_001489764	XM_004438921		XM_002698580	XM_004020265	XM_004265714		XM_003994528	XM_002916123	XM_004804680	XM_004404353	XM_544064	XM_004899818	XM_004625582	XM_003479612	XM_005402010	XM_003922467	XM_004659254	NM_001033420	NM_001143858	XM_005351416	XM_003513857	XM_005063359		XM_002721246	XM_003794107	XM_002756715	XM_005320832			XM_003280960	XM_002821272
DPYSL2	NM_001386	XM_004707615	XM_003412464	XM_004382171	XM_004619137	XM_004685376	XM_003364471	XM_004433561	XM_001927796	XM_005210287	XM_004004167	XM_004270685		XM_003984672	XM_002914421	XM_004802262	XM_004412991	XM_853027	XM_004848376	XM_004630681	XM_003479674	XM_005373729	XM_003937192	XM_004665833	NM_009955	NM_001105717	XM_005355481	XM_003505162	XM_005075237	XM_004579075	XM_002709455	XM_003793951	XM_002756863	XM_005339885	XM_001108565	XM_003902565	XM_003272889	NM_001132362	XM_004046806	XM_003823551	XM_001161649
DUSP4	NM_001394	XM_004696190	XM_003412417	XM_004383375	XM_004618904	XM_004682204	XM_001915791	XM_004428813	XM_003133392	NM_001206953	XM_004021751	XM_004277151	XM_004310436	XM_003984646	XM_002928844	XM_004757808	XM_004408293	XM_539995	XM_004867652	XM_004633287	XM_003462613	XM_005398363	XM_003944056	XM_004666931	NM_176933	NM_022199	XM_005362521	XM_003499646	XM_005066620	XM_004592688	XM_002720829	XM_003797666			XM_001110903	XM_003902608	XM_003272928	XM_002818962	XM_004046847	XM_003830773	XM_520046
EMP2	NM_001424	XM_004705853	XM_003417722	XM_004373249	XM_004604133	XM_004692129	XM_001492290	XM_004438076	XM_003481045	NM_001075324	XM_004020766	XM_004270188	XM_004328438	XM_003998870	XM_002922642	XM_004797520	XM_004401250	XM_547130	XM_004864877	XM_004627763	XM_003477751	XM_005391190	XM_003938740		NM_007929	NM_001007721	XM_005349297	XM_003496684	XM_005084559		XM_002711747	XM_003800920	XM_002755885	XM_005327174	NM_001265948	XM_003916525	XM_003269270	XM_002826112		XM_003808291	NM_001105239
EN2	NM_001427	XM_004702494	XM_003422856	XM_004372759	XM_004620165			XM_004430582	XM_003134527					XM_003983263		XM_004810746	XM_004403478		XM_004860339	XM_004628969	XM_003469447		XM_003941850	XM_004669559	NM_010134	NM_001109214	XM_005367455		XM_005084201	XM_004597517		XM_003792022	XM_003733625		XM_001106130		XM_003280856	XM_003777184			XM_001146034
ENO1	NM_001428	XM_004711001	XM_003413185	XM_004385135	XM_004607057	XM_004678491	NM_001267603	XM_004425547	XM_003481948	XM_005216931	XM_004013745	XM_004272358	XM_004315329	XM_003989469	XM_002918676	XM_004783826	XM_004397560		XM_004863668	XM_004644220	NM_001173073	XM_005404050	XM_003927928	XM_004652688	NM_001025388	NM_012554	XM_005353678	XM_003512016	XM_005079390	XM_004596072	XM_002716143	XM_003793248	XM_002750246	XM_005334745	NM_001195611	XM_003891065	XM_003274315	NM_001132989	XM_004024595	XM_003822124	NM_001220779
EREG	NM_001432	XM_004703376	XM_003414218	XM_004383347	XM_004617898	XM_004681445	XM_001490281	XM_004419235	XM_003356976			XM_004280203	XM_004325726	XM_003985326	XM_002919147	XM_004791916	XM_004392920	XM_849667	XM_004835134	XM_004629244	XM_003479757	XM_005401312	XM_003932106	XM_004665299	NM_007950	NM_021689		XM_003512370		XM_004596235	XM_002717016		XM_002745752		XM_001102069	XM_003898760	XM_003265746	XM_002814873	XM_004038827	XM_003832323	XM_001155238
ERN1	NM_001433	XM_004707277	XM_003417219	XM_004374214	XM_004617962	XM_004693346	XM_001495274	XM_004432913	XM_003131282	XM_002696098	XM_004013437	XM_004275634	XM_004314718	XM_003997087	XM_002924525	XM_004749150	XM_004405861	XM_848316	XM_004868640	XM_004630028	XM_003465839	XM_005402296	XM_003942486	XM_004655636	NM_023913	NM_001191926	XM_005350411	XM_003501879	XM_005070233	XM_004592980	XM_002719206	XM_003786624	XM_002748122	XM_005328272	XM_001109583	XM_003913289	XM_003262639		XM_004041204	XM_003811362	XM_511585
ESR2	NM_001437		XM_003408703	XM_004370942	XM_004612423	XM_004682083	XM_001915519	NM_001279251	NM_001001533	NM_174051	NM_001009737	XM_004262118	XM_004318398	XM_003987725	XM_002914160	XM_004820311	XM_004409358	XM_861041	XM_004837416	XM_004624793	XM_003472337	XM_005399138	XM_003924664	XM_004649646	NM_010157	NM_012754	XM_005343222	XM_003499307		XM_004584486	XM_002719535	XM_003797402	NM_001267736	XM_005322784	NM_001265821	NM_001164588	XM_003267794	XM_002824836	XM_004055283	XM_003831616	XM_001170310
FAAH	NM_001441	XM_004699679	XM_003415366	XM_004371784	XM_004620555	XM_004678961	XM_001916136	XM_004442044	NM_213914	NM_001099102	XM_004001934	XM_004285766		XM_003990052	XM_002919475	XM_004782664	XM_004400576	XM_539627	XM_004872961	XM_004639171	XM_003462484	XM_005398783	XM_003936884	XM_004672151	NM_010173	XM_003750001	XM_005371484	XM_003497356	XM_005072074	XM_004599436	XM_002715123	XM_003801418	XM_002750780	XM_005317990		XM_003891815	XM_003259027	XM_002810891	XM_004025739		XM_001161208
FABP5L8	NM_001444	XM_004697498	XM_003408234	XM_004385999	XM_004602559	XM_004679774	XM_001489456	XM_004427143	NM_001039746	NM_174315	NM_001145180	XM_004276172	XM_004328291	XM_003999920	XM_002916736	XM_004799172	XM_004393734	XM_535112	XM_004842005	XM_004643075	NM_001173092		XM_003940180	XM_004656894	NM_010634	NM_145878	XM_005361807		XM_005066788	XM_004588116		XM_003782528		XM_005336008	NM_001260789	XM_003907230	XM_003270120	XM_003778065	XM_004047197	XM_003831271	XM_003311781
FABP7	NM_001446	XM_004702041	XM_003404241	XM_004382726	XM_004613983	XM_004673824	XM_001504210	XM_004422277	NM_001025229	NM_001078162	XM_004011152	XM_004263865	XM_004326277	XM_003986517	XM_002919687	XM_004792917	XM_004403621	XM_533484	XM_004860144	XM_004630296	XM_003479736	XM_005389151	XM_003922344	XM_004651231	NM_021272	NM_030832	XM_005363642	XM_003504212	XM_005073314	XM_004587214	XM_002714798	XM_003781640	XM_002746921	XM_005340522	NM_001257714	XM_003898238	XM_003255647	XM_002817316	XM_004044620	XM_003827599	XM_527495
FHL1	NM_001449	XM_004713372	XM_003420496	XM_004380950	XM_004606552	XM_004685839	XM_003365890	XM_004441627	NM_214375	NM_001113259	NM_001166198	XM_004278732	XM_004317204	XM_004000939	XM_002919920	XM_004816076	XM_004410483	XM_861182	XM_004862340	XM_004643155	XM_003464713	XM_005404598	XM_003940744	XM_004653997	NM_001077362	NM_001271200	XM_005358493	XM_003499818	XM_005084516	XM_004587739	XM_002720324	XM_003802653	XM_002763312	XM_005325181	XM_001103233	XM_003918334	XM_003272567	NM_001135351	XM_004064934	XM_003812336
FLNB	NM_001457	XM_004702534	XM_003410040	XM_004368642	XM_004616481	XM_004676031	XM_001491102	XM_004419856	XM_003132269	XM_005222906	XM_004018362	XM_004267953	XM_004311940	XM_003982367	XM_002913524	XM_004791791	XM_004412377	XM_541829	XM_004896390	XM_004631612	XM_003480081	XM_005387431		XM_004669088	NM_134080	NM_001107288	XM_005348505	XM_003502735	XM_005077368	XM_004581567	XM_002713270	XM_003785545	XM_002758481	XM_005317241	XM_001097922	XM_003894253	XM_004087987	XM_002813600	XM_004034366	XM_003811629	XM_001173996
GABBR1	NM_001470	XM_004717310	XM_003421856	XM_004387102	XM_004619615	XM_004694750	XM_001917626	XM_004441705	NM_001123114	NM_001163275	XM_004019280	XM_004286083			XM_002930195	XM_004827820	XM_004412205	XM_545462	XM_004847125	XM_004648406	XM_003461152	XM_005414288	XM_003944966	XM_004671922	NM_019439	NM_031028	XM_005360490	XM_003507407	XM_005087199	XM_004598373	XM_002714338	XM_003788957		XM_005338822		XM_003897274		NM_001132517	XM_004043532	XM_003829722
LOC100132336	NM_001495	XM_004707576	XM_003412488	XM_004382097	XM_004610084	XM_004685424	XM_001914661	XM_004442322	XM_003132796	XM_005210250	XM_004004212	XM_004270619	XM_004330988	XM_003984722	XM_002914785	XM_004763327	XM_004402173	XM_846385	XM_004848261	XM_004630628	XM_003479344	XM_005373636	XM_003937145	XM_004669684	NM_008115	NM_012750	XM_005355602	XM_003496152	XM_005070976	XM_004591385		XM_003793993		XM_005329291				NM_001135334		XM_003823621
GCLC	NM_001498	XM_004696350	XM_003404425	XM_004386814	XM_004605862	XM_004673577	XM_001503180	XM_004424011	XM_003482164	XM_005223237	XM_004019163	XM_004267765		XM_003986271	XM_002922955	XM_004771855	XM_004410685	XM_847752	XM_004868820	XM_004644624	XM_003466491	XM_005377605	XM_003926383	XM_004660500	NM_010295	NM_012815	XM_005347600	XM_003503732	XM_005073712	XM_004599443	XM_002714508	XM_003789650	XM_002746658	XM_005318554	NM_001261107	XM_003897747	XM_003254137	XM_002817014	XM_004044219	XM_003828940	XM_001155930
CXCR3	NM_001504	XM_004716696	XM_003412676	XM_004380178	XM_004621544	XM_004694435	XM_001493611		XM_003135179	NM_001011673	XM_004022179	XM_004275744	XM_004325425	XM_004000623	XM_002930578	XM_004777248		NM_001011887	XM_004872655	XM_004646811	XM_003470949	XM_005401676	XM_003943101	XM_004660914	NM_009910	NM_053415	XM_005358559		XM_005081206	XM_004595275	XM_002720089	XM_003801738	XM_003735762	XM_005339940	NM_001145040	XM_003917864	XM_003281881	XM_002831790	XM_004064367	XM_003820129	XM_521125
GRID2	NM_001510	XM_004703263	XM_003414078	XM_004387023	XM_004617945	XM_004681118	XM_001497035	XM_004430960	XM_003357080	XM_002688145	XM_004009703			XM_003985163	XM_002915292	XM_004788707	XM_004391511	XM_544985	XM_004848080	XM_004640617	XM_003472106	XM_005374673	XM_003924021	XM_004658636	NM_008167	NM_024379	XM_005360640	XM_003498900	XM_005076058	XM_004590568	XM_002716957		XM_002745586	XM_005337550	XM_001102156	XM_003898971	XM_003257534	XM_002814975	XM_004039133	XM_003829901	NM_001164703
HDAC2	NM_001527	XM_004702010	XM_003404279	XM_004372480	XM_004605784	XM_004673785	XM_001916717	XM_004422234	XM_001925318	NM_001075146	XM_004011189	XM_004264705	XM_004322323	XM_003986476	XM_002922788	XM_004784297	XM_004397966	XM_532270	XM_004869083	XM_004645890		XM_005409764	XM_003938653	XM_004660646	NM_008229	NM_053447		XM_003503425	XM_005073264	XM_004580495		XM_003781836	XM_003732719	XM_005337424		XM_003898288	XM_003255594	NM_001159781	XM_004044559	XM_003822221	XM_518700
SLC29A2	NM_001532	XM_004713701	XM_003419567	XM_004383701	XM_004618551	XM_004682595	XM_001495986	XM_004437656	XM_003122487	NM_001103269	XM_004019914	XM_004264408	XM_004318783	XM_003993671	XM_002916613	XM_004808264	XM_004393887	XM_849636	XM_004852307	XM_004627197	XM_003468266	XM_005384407	XM_003937744	XM_004656714	NM_007854	NM_031738	XM_005351702	XM_003509427	XM_005064029	XM_004596643	NM_001082690	XM_003798352	XM_002755560	XM_005333386	XM_001115035	XM_003909518		NM_001159797	XM_004051582	XM_003828671	XM_001171502
PRMT1	NM_001536	XM_004710442	XM_003406803	XM_004381638	XM_004619843	XM_004694288	XM_001917742		XM_003356001	XM_005219283		XM_004286170	XM_004314477	XM_003997501	XM_002917833	XM_004811675	XM_004409891	XM_846450	XM_004866897	XM_004646432	XM_003465504	XM_005412854	XM_003940368	XM_004672231	NM_019830	XM_002728125	XM_005366932	XM_003514080	XM_005084744	XM_004596975		XM_003801478		XM_005336687				NM_001132788	XM_004061176		XM_512828
ID4	NM_001546		XM_003416451	XM_004382988	XM_004613961	XM_004693289			NM_001123130	NM_001034231	XM_004005671	XM_004273533		XM_003984514	XM_002923229	XM_004790151			XM_004847620	XM_004640154		XM_005403387		XM_004668380	NM_031166	NM_175582	XM_005355151		XM_005066332	XM_004593095		XM_003788329	XM_002758047	XM_005327346	NM_001265656	XM_003897108		XM_002816468
IL10RA	NM_001558	XM_004712849	XM_003418244	XM_004385703	XM_004605070	XM_004688831	XM_001917543	XM_004427270	XM_003129890	NM_001205757	XM_004016061	XM_004273351	XM_004325750	XM_003992400	XM_002929465	XM_004791358	XM_004415043	XM_848380	XM_004856683	XM_004636459	XM_003472803	XM_005378226	XM_003923645	XM_004667330	NM_008348	NM_057193	XM_005347226		XM_005069462	XM_004585234	XM_002722190	XM_003796921	XM_002754471	XM_005328316	XM_001092736	XM_003910768	XM_003253214	XM_002822537	XM_004052222	XM_003820063	XM_508785
IL18	NM_001562		XM_003415631	XM_004391316	XM_004605047	XM_004688843	NM_001082512	XM_004427326	NM_213997	NM_174091	NM_001009263	XM_004273399	XM_004314997	NM_001009213	XM_002921109	XM_004791474	XM_004413596	NM_001003169	XM_004909609	XM_004646379	NM_001257238	XM_005378111	XM_003923706		NM_008360	NM_019165	XM_005347305	XM_003498537	XM_005069293	XM_004585222	NM_001122940	XM_003794743	XM_002754412	XM_005334220	NM_001032834	XM_003910701	XM_003253149	XM_002822469	XM_004052125	XM_003805454
INPP4A	NM_001566	XM_004704356	XM_003413713	XM_004369330	XM_004609291	XM_004686149	XM_001490843	XM_004435834	NM_001143930	XM_005212340	XM_004006154	XM_004277769		XM_003983917	XM_002919970	XM_004792701	XM_004400137	XM_858554	XM_004844406	XM_004633176	XM_003471670	XM_005400716	XM_003941291	XM_004669795	NM_030266	NM_031002	XM_005359936	XM_003498287	XM_005075392	XM_004594226	XM_002709999	XM_003794347	XM_002757405	XM_005339604	NM_001261619	XM_003909008	XM_003279231	XM_002811678	XM_004031473		XM_001157143
ABCA2	NM_001606	XM_004714484			XM_004613375	XM_004677811	XM_001917496	XM_004423802				XM_004285032			XM_002929902	XM_004757373	XM_004412824	XM_537788	XM_004848800	XM_004640376	XM_003473102	XM_005408658	XM_003941410	XM_004653873	NM_007379	NM_024396	XM_005346302	XM_003514671	XM_005083687			XM_003794819		XM_005336978	XM_001117819	XM_003911046	XM_003279831		XM_004048914	XM_003817034
PARP1	NM_001618	XM_004699950	XM_003411026	XM_004375881	XM_004605427	XM_004690760	XM_001491457	XM_004439559	XM_003357641	XM_005216796	XM_004013636	XM_004270976		XM_003999089	XM_002926701	XM_004805383	XM_004393548	XM_547506	XM_004889931	XM_004641172	XM_003462362	XM_005404495	XM_003930290	XM_004653256	NM_007415	NM_013063	XM_005348965	NM_001246721	XM_005078138	XM_004578894		XM_003790989	XM_002760578	XM_005326543	XM_001090984	XM_003893036	XM_003275165	XM_002809382	XM_004065328	XM_003814928	XM_003949705
AHR	NM_001621	XM_004702832	XM_003407091	XM_004377425	XM_004602302	XM_004676741	XM_001496547	XM_004418953	XM_003130189	NM_001206026	XM_004007775			XM_003982824	XM_002917404	XM_004789252	XM_004400206	XM_532485	XM_004839592	XM_004626438	NM_001173054	XM_005377572	XM_003938677		NM_013464	NM_013149	XM_005343854	NM_001243990	NM_001281658	XM_004582568	NM_001082205	XM_003788481	XM_002751529	XM_005328781	XM_001103903	XM_003896240		XM_002818180	XM_004045136	XM_003825022	XM_003318337
AHSG	NM_001622	XM_004713467	XM_003412781	XM_004382251	XM_004603260	XM_004675403	XM_001499261	XM_004424603	XM_003132576	NM_173984	NM_001009802	XM_004278467	XM_004318227	XM_003991817	XM_002914817	XM_004787474	XM_004413413	XM_844880	XM_004834831	XM_004640885	NM_001172913	XM_005383274	XM_003926990	XM_004654298	NM_013465	NM_012898	XM_005344747	XM_003508220	XM_005071616	XM_004591252	XM_002716457	XM_003792760	XM_003734822	XM_005331002	XM_001091623	XM_003894698	XM_003256611	XM_002814384		XM_003806627	NM_001009098
AIM1	NM_001624	XM_004696514	XM_003404315	XM_004372434	XM_004605699	XM_004673740	XM_001915854	XM_004422170	XM_003121329	XM_003586468	XM_004011492	XM_004264857	XM_004323895	XM_003986428	XM_002925485	XM_004784186	XM_004397892	XM_532248	XM_004896516	XM_004637465	XM_003466007	XM_005377830	XM_003935993	XM_004660663	NM_172393	XM_002728983	XM_005363590		XM_005073209	XM_004580515	XM_002714883	XM_003781571	XM_002746881	XM_005330170	XM_001088619		XM_003278912	XM_002817210	XM_004044481	XM_003824339	XM_518660
ALOX5AP	NM_001629		XM_003414021		XM_004604545	XM_004680184	NM_001163965	XM_004435301	NM_001164001	NM_001076293	XM_004012141			XM_003980280	XM_002914754	XM_004802106	XM_004406637	XM_534516	XM_004854781	XM_004631060	XM_003477260	XM_005387741	XM_003919708	XM_004659987	NM_009663	NM_017260	XM_005344722	XM_003496669	XM_005083172	XM_004577556	XM_002720606	XM_003797606	XM_002806884	XM_005317070	NM_001266489	XM_003913728	XM_003270243	XM_002824142	XM_004054336	XM_003826861	XM_001141625
AMPH	NM_001635	XM_004708158	XM_003406911	XM_004383949		XM_004676661	XM_001494195	XM_004441475	NM_001244203	XM_005205656	XM_004008004	XM_004263333	XM_004317564	XM_003982662	XM_002914132	XM_004793918	XM_004396098	XM_533085	XM_004840264	XM_004629658		XM_005397735	XM_003930826	XM_004668847	NM_175007	NM_022217	XM_005371893	XM_003496241	XM_005071811		XM_002713676	XM_003797590	XM_002751342	XM_005319204	XM_001100126		XM_003268961	XM_002818039	XM_004045328	XM_003812226	XM_003318265
AOAH	NM_001637	XM_004708154	XM_003406941	XM_004385300	XM_004606887	XM_004676858	XM_001501241	XM_004418824	XM_003484037	NM_001078096	XM_004007894	XM_004269900		XM_003982953	XM_002918658	XM_004797028	XM_004414425	XM_539519	XM_004840291	XM_004629670	XM_003469943	XM_005397756	XM_003930743		NM_012054	NM_001191940		XM_003505618		XM_004582365	NM_001082025	XM_003788590	XM_002807023	XM_005319198	XM_001102698	XM_003896100		XM_002818049	XM_004045314	XM_003814969	XM_519044
APOC1	NM_001645		XM_003406445	XM_004388789	XM_004607828	XM_004694179		XM_004430618	NM_214295							XM_004812022	XM_004401002	NM_001197048	XM_004873143	XM_004644321	NM_001172985			XM_004670362	NM_001110009	XM_003752213	XM_005370310		XM_005086348	XM_004597958	NM_001160281	XM_003799498	XM_002762228					XM_003779201
APOD	NM_001647	XM_004712280	XM_003412929	XM_004373576	XM_004603238	XM_004675419	XM_001500837	XM_004424552	XM_003132602	XM_005201541	XM_004003026	XM_004278773		XM_003991765	XM_002921454	XM_004806804	XM_004391869	XM_003434090	NM_001279841	XM_004644540	XM_003477099	XM_005383178	XM_003926188	XM_004654541	NM_007470	NM_012777	XM_005344815	XM_003495384		XM_004578244	NM_001082258	XM_003792684	XM_002758188	XM_005340960	XM_001098104	XM_003895312	XM_003280424	XM_002814437	XM_004038244	XM_003807638	XM_516965
ARNT	NM_001668	XM_004716599	XM_003409485	XM_004389620	XM_004618076	XM_004689553		XM_004436305	XM_001929670	NM_173993	XM_004003633	XM_004285163	XM_004318637	XM_003990595	XM_002919357	XM_004821254	XM_004404223	XM_540303	XM_004854059	XM_004632491	NM_001173098	XM_005414453	XM_003942014	XM_004667037	NM_001037737	NM_012780	XM_005356974	XM_003498690	NM_001281417	XM_004589178	NM_001082206	XM_003800439	XM_002759890	XM_005331421	XM_001106465	XM_003892594	XM_003259191	NM_001131803	XM_004026601	XM_003817287
ARVCF	NM_001670	XM_004701201		XM_004390088	XM_004607482	XM_004694974	XM_001488093	XM_004442338	XM_001929642			XM_004275993		XM_003994929	XM_002920579	XM_004816972	XM_004414912	XM_543543	XM_004843273	XM_004627974	XM_005007314	XM_005391758	XM_003942681	XM_004670760	NM_033474	NM_001131013	XM_005369950	XM_003502449	XM_005077514	XM_004592075	XM_002722752	XM_003801709	XM_002743545	XM_005334540	XM_001105468	XM_003905224		XM_003779473	XM_004063033	XM_003814054
FXYD2	NM_001680		XM_003418241	XM_004385705	XM_004604720	XM_004688833		XM_004427272	NM_001014427	NM_174320	XM_004016060	XM_004273451	XM_004319350	XM_003992398	XM_002929466	XM_004791363	XM_004415041	NM_001252337	XM_004856679	XM_004636462	XM_003472665	XM_005378220			NM_007503	NM_145717	XM_005347232		XM_005069276			XM_003796923	XM_002754470	XM_005328314	XM_001092388	XM_003910762	XM_004090545		XM_004052202		XM_001158882
ATP2B2	NM_001683	XM_004702241	XM_003409974	XM_004368329	XM_004615982	XM_004692378	NM_001163966	XM_004443590		NM_001191245	XM_004018527			XM_003982471		XM_004793327	XM_004392679	XM_856300	XM_004835335	XM_004625031	XM_005001084	XM_005413075	XM_003927060	XM_004651605	NM_009723	NM_012508	XM_005365024	XM_003496866	XM_005066129	XM_004581305		XM_003785437	XM_002758620	XM_005333801	XM_001089456	XM_003894106	XM_004091788	XM_002813436	XM_004033610	XM_003826279
ATP6V1B2	NM_001693	XM_004707573	XM_003412386	XM_004382150	XM_004610080	XM_004685430	XM_001489665	XM_004442325	XM_003484314	NM_176671	XM_004004217	XM_004270617		XM_003984724	XM_002929301	XM_004817433	XM_004413864	XM_543263	XM_004848257	XM_004630723	XM_003479342	XM_005373627	XM_003935588	XM_004669690	NM_007509	NM_057213	XM_005370884	XM_003499915	XM_005075202	XM_004591389	XM_002716870	XM_003793995	XM_002756883	XM_005329289	XM_001100869	XM_003902489	XM_003265222	NM_001133201	XM_004046730	XM_003823624	NM_001280322
ATP6V1C1	NM_001695	XM_004697687	XM_003408425	XM_004370713	XM_004607684	XM_004679679	XM_001494101	XM_004431235	NM_001190205	NM_176676	XM_004011800	XM_004275323	XM_004316496	XM_004000044	XM_002922602	XM_004796071	XM_004402327	XM_853911	XM_004903906	XM_004642278	XM_003480095	XM_005381994	XM_003940670	XM_004663025	NM_025494	NM_001011992	XM_005367541	XM_003509829	XM_005072677	XM_004580655	XM_002710723	XM_003782429	XM_002759317	XM_005316281	NM_001260769	XM_003903047	XM_003256081	NM_001131534	XM_004047401	XM_003821728	XM_001155182
ATP6V1E1	NM_001696	XM_004710283	XM_003410608	XM_004381217	XM_004616704	XM_004692809	XM_001489704	XM_004438804	XM_003126593	NM_174810	XM_004006972	XM_004286257		XM_003988246	XM_002926726	XM_004820521	XM_004406896	XM_534937	XM_004837601	XM_004638844	XM_003461760	XM_005395971	XM_003942711	XM_004669135	NM_007510	NM_198745	XM_005365146	XM_003505724	XM_005066046	XM_004588563	XM_002722538	XM_003795466			XM_001103259				XM_004062979	XM_003828290
BAI3	NM_001704	XM_004696326		XM_004381355	XM_004605883	XM_004673605	XM_003363730	XM_004423984	XM_003121271	XM_002689999	XM_004011580			XM_003986291	XM_002920041	XM_004801817	XM_004399971	XM_861971	XM_004846114	XM_004623014	XM_003477916	XM_005404463	XM_003926348	XM_004653066	NM_175642	NM_001106898	XM_005359883	XM_003495981	XM_005086525	XM_004580473	XM_002714525	XM_003789674	XM_002746712	XM_005334422	XM_002803803	XM_003897786	XM_003271086	XM_002817044		XM_003809553	XM_003311398
BDNF	NM_001709	XM_004708254		XM_004369738		XM_004682967	NM_001081787	XM_004418547	NM_214259	NM_001046607	XM_004016359	XM_004263946	XM_004331504	NM_001009828		XM_004790251	XM_004408656	NM_001002975	XM_004851582	XM_004644116	XM_003465009	XM_005401754	XM_003919944	XM_004660850	NM_001048142	NM_001270638	XM_005364052	XM_003512748		XM_004585443	XM_002709025	XM_003781199		XM_005328053	XM_001089568	XM_003910105	XM_003254355	XM_003777794	XM_004050859	XM_003830434	NM_001012441
CFB	NM_001710	XM_004711717	XM_003422261	XM_004390771	XM_004621295	XM_004695146	XM_001492552	XM_004424331	NM_001101824	NM_001040526	XM_004018929	XM_004286567	XM_004314376	XM_003985951	XM_002929629	XM_004780923	XM_004415262	XM_003431676	XM_004905465	XM_004624286	XM_003473953	XM_005389399	XM_003944369	XM_004671930	NM_008198	NM_212466	XM_005370798	XM_003508466	XM_005086836	XM_004598764	XM_002714291	XM_003789044	XM_003732619	XM_005338965	XM_001113553	XM_003897385	XM_003272129		XM_004043712		NM_001009169
BPGM	NM_001724	XM_004707893	XM_003420868	XM_004382708	XM_004608248	XM_004677061	XM_001500706	XM_004430739		NM_001035402	XM_004008078	XM_004272175	XM_004329215	XM_003983076	XM_002927504	XM_004789580	XM_004406367	XM_003432050	XM_004851215	XM_004629963	XM_003475544	XM_005405508	XM_003920980	XM_004661194	NM_007563	NM_199382	XM_005365808	XM_003513040	XM_005082389	XM_004598190	NM_001082269	XM_003791606	XM_002751967	XM_005331082	NM_001266072	XM_003896625	XM_003261364	XM_002818479	XM_004046266	XM_003813451	NM_001280257
BPI	NM_001725	XM_004698262	XM_003411541	XM_004370575		XM_004687196	XM_001502479	XM_004430566	NM_001159307	NM_173895	XM_004014565	XM_004272838	XM_004318264	XM_003983542	XM_002915164	XM_004785465	XM_004393177	XM_534417	XM_004867784	XM_004631001	XM_003467750	XM_005392539	XM_003936500		NM_177850	NM_001004079	XM_005363150	XM_003497106	XM_005082654	XM_004585802	NM_001195804	XM_003787804	XM_002749501	XM_005329928			XM_003253566		XM_004062136
C9	NM_001737	XM_004718043	XM_003407893	XM_004387904	XM_004605588	XM_004678420	NM_001081950	XM_004422762	NM_001097448	NM_001035364	XM_004017026	XM_004265974	XM_004327817	XM_003981447	XM_002914666	XM_004811406	XM_004403918	XM_536494	XM_004848587		XM_003470272		XM_003925908	XM_004652586	NM_013485	NM_057146	XM_005356589	XM_003503096	XM_005078028	XM_004583777	NM_001082346	XM_003792989	XM_002745043	XM_005325672	XM_001084671	XM_003899603	XM_003274369	XM_002815511	XM_004058935	XM_003810967	XM_003310740
CAMK4	NM_001744	XM_004706636	XM_003404739	XM_004377002	XM_004615785	XM_004678368	XM_001918310	XM_004420320	XM_003123825	XM_002691014	XM_004009571	XM_004267444		XM_003981193	XM_002919173	XM_004820597	XM_004401378	XM_003434435	XM_004906960	XM_004643276		XM_005382166	XM_003920704	XM_004652477	NM_009793	NM_012727	XM_005355890	XM_003504206	XM_005065299			XM_003788944	XM_002744718	XM_005327225		XM_003899987	XM_003259824	XM_002815782	XM_004042357	XM_003826750	XM_003310780
CARS	NM_001751	XM_004713753	XM_003422580	XM_004391304	XM_004602865		XM_001492495	XM_004441055	XM_003480645	XM_005227344		XM_004278138		XM_003993783	XM_002930753	XM_004808471	XM_004403832	XM_846131	XM_004852125	XM_004627094	XM_005003037	XM_005384222	XM_003943297	XM_004654230	NM_001252593	NM_001106319	XM_005351585		XM_005063332			XM_003798365	XM_003734332		NM_001266326			XM_002821394	XM_004050458	XM_003816040	XM_001155829
RUNX1	NM_001754	XM_004696946	XM_003410147	XM_004386982	XM_004615330			XM_004429584	NM_001246252	NM_001256578	XM_004003935	XM_004264542	XM_004310702	XM_003991447	XM_002917064	XM_004786066	XM_004409619	XM_844282	XM_004842342	XM_004634348	XM_005000090	XM_005375709	XM_003927746	XM_004654466	NM_001111023	NM_017325	XM_005345179	XM_003505284	XM_005073881	XM_004594119	XM_002721289	XM_003797046	XM_002761406	XM_005323500	NM_001265962	XM_003895520	XM_003263904	XM_002830660	XM_004062749	XM_003823964	XM_003949162
CD33	NM_001772	XM_004710712	XM_003406558				XM_001496506	XM_004439139	XM_003356018				XM_004332005			XM_004767151		XM_003432715	XM_004867193	XM_004644667	XM_003465397	XM_005412700		XM_004672867	NM_178706		XM_005366914	XM_003512839	XM_005084810	XM_004597131	XM_002722346		XM_002762419	XM_005342219	XM_001114616	XM_003915993	XM_003269838	XM_002829641	XM_004061277		XM_512850
CD38	NM_001775	XM_004707841		XM_004390899	XM_004619132		XM_001498785	XM_004432288	NM_001243883						XM_002916247	XM_004794039	XM_004410878	NM_001003143	XM_004847255	XM_004624554		XM_005402521	XM_003927453	XM_004656141	NM_007646	NM_013127	XM_005365988	XM_003513629	XM_005068715	XM_004579347	NM_001082683	XM_003802037	XM_002745965	XM_005318955	NM_001261773	XM_003898514	XM_003258505	XM_002814614	XM_004038475	XM_003826799	XM_001160669
ENTPD1	NM_001776	XM_004701337	XM_003408995	XM_004370132	XM_004616439	XM_004681030	XM_001500628	XM_004427884	NM_214153	XM_005225446	XM_004020065	XM_004268377		XM_003994251		XM_004794656	XM_004416894	XM_543939	XM_004838562	XM_004625500	XM_003479762	XM_005407553	XM_003922359	XM_004669868	NM_009848	XM_003749121	XM_005352260	XM_003497770	XM_005063191	XM_004580020		XM_003787374	XM_003734527	XM_005335292	XM_001100060	XM_003904051		XM_002821019	XM_004049846	XM_003825398	XM_003312698
CDK1	NM_001786	XM_004701107	XM_003409278	XM_004369860	XM_004616521	XM_004680868	XM_001502198	XM_004427102	NM_001159304	XM_005226299	NM_001142508	XM_004279973	XM_004323921	XM_003993960	XM_002915108	XM_004808732	XM_004406145	XM_003639013	XM_004899557	XM_004645880	XM_003473571	XM_005385939	XM_003928698	XM_004657861	NM_007659	NM_019296	XM_005360153	XM_003507337	XM_005070795	XM_004583405	XM_002718473	XM_003783636		XM_005334316	NM_001261470	XM_003903920	XM_003258238	NM_001131814	XM_004049452	XM_003830331	NM_001280351
CDH2	NM_001792	XM_004703073	XM_003406755	XM_004387755	XM_004606035	XM_004683804	XM_001495782	XM_004422413	XM_003482050	NM_001166492	XM_004020619	XM_004273726		XM_003995093	XM_002916295	XM_004742872	XM_004413395	XM_537293	XM_004853132	XM_004623550	XM_003474020	XM_005372737	XM_003924762	XM_004654849	NM_007664	NM_031333	XM_005370651	XM_003507278	XM_005065356	XM_004579582	XM_002713434	XM_003784768	XM_002757141	XM_005329066		XM_003914260	XM_003261974	NM_001132373	XM_004059275		XM_523898
CDH8	NM_001796	XM_004704627	XM_003417071	XM_004371523	XM_004600627	XM_004690505	XM_001495598	XM_004431676	XM_003355789	NM_001035339	XM_004015044	XM_004280902		XM_003998105		XM_004802072	XM_004408585		XM_004843117		XM_003472047	XM_005388457	XM_003936250	XM_004663485	NM_007667	NM_053393	XM_005345543	XM_003499004	XM_005078676	XM_004583907	XM_002711552	XM_003801316	XM_002761039	XM_005318256	NM_001257905		XM_003263129	XM_002826494	XM_004057749	XM_003823696	XM_001155344
CDH11	NM_001797	XM_004704626	XM_003417081	XM_004371661	XM_004600625	XM_004690503	NM_001143950	XM_004431678	NM_001244482	XM_005218749	XM_004015045	XM_004280901	XM_004325700	XM_003998106	XM_002925894	XM_004802070	XM_004404766	XM_536826	XM_004843114	XM_004625917	XM_005004666	XM_005388460	XM_003936252	XM_004663484	NM_009866	NM_053392	XM_005345542	XM_003499683	XM_005078646	XM_004584141	XM_002711554	XM_003799425	XM_002761041	XM_005318258	NM_001266613	XM_003916982	XM_003263130	XM_002826496	XM_004057751	XM_003823694	XM_001156354
CENPC1	NM_001812	XM_004706343	XM_003415935	XM_004383373	XM_004620300	XM_004681265	XM_001497321	XM_004419105	XM_003482404	XM_005208031	XM_004009861	XM_004268350	XM_004310522	XM_003985318	XM_002926720		XM_004392871	XM_532388		XM_004644087		XM_005392839	XM_003932094	XM_004665329	NM_007683	NM_001004098	XM_005359423	XM_003511443	XM_005068114	XM_004590857	XM_002717149		XM_002745797	XM_005331715	XM_001099283	XM_003898839	XM_003268421		XM_004038732	XM_003815807	XM_001164757
CENPE	NM_001813	XM_004703448					XM_001914656				XM_004009657	XM_004269619	XM_004311377	XM_003985121		XM_004788604			XM_004866300	XM_004643727	XM_003468055	XM_005406231			NM_173762	XM_003749399	XM_005357317	XM_003514417	XM_005082002	XM_004594318	XM_002717202				XM_001110550	XM_003899041		XM_002815020	XM_004040222	XM_003829965	XM_001170275
CEACAM3	NM_001815	XM_004710528		XM_004388766			XM_001916674	XM_004441582	XM_003481868	NM_205788	XM_004015283	XM_004271370	XM_004322479			XM_004826417	XM_004417053	NM_001097546		XM_004648920		XM_005412433		XM_004670324		NM_012702	XM_005371049	XM_003515325	XM_005081891	XM_004599743	XM_002722291		XM_002762197	XM_005342656					XM_004060804		XM_003316369
CEACAM4	NM_001817	XM_004710528		XM_004388766	XM_004620754	XM_004693912	XM_001501644	XM_004441583	XM_003127159	NM_205788	XM_004015283	XM_004271370	XM_004322479	XM_003997766		XM_004826417	XM_004417053	XM_850200			XM_003464703	XM_005412433		XM_004670324	NM_054059		XM_005371038	XM_003515325	XM_005081891		XM_002722291		XM_002762201	XM_005342656	XM_001102867	XM_003915591		XM_003779187	XM_004060802	XM_003812449
CHGB	NM_001819	XM_004698165	XM_003411422	XM_004383048	XM_004610982	XM_004687186	XM_003363895	XM_004433774	NM_214081	XM_005214487	XM_004014347	XM_004276449	XM_004315703	XM_003983766	XM_002930596	XM_004792160	XM_004398211	XM_534354	XM_004840789	XM_004634281	XM_003476596	XM_005380843	XM_003933219	XM_004661500	NM_007694	NM_012526	XM_005365558	XM_003495261	XM_005068668	XM_004593390		XM_003788028	XM_002747336	XM_005320493	XM_001112965	XM_003905048	XM_003252804	NM_001132333	XM_004061781	XM_003821349	NM_001279910
CLCN4	NM_001830	XM_004709978	XM_003415994	XM_004386361	XM_004612175	XM_004689840	XM_001488021	XM_004435097	XM_001925227	XM_005228496	XM_004021898	XM_004265419	XM_004320985	XM_004000273	XM_002915067	XM_004813657	XM_004409250	XM_843286	XM_004871032	XM_004635027	XM_003462897	XM_005411399	XM_003920295	XM_004663694	NM_011334	NM_022198	XM_005358702	XM_003508766	XM_005074159			XM_003793043	XM_002762605	XM_005315958	XM_002806136	XM_003917392	XM_003261003	XM_002831373	XM_004063772	XM_003811945
CLU	NM_001831	XM_004707712	XM_003412361	XM_004382180	XM_004614736	XM_004682527	NM_001081944	XM_004433547	NM_213971	XM_005209841	XM_004004432	XM_004270697		XM_003984800	XM_002914413	XM_004802286	XM_004411669	NM_001003370	NM_001279834	XM_004630746	NM_001281793	XM_005373751	XM_003937207	XM_004665841	NM_013492	NM_053021	XM_005355500	XM_003505153	XM_005075249	XM_004579086	NM_001082049	XM_003794018		XM_005337213	NM_001195474	XM_003902587	XM_003272910	XM_003777227	XM_004046826	XM_003830798	XM_001164568
CNR2	NM_001841	XM_004705357	XM_003415240	XM_004377122	XM_004622743	XM_004679379	NM_001257179	XM_004425726	XM_003356198	XM_005203224	XM_004005123	XM_004285660	XM_004327020	XM_003989658	XM_002913343	XM_004783449	XM_004394796	XM_003638900	XM_004850577	XM_004637731	XM_003471130	XM_005394787	XM_003934868	XM_004657324	NM_009924	NM_020543	XM_005353034	XM_003504924	XM_005079615	XM_004592377	XM_002716022	XM_003799759	XM_002750437	XM_005343004			XM_004092213		XM_004024898		XM_001166334
COL2A1	NM_001844	XM_004711431	XM_003405744	XM_004384541	XM_004610429	XM_004693171	NM_001081764	XM_004428938	XM_001925959	NM_001113224	XM_004006408	XM_004274408	XM_004327681	XM_003988608	XM_002920315	XM_004807941	XM_004395960	NM_001006951	XM_004863103	XM_004638603	XM_005006506	XM_005406711	XM_003941445	XM_004668545	NM_001113515	NM_012929	XM_005353984	XM_003512907	XM_005067164	XM_004597850	NM_001195671	XM_003793576	XM_003733685	XM_005324869	XM_001100559	XM_003906270	XM_003252228	XM_002823150	XM_004053025	XM_003825780	XM_003952211
COL4A1	NM_001845	XM_004704407	XM_003414040	XM_004382954	XM_004621476		XM_001496530	XM_004423171	XM_003131091	NM_001166511	XM_004012355	XM_004273605		XM_003980550	XM_002924614	XM_004785139	XM_004409590	XM_003433095	XM_004858556	XM_004631169	XM_003477582	XM_005374005	XM_003928291	XM_004663405	NM_009931	NM_001135009	XM_005366301	XM_003511051	XM_005077423	XM_004577617	XM_002712950	XM_003799995	XM_003731910	XM_005317129	XM_001088660		XM_003270179	XM_003780463	XM_004054752	XM_003832082
COL4A2	NM_001846	XM_004704409		XM_004382955	XM_004621475		XM_001496592	XM_004423204	XM_003131092	XM_002692011	XM_004012356	XM_004273673		XM_003980551	XM_002924615	XM_004785138	XM_004409597	XM_534183	XM_004858638	XM_004631215	XM_003477511	XM_005374226	XM_003928248	XM_004663369	NM_009932	XM_001076134	XM_005366318		XM_005077422	XM_004577616	XM_002712951		XM_003731911	XM_005316988	XM_002800832	XM_003914073	XM_003270199	XM_002824428	XM_004054731	XM_003832083	XM_001136859
COL6A1	NM_001848	XM_004697279		XM_004384788	XM_004602316	XM_004675611	XM_001488351	XM_004429675	XM_003362156			XM_004264625	XM_004321043		XM_002919067	XM_004824585	XM_004410639	XM_003434001	XM_004880256	XM_004631810	XM_005000577	XM_005375923	XM_003939437	XM_004669429	NM_009933	XM_215375	XM_005360233	XM_003500557	NM_001281594	XM_004594139		XM_003798099		XM_005340207	XM_001118050	XM_003895360		XM_002830803	XM_004062959		XM_001158445
CPA1	NM_001868	XM_004707817		XM_004382677	XM_004608259	XM_004677045	XM_001503015	XM_004418679	NM_214244	NM_174750	XM_004008067	XM_004272196	XM_004325846	XM_003983055	XM_002913440	XM_004789555	XM_004397989	XM_532424	XM_004856331	XM_004642756	XM_003475199	XM_005402443	XM_003920998	XM_004661206	NM_025350	NM_016998	XM_005365785	XM_003497542		XM_004592533	XM_002712056	XM_003803312	XM_002752017	XM_005331101	XM_001096893	XM_003896599	XM_003261336	XM_002818452	XM_004046217	XM_003813473	XM_003318796
CPE	NM_001873	XM_004717385	XM_003415795		XM_004610414	XM_004682505	XM_001915786	XM_004433584	NM_001097439	NM_173903	XM_004017176	XM_004283984	XM_004317598	XM_003984899		XM_004824558	XM_004411265		XM_004848222		XM_003479326	XM_005373897	XM_003944193	XM_004657161	NM_013494	NM_013128	XM_005367746		XM_005075183	XM_004591426	XM_002720557	XM_003800490	XM_002745250	XM_005329264	NM_001258081	XM_003899342	XM_003257936		XM_004040594	XM_003821792	NM_001098559
CREM	NM_001881	XM_004702460	XM_003420705	XM_004387859	XM_004605406	XM_004691154	XM_003364338	XM_004425221		NM_001034710		XM_004275895		XM_003988227	XM_002925412	XM_004812864	XM_004414746	NM_001003221	XM_004861850	XM_004641827	XM_005003224	XM_005398119	XM_003938370	XM_004668163	NM_001110852	NM_001271101	XM_005354789	XM_003506600	XM_005085195	XM_004588427	XM_002721192	XM_003786710		XM_005330852	XM_001091662	XM_003903549	XM_004091189	XM_003777537		XM_003814784	XM_001149067
CRHBP	NM_001882	XM_004703668	XM_003407965	XM_004374479	XM_004613137	XM_004678196	XM_001918250	XM_004420440	NM_001195332	NM_001101202	NM_001009339	XM_004270830	XM_004322709	XM_003981093	XM_002925820	XM_004799579	XM_004413379	XM_848118	XM_004870173	XM_004643492		XM_005386033	XM_003920828	XM_004651528	NM_198408	NM_139183	XM_005356467	XM_003498707	XM_005065637	XM_004586323	XM_002723021	XM_003785928	XM_002744842	XM_005328936	NM_001257453	XM_003899834	XM_003261495	XM_002815678	XM_004058667	XM_003812646	XM_001144864
CSNK1D	NM_001893	XM_004709090	XM_003417321	XM_004374340	XM_004621061		XM_001490628	XM_004432885		XM_005221050	XM_004013052	XM_004275600	XM_004310280	XM_003997283	XM_002912930	XM_004748668	XM_004404458	XM_533137	XM_004861029	XM_004639458	XM_005001480	XM_005407212	XM_003931629	XM_004655040	NM_139059	NM_139060	XM_005350908	XM_003496840	NM_001281584			XM_003786535	XM_002748848	XM_005332692	XM_001113761	XM_003913610		NM_001131871	XM_004040753	XM_003808952	XM_001167815
CTH	NM_001902	XM_004699611	XM_003411135	XM_004369053	XM_004607268	XM_004679117	XM_001499307	XM_004431492	NM_001044585	XM_005204482	XM_004002077	XM_004280738	XM_004328024	XM_003990218	XM_002929674	XM_004784841	XM_004407985	XM_537115	XM_004841452	XM_004634029	XM_003479096	XM_005385247	XM_003921420	XM_004671361	NM_145953	NM_017074	XM_005357454	XM_003501338	XM_005083480	XM_004588773	XM_002715559		XM_002750954	XM_005332343		XM_003892054	XM_003260187	NM_001131163	XM_004025966	XM_003830604	XM_513486
CTNNB1	NM_001904	XM_004708558		XM_004368418	XM_004614549	XM_004676284	NM_001122762	XM_004419549	NM_214367	XM_005222525	XM_004018243	XM_004277861	XM_004324377	XM_003992212	XM_002923808	XM_004822807	XM_004417638	NM_001137652	XM_004835114	XM_004640748	XM_005006809	XM_005383567	XM_003930876	XM_004662112	NM_007614	NM_053357	XM_005348121	XM_003500695	XM_005082325	XM_004581384	XM_002713075	XM_003794490	XM_002759759	XM_005317409	NM_001257918	XM_003894620	XM_003256903	NM_001133265	XM_004033912	XM_003826061	XM_001138023
CTSD	NM_001909				XM_004603119				NM_001037721	XM_005227296		XM_004278076	XM_004325170			XM_004808528		NM_001025621	XM_004904911	XM_004627070	XM_003468346	XM_005384179	XM_003943279	XM_004653906	NM_009983	NM_134334	XM_005351541	XM_003510234	XM_005064180	XM_004599268	XM_002724260				NM_001260554	NM_001168903		NM_001132020	XM_004050410
CTSG	NM_001911	XM_004698511	XM_003421016		XM_004609661	XM_004694517	XM_001488876	XM_004421162	XM_003482252		XM_004018103	XM_004283205	XM_004330986	XM_003987569	XM_002921034	XM_004800992	XM_004402152	XM_845595	XM_004864062	XM_004647489	XM_003474282	XM_005376993	XM_003924635	XM_004661765	NM_007800	NM_001106041	XM_005371988	XM_003502079	XM_005075353	XM_004584928	XM_002718110	XM_003802000	XM_002753761	XM_005338800	XM_001114339	XM_003901662	XM_003260704	XM_002824630	XM_004055029	XM_003809114	XM_522810
CUX1	NM_001913	XM_004705970	XM_003416561	XM_004385983	XM_004620895	XM_004688014	XM_001916105			XM_005225257	XM_004020987				XM_002925806		XM_004417730	XM_546939	XM_004840130	XM_004630466	XM_005003680	XM_005396847	XM_003934282	XM_004666284	NM_198602	XM_003752579	XM_005344584	XM_003500958	XM_005080392	XM_004586969		XM_003794232	XM_002743961	XM_005328496	NM_001261815	XM_003895828	XM_003276636	NM_001135473			XM_003318692
DAO	NM_001917	XM_004709536	XM_003419365	XM_004378994	XM_004615503	XM_004690959	XM_001500936	XM_004429869	NM_214066	NM_001206225	XM_004017619	XM_004281376	XM_004315558	XM_003994861	XM_002921241	XM_004824955	XM_004416167	XM_543443	XM_004882383	XM_004636274	NM_001173047	XM_005396478	XM_003932279	XM_004664104	NM_010018	NM_053626	XM_005344251	NM_001244409	XM_005078932	XM_004591914	NM_001082189		XM_002752965	XM_005340103	XM_001103664	XM_003907116	XM_003269728		XM_004053849	XM_003832517	XM_001164250
DBT	NM_001918	XM_004699561	XM_003409371	XM_004385718	XM_004614653	XM_004689738	XM_001488612	XM_004420780	XM_003481505	NM_173905	XM_004003588	XM_004263078	XM_004315392	XM_003990364	XM_002920777	XM_004812153	XM_004401473	XM_537055	XM_004869125	XM_004637007	XM_003478963	XM_005388795	XM_003933258	XM_004663945	NM_010022	NM_053312	XM_005357185	XM_003514873	XM_005077108	XM_004582171	XM_002715835	XM_003784116	XM_002751141	XM_005339685	NM_001261277	XM_003892264	XM_003260113	NM_001134018	XM_004026195	XM_003808475	NM_001142759
DCI	NM_001919	XM_004706162		XM_004373399	XM_004604398		XM_001498154	XM_004438280		NM_001046396	XM_004020717	XM_004270293	XM_004326454	XM_003998937		XM_004750687	XM_004403283		XM_004878688	XM_004628103	XM_003478118	XM_005391434	XM_003928407	XM_004651993	NM_010023	NM_017306	XM_005349180	XM_003509539	XM_005081626	XM_004587026	XM_002723507	XM_003790802	XM_002755799	XM_005337792		XM_003916380	XM_004091292		XM_004056994		XM_001172995
DCN	NM_001920	XM_004700399	XM_003405252	XM_004384211	XM_004602736	XM_004675819	NM_001081925	XM_004417943	NM_213920	XM_005206039	NM_001009218	XM_004269548	XM_004329221	XM_003989111	XM_002931061	XM_004807319	XM_004415556	NM_001003228	XM_004899281	XM_004623785	NM_001173042	XM_005374451	XM_003927877	XM_004650172	NM_001190451	NM_024129	XM_005358133	XM_003503875	XM_005068017	XM_004583094	NM_001082330	XM_003783359	XM_002752817	XM_005324435	XM_001104261	XM_003906943	XM_003259644	XM_002823576	XM_004053665	XM_003823401	NM_001009082
DCTD	NM_001921	XM_004696136	XM_003415828	XM_004389021	XM_004614718	XM_004682414	XM_001492330	XM_004428723	XM_001925083	NM_001101292	XM_004021686	XM_004280928	XM_004318072	XM_003984574	XM_002914009	XM_004794077	XM_004415378	XM_843934	XM_004852977	XM_004639765	XM_003469176	XM_005373508	XM_003933858	XM_004657111	NM_001161516	NM_001013882	XM_005362600	XM_003495466	XM_005066685	XM_004579023	XM_002709485	XM_003792836	XM_002745188	XM_005329238	NM_001260610		XM_003271462	XM_002815327	XM_004040673		XM_001160671
DLST	NM_001933	XM_004698716	XM_003408772	XM_004371045	XM_004612389	XM_004681690		XM_004426361	NM_214397	NM_001075282	XM_004010793	XM_004262243	XM_004320217	XM_003987837	XM_002914699	XM_004804854	XM_004399359	XM_003639204	XM_004837190	XM_004624833	XM_003472420	XM_005409462	XM_003924549	XM_004649406	NM_030225	NM_001006981	XM_005343360	XM_003502779	XM_005086376	XM_004584395	XM_002719646	XM_003786915	XM_002754100	XM_005321240	NM_001260749	XM_003902057	XM_003260759	XM_002824946	XM_004055455	XM_003824172	XM_510068
DPP6	NM_001936	XM_004702491	XM_003410029	XM_004372755			XM_001504680	XM_004430586		NM_174040		XM_004281225	XM_004327756	XM_003983251		XM_004810702	XM_004403483	XM_532774	XM_004899037	XM_004628971	XM_003469441	XM_005404853	XM_003929944	XM_004669562	NM_001136060	NM_022850	XM_005367451	XM_003500045	XM_005084207	XM_004597514	XM_002715055	XM_003792026	XM_002751811		XM_001110451	XM_003896911	XM_003280605	XM_002818712		XM_003816356	NM_001034161
DRP2	NM_001939	XM_004711183	XM_003422062	XM_004377530	XM_004611657	XM_004685646	XM_003365829	XM_004440990	XM_003360389	NM_001206106	XM_004022482	XM_004283510	XM_004325569	XM_004000707	XM_002928563	XM_004825585	XM_004417556	XM_538105	XM_004872576	XM_004643340	XM_003471060	XM_005406945	XM_003940133	XM_004668781	NM_010078	NM_023971	XM_005358686	XM_003499624	XM_005072491	XM_004590133	XM_002720371	XM_003802959		XM_005340684	NM_001266215	XM_003917990	XM_003276506	XM_002831889	XM_004064508	XM_003810406	XM_003317553
ATN1	NM_001940	XM_004708138	XM_003410658	XM_004387236	XM_004610633	XM_004692913	XM_001915528	XM_004438691	XM_003126540	NM_001205748	XM_004007578	XM_004279074	XM_004314759	XM_003988366	XM_002922226	XM_004800835	XM_004413929	XM_003639958	XM_004869467	XM_004643522	XM_005000682	XM_005378846	XM_003944873	XM_004668660	NM_007881	XM_003750658	XM_005365195	XM_003496096	XM_005066018	XM_004596395	XM_002712915	XM_003796385	XM_003733714	XM_005338312	XM_001118307	XM_003905892	XM_003273777	XM_002822827	XM_004024594	XM_003845917	NM_001034165
DSG3	NM_001944	XM_004703076	XM_003406751		XM_004606040	XM_004683992	XM_001495081	XM_004422420	XM_003356391	NM_001192685	XM_004020452	XM_004273721	XM_004326394	XM_003995107	XM_002926664	XM_004803634	XM_004412929	NM_001002983	XM_004853295	XM_004623701	XM_003474015	XM_005372742	XM_003924757	XM_004654667	NM_030596	NM_001191079	XM_005355836		XM_005065350	XM_004579703	XM_002713440	XM_003784826	XM_002757148	XM_005337472	XM_001098409	XM_003914270	XM_003261966	XM_002828142	XM_004059285	XM_003830256	XM_523900
DDR1	NM_001954	XM_004711780	XM_003422470	XM_004390387		XM_004695358	XM_003363795	XM_004424393	NM_001123105	NM_001076012	XM_004018976	XM_004286046	XM_004316669	XM_003985892	XM_002928847	XM_004827018	XM_004409049	XM_003639425	XM_004847060	XM_004624330	XM_005005501	XM_005414323	XM_003944640	XM_004671964	NM_172962	NM_013137	XM_005370758	XM_003505885	XM_005087612	XM_004598734		XM_003788985		XM_005341049	NM_001114952	XM_003897313	XM_003272060	XM_002816645	XM_004043604	XM_003807344	NM_001045502
EDNRA	NM_001957	XM_004708703	XM_003417525	XM_004378839	XM_004606189	XM_004685312	NM_001159691	XM_004420893	NM_214229	NM_174308	NM_001009433	XM_004263615		XM_003984961	XM_002916961	XM_004802220	XM_004404759	NM_001031632	XM_004907661	XM_004643619	XM_003476832	XM_005386667	XM_003927992	XM_004655839	NM_010332	NM_012550	XM_005345372	XM_003500698	XM_005077741	XM_004588128	NM_001105674	XM_003790204	XM_002745424	XM_005327538	NM_001261492	XM_003899249	XM_003257784	XM_002815195	XM_004040466	XM_003815853	XM_001149597
EFNA5	NM_001962	XM_004706644	XM_003405004	XM_004377007	XM_004615781	XM_004678362	XM_001504595	XM_004420328		NM_001076432	XM_004009108	XM_004267436	XM_004320583	XM_003981172	XM_002917813	XM_004818333	XM_004393783	XM_845489	XM_004841760	XM_004625407	XM_003463538	XM_005382179	XM_003920711	XM_004652483	NM_207654	NM_053903	XM_005361340	XM_003513108	XM_005077175	XM_004586175	XM_002713956	XM_003788927	XM_002744672	XM_005327219	NM_001265728		XM_003259810	XM_002815768	XM_004042330	XM_003826761	XM_526972
EGF	NM_001963		XM_003410486	XM_004380258	XM_004612760	XM_004686476		XM_004426580	NM_214020			XM_004269573		NM_001009381		XM_004806539	XM_004411255	NM_001003094	XM_004866200	XM_004626758	XM_003468053	XM_005406183	XM_003929547	XM_004658626	NM_010113	NM_012842			XM_005082832	XM_004594554	XM_002717184	XM_003798175	XM_002745488	XM_005330119	XM_001088957	XM_003899090	XM_003269351	XM_002815059		XM_003830021	XM_517395
ERBB3	NM_001982		XM_003405119	XM_004379943	XM_004601598	XM_004692636	XM_001491896	XM_004429229	XM_001927652	NM_001103105	XM_004007469	XM_004274174	XM_004311997	XM_003988908	XM_002915974	XM_004800592	XM_004401653		XM_004890248	XM_004647080	XM_003476196	XM_005397284	XM_003939310	XM_004650491	NM_010153	NM_017218	XM_005371213		XM_005079816	XM_004589654	XM_002711067	XM_003790512		XM_005335619		XM_003906582	XM_003252827	NM_001133894			XM_509131
ETV6	NM_001987	XM_004716208	XM_003405335	XM_004387317	XM_004611382	XM_004693274	XM_001501246	XM_004435375	XM_001924598	NM_001015514	XM_004007556	XM_004281145	XM_004316069	XM_003988468	XM_002924834	XM_004803594	XM_004411084	XM_543812	XM_004845875	XM_004626065	XM_003470309	XM_005378948	XM_003934603	XM_004672337	NM_007961	NM_001037353	XM_005364490	XM_003501251	XM_005072863	XM_004592569	XM_002712656	XM_003797768	XM_002752140	XM_005331922	NM_001266080	XM_003906009	XM_003265510		XM_004052739		XM_528737
ACSL1	NM_001995	XM_004696141		XM_004382758	XM_004610359	XM_004682374	XM_001491092	XM_004428739	NM_001167629	XM_005225994	XM_004021693		XM_004332535	XM_003984584	XM_002914019	XM_004794118	XM_004412760	XM_852283	XM_004853009	XM_004639778	XM_005003370	XM_005373482	XM_003933844	XM_004666383	NM_007981	NM_012820	XM_005362583	XM_003511470	XM_005066672	XM_004579012		XM_003792781	NM_001257202	XM_005329221		XM_003899411	XM_003271475	NM_001132153	XM_004040693	XM_003823468	NM_001280132
FBLN1	NM_001996	XM_004700222		XM_004380011	XM_004610571			XM_004437982	XM_003125955	NM_001098029			XM_004326104	XM_003989369			XM_004415840		XM_004845398			XM_005379492		XM_004650388	NM_010180	NM_001127547	XM_005354403	XM_003513651		XM_004589425		XM_003783112			XM_001109966	XM_003905697			XM_004063640	XM_003812387
FBLN2	NM_001998	XM_004702366	XM_003409958	XM_004368372	XM_004613195	XM_004692347	XM_001914883	XM_004442934		XM_005223157		XM_004284324	XM_004310919	XM_003982529	XM_002920691	XM_004793412	XM_004395679	XM_003432767	XM_004859989	XM_004648043	XM_003463869	XM_005386978		XM_004671690	NM_001081437	XM_001062865	XM_005364883	XM_003495165	XM_005071250	XM_004581369	XM_002713119	XM_003796209	XM_002758683	XM_005341767		XM_003894059	XM_003265009	XM_002813121		XM_003826239	XM_003309634
FGF2	NM_002006	XM_004711856					NM_001195221			NM_174056	NM_001009769		XM_004322116			XM_004797913	XM_004401605	XM_003432481	XM_004854996	XM_004646152			XM_003936241	XM_004667004	NM_008006	NM_019305	XM_005370386		XM_005069694	XM_004594570	XM_002717238	XM_003795520		XM_005336535		XM_003899161				XM_003816433	NM_001110241
FGF9	NM_002010	XM_004714822	XM_003414023	XM_004388391	XM_004604497	XM_004680261	XM_001489697	XM_004435256	NM_213801	NM_001245926	XM_004012161	XM_004281790	XM_004320744	XM_003980257	XM_002928925	XM_004823629	XM_004401339	XM_844845	XM_004886402	XM_004639362		XM_005406315	XM_003919757	XM_004670541	NM_013518	NM_012952	XM_005355419	XM_003500421	XM_005075300	XM_004577583	XM_002712799	XM_003796707	XM_002748897	XM_005338606		XM_003913664	XM_003273103	XM_002824073	XM_004054245	XM_003833032	XM_001150741
FHIT	NM_002012	XM_004702541	XM_003409821	XM_004368764	XM_004616470	XM_004676020	XM_001490610	XM_004419874	XM_003132287	NM_001040646	NM_001166197			XM_003982391		XM_004791758		NM_001142257	XM_004864451	XM_004641073	XM_003480131		XM_003943112	XM_004661225	NM_010210	NM_021774	XM_005348520		XM_005076386	XM_004581576	XM_002713411	XM_003798533		XM_005317154	NM_001257821		XM_003273660		XM_004034396	XM_003811612
FKBP4	NM_002014	XM_004710478		XM_004381188	XM_004610595	XM_004692546	XM_001490767	XM_004438765	NM_001195337	NM_001034322		XM_004278999	XM_004314402	XM_003988307	XM_002914109	XM_004823817	XM_004411948	XM_534923	XM_004869323	XM_004648153	XM_003463183	XM_005387116	XM_003942206	XM_004668698	NM_010219	NM_001191863	XM_005365289	XM_003496079	XM_005084082	XM_004596336	NM_001082310	XM_003796438	XM_002752220	XM_005333991	NM_001261339	XM_003919523		XM_002822768		XM_003820353	XM_508927
FLI1	NM_002017	XM_004714173	XM_003417473	XM_004379333	XM_004614114	XM_004689103	XM_001505100	XM_004438458	XM_003130067	NM_001046298	XM_004019535	XM_004280476	XM_004319964	XM_003992564	XM_002912694	XM_004787318	XM_004412050	XM_546404	XM_004862610	XM_004641412	XM_003472555	XM_005378532	XM_003923516	XM_004665478	NM_008026	NM_001017381	XM_005347005	XM_003500291	XM_005084453	XM_004593285	XM_002708849	XM_003795894	XM_002754578	XM_005330742	XM_002799878	XM_003910942	XM_003253389	XM_002822691	XM_004052416	XM_003819883	XM_508856
FLT1	NM_002019	XM_004715216	XM_003414017	XM_004384145	XM_004604647	XM_004680172	XM_003363176	XM_004435289		NM_001191132	XM_004012285	XM_004281761		XM_003980272	XM_002926420	XM_004802088	XM_004414708	XM_534520	XM_004854798	XM_004631123	XM_003477257	XM_005406358	XM_003920362	XM_004659848	NM_010228	XM_003751120	XM_005344712	XM_003496670	XM_005083180	XM_004577697	XM_002721430	XM_003797612	XM_002748924	XM_005317062	XM_001117928	XM_003913719	XM_003270218		XM_004054311	XM_003818327	XM_509605
FLT4	NM_002020	XM_004697178		XM_004387186	XM_004615360	XM_004693671	XM_001916778	XM_004428678	XM_003123636	XM_003582360		XM_004284069	XM_004322875	XM_003980681	XM_002927788	XM_004812535	XM_004412682	XM_538585	XM_004836758	XM_004629415	XM_003461094	XM_005375998	XM_003943960	XM_004666526	NM_008029	NM_053652	XM_005350317		XM_005071972	XM_004599040	XM_002721324	XM_003799181	XM_002806600	XM_005339331		XM_003900642	XM_003279567				XM_518160
FMO1	NM_002021	XM_004706735	XM_003414876	XM_004384105		XM_004688475	XM_001492220	XM_004425048	NM_214064	NM_001206199	XM_004013690	XM_004269752	XM_004330053	XM_003999187	XM_002928450	XM_004799181	XM_004416480	NM_001003061	XM_004853451	XM_004626808	XM_003474740	XM_005374833	XM_003925375	XM_004658793	NM_010231	NM_012792	XM_005363975	XM_003505524	XM_005071355	XM_004599184	NM_001082285	XM_003785708	XM_002760372	XM_005319815		XM_003919192	XM_003258870	NM_001133249	XM_004027892	XM_003824651	XM_001142786
FMOD	NM_002023		XM_003410240	XM_004375265	XM_004610043	XM_004685526	NM_001081777	XM_004425154	XM_003357377	XM_005216643	XM_004013543	XM_004282487	XM_004325632	XM_003999384	XM_002925437	XM_004788421	XM_004392792	XM_545677	XM_004862186	XM_004625377	XM_003474819	XM_005375266	XM_003938307	XM_004670718	NM_021355	NM_080698	XM_005348369	XM_003505755	XM_005073369	XM_004578744	XM_002717456	XM_003792254	XM_002760666	XM_005330319	NM_001260677	XM_003893269	XM_003264583	XM_002809580	XM_004028190	XM_003822988	XM_003308701
FMR1	NM_002024	XM_004715600	XM_003420170	XM_004380927	XM_004606531	XM_004685859		XM_004442519	XM_003360468	XM_005227577	XM_004022288	XM_004286643	XM_004325762	XM_004000949	XM_002918733	XM_004808700	XM_004413877	XM_861525	XM_004871043	XM_004643648		XM_005406387	XM_003939088	XM_004673244	NM_008031	NM_052804	XM_005369746	XM_003505018		XM_004587765	XM_002720534	XM_003802063	XM_002763355			XM_003918383	XM_003271814	NM_001132494	XM_004064979	XM_003806816	XM_521294
FN1	NM_002026	XM_004701780	XM_003406077	XM_004376292	XM_004601433	XM_004674319	XM_001489104	XM_004427523	XM_003133643	XM_005202780	XM_004004906	XM_004262748	XM_004318035	XM_003991120	XM_002913683	XM_004766997	XM_004401213	XM_536059	XM_004851093	XM_004626592	XM_005005777	XM_005396906	XM_003925567	XM_004653494	NM_001276408	NM_019143	XM_005361408	XM_003509269	XM_005070519	XM_004576850	XM_002712573	XM_003785094	XM_002749750	XM_005331844	XM_001083548	XM_003907916	XM_003254041	XM_003776079	XM_004033171	XM_003805007	XM_003309459
FRK	NM_002031	XM_004702196	XM_003404277	XM_004372482	XM_004621761	XM_004673787	XM_001504096	XM_004422237	XM_001925792	XM_002690084	XM_004011186	XM_004264850	XM_004319972	XM_003986478	XM_002928639	XM_004784299	XM_004397963	XM_539091	XM_004869098		XM_003466493	XM_005409759	XM_003938647	XM_004660648	NM_001159544	NM_024368	XM_005363525	XM_003504005	XM_005073266	XM_004580308	XM_002714719	XM_003781604	XM_002747050	XM_005340844	XM_001112190	XM_003898283	XM_003255598	XM_002817267	XM_004044562	XM_003827562	XM_518702
FYN	NM_002037	XM_004702191	XM_003404285	XM_004372473	XM_004605726	XM_004673777		XM_004422225	NM_001080206	XM_005210790	XM_004011196	XM_004264711	XM_004311816	XM_003986468	XM_002917156	XM_004784285	XM_004406722	XM_849374	XM_004874615	XM_004637506	XM_003466498	XM_005377911	XM_003935973	XM_004660642	NM_001122893	NM_012755	XM_005363535	XM_003504908	XM_005073256	XM_004580316	XM_002714925	XM_003781596	XM_002747035	XM_005337419	XM_001085015	XM_003898298	XM_003255578	XM_002817256	XM_004044542	XM_003822210	XM_003950905
GABRR1	NM_002042	XM_004696246	XM_003404352	XM_004388427	XM_004605662	XM_004673689	XM_001915938		XM_001927005	XM_599439	XM_004011499	XM_004264823	XM_004323670	XM_003986368	XM_002922665	XM_004813557	XM_004404298		XM_004883933	XM_004628211	XM_005002620	XM_005377744	XM_003922935	XM_004663664	NM_008075	NM_017291	XM_005361956	XM_003495447		XM_004580389	XM_002714577	XM_003797515	XM_002746814	XM_005324711	XM_001095237	XM_003897895	XM_003258326		XM_004044396	XM_003822870	XM_527447
GABRR2	NM_002043	XM_004696245	XM_003404351	XM_004388426	XM_004605663	XM_004673690	XM_001500675	XM_004422115	XM_003121296	NM_001077946	XM_004011278	XM_004264822	XM_004324511	XM_003986370	XM_002922666	XM_004766916	XM_004404299	XM_539039	XM_004860211	XM_004628209	XM_003467438	XM_005377748	XM_003922933	XM_004663663	NM_008076	NM_017292	XM_005361954	XM_003495448		XM_004580387		XM_003797535	XM_002746816	XM_005324709	XM_001095576	XM_003897900	XM_003258330		XM_004044403	XM_003822874	XM_527448
LOC100133042	NM_002046	XM_004709083	XM_003410789	XM_004387206	XM_004610453	XM_004692560	NM_001163856	XM_004438729	NM_001206359	NM_001034034	NM_001190390	XM_004279036	XM_004322381	NM_001009307	XM_002922246	XM_004766704	XM_004403791	NM_001003142		XM_004643961	NM_001172951	XM_005378778	XM_003942163	XM_004668680	NM_008084	XM_002726554	XM_005365241	NM_001244854	XM_005065719	XM_004596366	XM_002708221	XM_003791346	XM_002759682	XM_005338350	NM_001195426	XM_003905857	XM_003273723	NM_001132295	XM_004052561	XM_003820309	XM_508955
GATA3	NM_002051	XM_004712628	XM_003410588	XM_004379699	XM_004605314	XM_004691237		XM_004425375	NM_001044567	XM_005214127	NM_001252183	XM_004281707	XM_004314973		XM_002919982	XM_004757961	XM_004398240	XM_844060	XM_004854545	XM_004635295	XM_003473414	XM_005383883	XM_003939027	XM_004662388	NM_008091	NM_133293	XM_005354879	XM_003494921	XM_005071715	XM_004588510	XM_002717361	XM_003786822		XM_005320291	XM_001108337	XM_003903375	XM_003257623	XM_002820515	XM_004049045	XM_003827806	XM_507651
GATA4	NM_002052	XM_004707642	XM_003412345	XM_004382207	XM_004614704			XM_004433589	NM_214293	NM_001192877	XM_004005334	XM_004278694	XM_004320362		XM_002923662	XM_004802366	XM_004395255	NM_001048112	XM_004848457	XM_004630760		XM_005373824	XM_003944180	XM_004671386	NM_008092	NM_144730	XM_005355536	XM_003497975	XM_005075271	XM_004579104	XM_002709438	XM_003793922		XM_005337254	XM_001087008	XM_003902411	XM_003271438	XM_003777203	XM_004046650		XM_528070
GJA4	NM_002060	XM_004704982	XM_003415483	XM_004371965	XM_004614266	XM_004678772	XM_001503715	XM_004426140	NM_001244224	NM_001083738	XM_004023444	XM_004266487	XM_004327918	XM_003989842	XM_002917136	XM_004783107	XM_004402695	XM_539602	XM_004850913	XM_004641002	XM_003471485	XM_005395125	XM_003937533	XM_004665240	NM_008120	NM_021654	XM_005353223	NM_001244025	XM_005079463	XM_004591598	XM_002720698	XM_003788195	XM_002750595	XM_005317787	XM_001108418	XM_003891558	XM_003276412	XM_002811088	XM_004025419	XM_003812556	XM_001166110
GCLM	NM_002061	XM_004699575	XM_003418473	XM_004378759	XM_004619938	XM_004689521	XM_001491388	XM_004420820	XM_001926378	XM_005204291	XM_004003583	XM_004263041	XM_004318464	XM_003990351	XM_002917944	XM_004815753	XM_004402505	XM_850024	XM_004841237	XM_004635713	XM_003478945	XM_005385004	XM_003933331	XM_004663969	NM_008129	NM_017305	XM_005357218	XM_003513758	XM_005077154	XM_004582038	XM_002715852	XM_003784144	XM_002751115		XM_001103381	XM_003892222	XM_003260064	XM_002810592	XM_004026158		XM_513572
GLRA2	NM_002063	XM_004709955	XM_003415982	XM_004386335	XM_004612198	XM_004689863	XM_003365746	XM_004435133	XM_001926493	XM_005228450	XM_004021917	XM_004269670	XM_004326621	XM_004000284	XM_002925346	XM_004813597	XM_004410422	XM_003435454	XM_004874862	XM_004635060	XM_005000505	XM_005409181	XM_003920334	XM_004671454	NM_183427	XM_003752039	XM_005358746	XM_003503246	XM_005074197		XM_002719912	XM_003791851	XM_002762632	XM_005315981	NM_001266926	XM_003917424	XM_003261062	XM_002831396	XM_004063827	XM_003805701	XM_001137132
GNB3	NM_002075	XM_004708128	XM_003410651	XM_004387225	XM_004610465	XM_004692897	XM_001497120	XM_004438700	NM_001243493	NM_001192347	XM_004006926	XM_004279063	XM_004314749	XM_003988332	XM_002922232	XM_004800854	XM_004413920	NM_001003004	XM_004869451	XM_004643529	XM_003463247	XM_005378830	XM_003944862	XM_004668667	NM_013530	NM_021858	XM_005365205	XM_003496061	XM_005066008	XM_004596389	XM_002712904	XM_003796392	XM_002752265	XM_005338323	NM_001266130	XM_003905883	XM_003273768	XM_002822838	XM_004052595	XM_003820278
GPC1	NM_002081	XM_004701880		XM_004386473	XM_004620682			XM_004427741	XM_003133802			XM_004262535	XM_004317926		XM_002922471	XM_004743747	XM_004412691		XM_004868429	XM_004637357	XM_003474374	XM_005411241		XM_004667828	NM_016696	NM_030828	XM_005361390		XM_005077215	XM_004597416				XM_005339662		XM_003908166				XM_003813082
GRIK5	NM_002088	XM_004710517		XM_004388806	XM_004620763	XM_004693925	XM_001499468		XM_003481879	NM_001046424		XM_004271228		XM_003997846	XM_002923957	XM_004767741	XM_004408161	XM_541594	XM_004873050	XM_004644355	XM_003464646	XM_005412395	XM_003943247	XM_004670317	NM_008168	NM_031508	XM_005361128			XM_004597973		XM_003799463				XM_003915608				XM_003811787
GSK3B	NM_002093	XM_004709800	XM_003412978	XM_004373652	XM_004606697	XM_004675185	XM_001502477	XM_004436530	NM_001128443	NM_001101310	NM_001129740			XM_003991675	XM_002915254	XM_004797858	XM_004403519	XM_535751	XM_004835655	XM_004633332	XM_003469225	XM_005386460	XM_003935408	XM_004666845	NM_019827	NM_032080	XM_005344973	XM_003501082	XM_005071658	XM_004577874	XM_002716660	XM_003795131	XM_002758769	XM_005327628	XM_001110431	XM_003893986	XM_003261870	XM_002813266	XM_004036134	XM_003825160
HDC	NM_002112	XM_004709505	XM_003420138	XM_004386316	XM_004611781	XM_004687806	XM_001499648	XM_004421565	XM_001925342	NM_001024551	XM_004010621	XM_004281285	XM_004325124	XM_003987147	XM_002920416	XM_004810046	XM_004396543	XM_544676	XM_004835425	XM_004639007	XM_003471867	XM_005376674	XM_003928864	XM_004669726	NM_001282085	NM_017016	XM_005364413	XM_003497817	XM_005068571	XM_004578381	XM_002717805	XM_003784346	XM_002753473	XM_005316555	XM_001114184	XM_003900924	XM_003266908	XM_002825438		XM_003831505	XM_510396
HIVEP1	NM_002114	XM_004712223	XM_003416490	XM_004382990	XM_004619980	XM_004694742	XM_001495261	XM_004432118	XM_003128181	XM_002697614	XM_004019351	XM_004273578	XM_004315531	XM_003985806	XM_002915924	XM_004788027	XM_004403718	XM_545343	XM_004847687	XM_004628436	XM_003468842	XM_005398821	XM_003927341	XM_004667963	NM_007772	NM_001105751	XM_005355085	XM_003497942	XM_005066360	XM_004598804	XM_002714246	XM_003788368	XM_002746223	XM_005327512	XM_002803607	XM_003897063	XM_003263515	XM_002816429	XM_004043279	XM_003821219	XM_003311108
HLA-A	NM_002116	XM_004712512	XM_003421861	XM_004390395	XM_004622189	XM_004695490	NM_001082506	XM_004424491	NM_001097427	NM_001038518	NM_001130934		XM_004311229	NM_001048161	XM_002931309	XM_004828138	XM_004409075	NM_001014379	XM_004847028	XM_004624324	XM_003473988	XM_005415075	XM_003944666	XM_004652705	NM_001081032	NM_001008845	XM_005370853	NM_001243993		XM_004598367	XM_002714306	XM_003789277			NM_001048246	NM_001279520		XM_003775377
LOC100133678	NM_002122		XM_003421050	XM_004391084	XM_004617683	XM_004673353	NM_001142814	XM_004424306	NM_001130224	NM_001012675	XM_004018909	XM_004285620	XM_004317915		XM_002928248	XM_004828004	XM_004417612	NM_001011726	XM_004846866	XM_004624261	XM_003473939	XM_005389453	XM_003926403		NM_010378	NM_001008831	XM_005372113	XM_003505859	XM_005086856	XM_004590448	XM_002714510	XM_003789068	XM_002746383	XM_005338934	NM_001134295		XM_004087099	XM_002809117	XM_004043776
HLA-DRB4	NM_002124	XM_004710813		XM_004389857	XM_004617736		NM_001142815	XM_004424307	NM_001113695	XM_005193255	NM_001123402	XM_004285622	XM_004325139	XM_003985972		XM_004827838		NM_001014768	XM_004846867	XM_004624472	XM_003473726	XM_005389451	XM_003926446	XM_004673044	NM_010382	NM_001008884	XM_005360469		XM_005086855	XM_004590447	XM_002714606	XM_003789066	NM_001267731	XM_005338933	NM_001044261			XM_002832924
HLA-DRB5	NM_002125	XM_004710813			XM_004617736		NM_001142815	XM_004424300	NM_001113695		NM_001280698	XM_004285622	XM_004325139	XM_003985972		XM_004827838	XM_004407680	NM_001014768	XM_004846867	XM_004624472	XM_003473726	XM_005389451	XM_003944364	XM_004673044	NM_010382	NM_001008884	XM_005360469		XM_005086855	XM_004590447	XM_002714606	XM_003789066	NM_001267731	XM_005338933					XM_004043770
HLF	NM_002126	XM_004707034	XM_003414608	XM_004377906	XM_004608889	XM_004684394	XM_001500211	XM_004434745		NM_001192437	NM_001139450	XM_004271798	XM_004325289	XM_003996672	XM_002925538	XM_004798741	XM_004414872	XM_861432	XM_004859779	XM_004645284	XM_003466828	XM_005394082	XM_003931327	XM_004669982	NM_172563	XM_001073964	XM_005350525	XM_003498185	XM_005075815	XM_004591006	XM_002719102	XM_003800026	XM_002748405	XM_005321602	NM_001258177	XM_003912776	XM_003272278	NM_001131216	XM_004041316	XM_003817417	XM_511894
HMGB1	NM_002128		XM_003413959	XM_004384156	XM_004602135	XM_004680181	XM_001503091	XM_004435298	NM_001004034	XM_005213559	XM_004016111	XM_004285498	XM_004322210	XM_003980278	XM_002914756	XM_004750562	XM_004406635	NM_001002937	XM_004854784	XM_004637161	XM_003461624	XM_005387746	XM_003934668		XM_003945339	XM_001059688	XM_005343748	XM_003496648	XM_005065511	XM_004577558	NM_001171281	XM_003797636	XM_002748948	XM_005317146	NM_001265806	XM_003892062	XM_003270241	XM_002833772	XM_004054334	XM_003818544	XM_001169802
HOXB1	NM_002144	XM_004707089		XM_004377985	XM_004608702	XM_004684289	XM_001499152	XM_004434625	XM_003131545	NM_001205954	XM_004012806	XM_004282672	XM_004323402	XM_003996749	XM_002916820	XM_004798929	XM_004395102	XM_548172	XM_004859603	XM_004633663	XM_003466891	XM_005394243	XM_003931226	XM_004655521	NM_008266	XM_220896	XM_005368351	XM_003499557	XM_005075887	XM_004591099	XM_002719317	XM_003786461	XM_002748476	XM_005321723	NM_001080760	XM_003912674	XM_003278778		XM_004041391	XM_003827498	NM_001081572
IRF8	NM_002163	XM_004704518	XM_003418075	XM_004377739	XM_004600825	XM_004693523	XM_001502568	XM_004437045	NM_001252427	NM_001083769	XM_004014951	XM_004280077	XM_004316233	XM_003998338	XM_002913405		XM_004392101	XM_546793	XM_004842753	XM_004644975	XM_003461024	XM_005410988	XM_003922823	XM_004666045	NM_008320	NM_001008722	XM_005345773	XM_003495106	XM_005073104	XM_004584071	XM_002723682	XM_003800786	XM_002761232	XM_005335444	NM_001265958	XM_003917271	XM_003272507	NM_001133299	XM_004058099	XM_003820844	XM_511152
ID3	NM_002167	XM_004705113	XM_003415379	XM_004377131	XM_004603430	XM_004678601	XM_001504221	XM_004425716	NM_001243602	NM_001014950	NM_001177678	XM_004285650	XM_004316214	XM_003989650	XM_002913270	XM_004783464	XM_004394766	NM_001003025	XM_004850559	XM_004637608	XM_003471332	XM_005394768	XM_003934875	XM_004657523	NM_008321	NM_013058	XM_005353024	XM_003504920	XM_005080993	XM_004592263	XM_002715985	XM_003799751	XM_002750435	XM_005317591			XM_004092212	XM_002811306		XM_003810755	XM_003949322
IL3RA	NM_002183											XM_004278121	XM_004317550			XM_004811245	XM_004399997	XM_846533	XM_004843623	XM_004636284		XM_005396462		XM_004659909	NM_029413	XM_236536	XM_005361197
IL12B	NM_002187	XM_004696761	XM_003404631	XM_004371248	XM_004611451	XM_004689824	NM_001082516	XM_004428577	NM_214013	XM_005209679	NM_001009438	XM_004285245	XM_004326197	NM_001077413	XM_002912509	XM_004814921	XM_004404783	NM_001003292	XM_004892082	XM_004629465	NM_001172967	XM_005376251	XM_003934757	XM_004657484	NM_008352	NM_022611	XM_005368194	XM_003502207	NM_001281689	XM_004599746	XM_002710347	XM_003781992	XM_002744108	XM_005325430	NM_001044725	NM_001112635	XM_003268599	XM_002816140	XM_004042921	XM_003819001	XM_527101
INHA	NM_002191	XM_004701808	XM_003405885	XM_004376353	XM_004617158	XM_004674795	NM_001081910	XM_004427608	NM_214189	NM_174094	XM_004004955	XM_004262668	XM_004319454	XM_003991182	XM_002924811	XM_004807091	XM_004402766	XM_545660	XM_004864510	XM_004638172	XM_003464023	XM_005395512	XM_003925498	XM_004662895	NM_010564	NM_012590	XM_005361564	XM_003510601	NM_001281820	XM_004576788	NM_001171489	XM_003784912	XM_002749822	XM_005330523	NM_001032955	NM_001169019	XM_003272412	XM_002812904	XM_004033258	XM_003818666	XM_001148064
INPP1	NM_002194	XM_004701494	XM_003406166	XM_004385581	XM_004601392	XM_004674843	XM_001501984	XM_004426737	NM_001245012	XM_005202194	XM_004004497	XM_004276939	XM_004331184	XM_003990975	XM_002917999		XM_004392407		XM_004893086	XM_004628619	XM_003478779	XM_005373306	XM_003940821	XM_004660212	NM_008384	NM_001012131	XM_005366374		XM_005084491	XM_004577289	XM_002712256	XM_003801820	XM_002749562	XM_005324373	XM_001095311	XM_003918956	XM_003253853	XM_003776043	XM_004032963	XM_003825277	XM_001166288
IRF2	NM_002199	XM_004696140		XM_004389669	XM_004610361	XM_004682377	XM_001491798	XM_004428736	XM_003483615	NM_001205793	NM_001009740	XM_004281737	XM_004316583	XM_003984583	XM_002914026	XM_004794108	XM_004412728	XM_843814	XM_004853005	XM_004639776	XM_003469109	XM_005373494	XM_003933849	XM_004666387	NM_008391	NM_001047086	XM_005362586	XM_003495470	XM_005066675	XM_004579016	XM_002709493	XM_003792787	XM_002745182	XM_005329225	NM_001135793		XM_003271471	NM_001134006	XM_004040682	XM_003823460	XM_517553
ITGAE	NM_002208	XM_004716200		XM_004376245	XM_004605240	XM_004685123	XM_001502683	XM_004433437	XM_003131867	XM_002695790	XM_004013265	XM_004267235		NM_001009219	XM_002928327	XM_004827571	XM_004415972	XM_537778	XM_004857227	XM_004638499	XM_003469513	XM_005399709	XM_003933136	XM_004672413	NM_008399	NM_031768	XM_005350273			XM_004594063	XM_002719021	XM_003799114			XM_001117651		XM_004091589		XM_004058297	XM_003810272
ITGAL	NM_002209	XM_004706025	XM_003418778	XM_004386768	XM_004615951	XM_004691684	XM_001496070	XM_004439526	NM_001044608	NM_198221	NM_001035124	XM_004268688	XM_004327407	XM_003998709	XM_002924790	XM_004816832	XM_004397222	XM_547024	XM_004856167	XM_004623158	XM_003477873	XM_005405260	XM_003930073	XM_004671016	NM_001253874	NM_001033998	XM_005351938	XM_003515073	XM_005064364	XM_004587142	XM_002721763	XM_003795870	XM_002756088	XM_005323856	XM_001100800	XM_003918676	XM_003280478		XM_004057501	XM_003807509	NM_001034169
ITGB1	NM_002211	XM_004702288	XM_003420719	XM_004387871	XM_004605507	XM_004691173	XM_001492665	XM_004425243	NM_213968	NM_174368	NM_001113770	XM_004275918	XM_004318579	NM_001048160	XM_002923753	XM_004812894	XM_004401825	XM_535143	XM_004861882	XM_004641854	XM_003468620	XM_005398151	XM_003938375	XM_004659785	NM_010578	NM_017022	XM_005345930	XM_003508410	XM_005083465	XM_004588522	XM_002721189	XM_003786718	XM_003733305	XM_005330823	XM_002805609	XM_003903533	XM_003276016	NM_001131852	XM_004049247	XM_003814791	XM_507735
ITIH1	NM_002215	XM_004715205	XM_003409844	XM_004368749	XM_004615175	XM_004676068	XM_001492526	XM_004419807	NM_213924	XM_005222755	XM_004018393	XM_004267907		XM_003982319	XM_002918990	XM_004817980	XM_004411463	XM_533794	XM_004864377	XM_004631645	XM_003480099	XM_005387351	XM_003936571	XM_004661291	NM_008406	NM_001107291	XM_005348740	XM_003495279		XM_004581784	NM_001082646	XM_003789382	XM_002758239	XM_005317190	XM_001084712	XM_003894302	XM_003257182	NM_001132810	XM_004034299	XM_003818744	XM_001172464
ITIH3	NM_002217	XM_004715274	XM_003410056	XM_004368750	XM_004615174	XM_004676567	XM_001492349	XM_004419809	NM_001206349	NM_001101898	XM_004018392	XM_004267910	XM_004316554	XM_003982321	XM_002918989	XM_004738676	XM_004411461	XM_548489	XM_004900448	XM_004631643	XM_003479975	XM_005387352	XM_003936570	XM_004661292	NM_008407	NM_017351	XM_005348741	XM_003495278	NM_001281350	XM_004581540	NM_001082008	XM_003789490	XM_002758240	XM_005317192	XM_001085463	XM_003894301	XM_003257186	NM_001132118	XM_004034296	XM_003818737	XM_001172570
ITIH4	NM_002218		XM_003409843	XM_004368751	XM_004615099	XM_004676566	XM_001915841	XM_004419992	NM_001001537	XM_005222790	XM_004018391	XM_004268036	XM_004316557	XM_003982347	XM_002918968	XM_004738173	XM_004411522	XM_843672	XM_004864363	XM_004631689	XM_003480098	XM_005387354	XM_003936568	XM_004661239	NM_001159299	NM_019369	XM_005348746	XM_003495340		XM_004581785	NM_001082009	XM_003789491	XM_002758422	XM_005317196	XM_001085586	XM_003894298	XM_003257191	NM_001133371	XM_004034297	XM_003818739	XM_001172703
ITPR2	NM_002223	XM_004700188	XM_003405362	XM_004383624		XM_004693199	XM_001502722	XM_004435465		NM_174369	XM_004006770	XM_004270904	XM_004329916	XM_003988511	XM_002917112	XM_004776400		XM_847306	XM_004845734	XM_004634663		XM_005379110	XM_003926591		NM_019923	NM_031046	XM_005364599	XM_003507998	XM_005073004	XM_004592672	XM_002712733	XM_003792467		XM_005328880	XM_001102937	XM_003906134	XM_003265625		XM_004052891		XM_003313815
JAG2	NM_002226	XM_004699139		XM_004376760	XM_004603780				XM_003128751	XM_002696794		XM_004262455	XM_004317606		XM_002928897		XM_004395608	XM_548004	XM_004836836	XM_004645371	XM_003463147	XM_005410899	XM_003933546	XM_004665570	NM_010588	XM_343119	XM_005343622	XM_003498769	XM_005068234	XM_004584504		XM_003803177				XM_003902350	XM_004091927
KCNA3	NM_002232	XM_004699529	XM_003409568	XM_004390416	XM_004620030	XM_004689662	XM_003365051	XM_004420691	XM_001924029	XM_005204218		XM_004263171	XM_004332718	XM_003990450	XM_002928302	XM_004816331	XM_004407153	XM_003434830	XM_004853694	XM_004636893	XM_003478996	XM_005388931	XM_003933574	XM_004659003	NM_008418	NM_019270	XM_005367830	XM_003510652	XM_005076595	XM_004581939	NM_001171129	XM_003784255	XM_002751207	XM_005338124	NM_001258108		XM_003267949	XM_002810461	XM_004026314		XM_524797
KCNH1	NM_002238	XM_004699864	XM_003410286	XM_004375180	XM_004613033		XM_001490206	XM_004424875		NM_174372	XM_004013915			XM_003999439	XM_002917172	XM_004818159	XM_004408780	XM_843833	XM_004861999	XM_004641166	XM_003474337	XM_005404512	XM_003930387	XM_004653400	NM_001038607	NM_031742	XM_005348896	XM_003498575	XM_005082858	XM_004578675	XM_002717532	XM_003800511		XM_005329451	NM_001267017	XM_003893140	XM_003273030	XM_002809499	XM_004028350	XM_003814201
KCNJ3	NM_002239	XM_004703812	XM_003406012	XM_004375393	XM_004621820	XM_004674647		XM_004423818	XM_003483648	NM_001192624	XM_004004689	XM_004276799	XM_004327778	XM_003990778	XM_002918722	XM_004818168	XM_004394803	XM_545477	XM_004835933	XM_004629473	NM_001173044	XM_005390821	XM_003921970	XM_004651849	NM_008426	NM_031610	XM_005346418	XM_003505308		XM_004577159	XM_002712182	XM_003795946	XM_002749431	XM_005315791	NM_001261696	XM_003907486	XM_003274971	XM_002812492	XM_004032659	XM_003832718	XM_001141809
KCNJ10	NM_002241	XM_004716500	XM_003415179	XM_004390204	XM_004613770	XM_004688369	XM_001491211	XM_004442773	XM_003355103	NM_001081601	XM_004002660	XM_004284454	XM_004314278	XM_003999598		XM_004775831	XM_004407858	XM_545752	XM_004858737	XM_004639941	XM_003466560	XM_005400189	XM_003937922	XM_004671108	NM_001039484	NM_031602	XM_005368570	XM_003500288	XM_005078205	XM_004589069	NM_001198930	XM_003795200	XM_002760167	XM_005339378	XM_001115293	XM_003892929	XM_003258692		XM_004027074	XM_003811913
KCNMA1	NM_002247		XM_003409074	XM_004383188	XM_004615401	XM_004680734		XM_004426919	NM_214219	NM_174680	XM_004021645	XM_004273062			XM_002918368	XM_004795554	XM_004403339	NM_001003300	XM_004846372	XM_004624076	XM_003473613	XM_005389908	XM_003939768	XM_004657982	NM_001253376	NM_031828	XM_005367704	XM_003496744	XM_005083516	XM_004583611	NM_001082070	XM_003783745	XM_003734457	XM_005325866	NM_001032810		XM_004091152		XM_004049637
KCNN3	NM_002249	XM_004714745	XM_003415104	XM_004388556	XM_004619265	XM_004693773	XM_001497582	XM_004436116	NM_213985	XM_002685991	XM_004002559			XM_003999748	XM_002922485	XM_004821491	XM_004402987	XM_547563	XM_004871336	XM_004629804	XM_003475583	XM_005411527	XM_003937759	XM_004667226	NM_080466	NM_019315	XM_005367190	XM_003501601	XM_005080188	XM_004588975	XM_002715455	XM_003795328	XM_002760046			XM_003892731	XM_003259066	XM_002810095	XM_004026866	XM_003817108	XM_003308472
KCNS3	NM_002252	XM_004696049	XM_003411897	XM_004387575	XM_004609342	XM_004686424		XM_004418307	NM_001044596	XM_005213042	XM_004005701	XM_004274861	XM_004318639	XM_003984484	XM_002914989	XM_004790061	XM_004407342	XM_540095		XM_004627487	XM_003473149	XM_005400330	XM_003935223	XM_004663782	NM_001168564	NM_031778	XM_005360606	XM_003503046	XM_005079058	XM_004582611	NM_001082652	XM_003787411	XM_002758014	XM_005322620	XM_001093116	XM_003908309	XM_003275961	XM_002812266	XM_004028878	XM_003826996	XM_001136873
IPO5	NM_002271	XM_004704272	XM_003409641	XM_004386018	XM_004614039	XM_004680056	XM_001492682	XM_004423126	NM_001244301			XM_004273641		XM_003980486	XM_002914867	XM_004785068	XM_004404947	XM_542647	XM_004905236	XM_004634365	XM_003477530	XM_005374083	XM_003928210	XM_004663381	NM_023579	XM_224534	XM_005358833	XM_003495236	XM_005079423	XM_004577385	XM_002712940	XM_003789587	XM_002742493	XM_005317023	XM_002800812	XM_003914015	XM_003279204	XM_002824380	XM_004054670	XM_003832038	NM_001280390
KRT83	NM_002282	XM_004711459	XM_003405029	XM_004388360	XM_004601493		XM_001916214	XM_004429065	XM_003126157	NM_001083385	NM_001199069		XM_004325786	XM_003988732	XM_002930973	XM_004818898	XM_004400794	XM_845073	XM_004863174	XM_004637845	XM_003476039	XM_005411938	XM_003939185	XM_004649859	NM_001201323		XM_005353854	XM_003514400	XM_005067270	XM_004583303	XM_002711113	XM_003790403	XM_002752496	XM_005325120	XM_001093322	XM_003906408		XM_002823257			XM_003313685
KRT85	NM_002283	XM_004711360	XM_003405030	XM_004388361	XM_004601497	XM_004692726		XM_004429067	XM_003126159	NM_001075913	XM_004006330		XM_004325783	XM_003988734	XM_002930971	XM_004818900	XM_004400791	XM_543653	XM_004872686	XM_004637848	XM_005006457	XM_005411935	XM_003939184	XM_004649858	NM_016879		XM_005353853	XM_003514401		XM_004583198	XM_002710996	XM_003790407		XM_005324985	XM_001093434	XM_003906407	XM_003252103	XM_003780342	XM_004053162	XM_003831063	NM_001098570
LAMB1	NM_002291	XM_004702774	XM_003407211	XM_004382591		XM_004676939	XM_001915319	XM_004439280	XM_003130269	NM_001206519	XM_004007856	XM_004263347	XM_004326917		XM_002913642	XM_004801301	XM_004411905		XM_004839651	XM_004634975	XM_003469787	XM_005377293	XM_003921318	XM_004652867	NM_008482	XM_003750137	XM_005343881	XM_003509360	XM_005076229	XM_004598582	XM_002712116	XM_003782789	XM_002751747	XM_005319439	XM_001090393	XM_003896471	XM_003268132	XM_002818342	XM_004046046	XM_003811210	XM_001165667
LIF	NM_002309	XM_004716728	XM_003419067	XM_004378929	XM_004615542	XM_004690895		XM_004429792	NM_214402	XM_005218022	XM_004017472	XM_004283733	XM_004312556	XM_003994784	XM_002915572	XM_004813069	XM_004400056	NM_001197073	XM_004843430	XM_004645540	XM_003478323	XM_005396246	XM_003938457	XM_004664059	NM_008501	NM_022196	XM_005366137	XM_003509020	XM_005068926	XM_004591976	NM_001245923	XM_003789868	XM_002743666	XM_005341891	XM_001108593	XM_003905412	XM_003258064	XM_002830999	XM_004063265	XM_003812014	XM_001140005
LIG4	NM_002312	XM_004704298	XM_003414037	XM_004382936	XM_004614053		NM_001256929	XM_004423165	XM_003131089	XM_005214001	XM_004012236	XM_004273610	XM_004324529	XM_003980523	XM_002915860	XM_004785132	XM_004405956	XM_542663	XM_004888891	XM_004631171	XM_003477584	XM_005374014	XM_003928244	XM_004663402	NM_176953	NM_001106095		XM_003495764	XM_005077425	XM_004577357	XM_002713025	XM_003789618	XM_002742530	XM_005316992	XM_001084107	XM_003914062	XM_003270171	NM_001133050	XM_004054725	XM_003832076	XM_003314206
LMX1B	NM_002316	XM_004713304	XM_003407726	XM_004375677	XM_004613500	XM_004677325		XM_004423465	NM_001258424					XM_003995881	XM_002916321	XM_004800126	XM_004392581		XM_004849365	XM_004641560	XM_003470631	XM_005382451	XM_003940619	XM_004671655	NM_010725	XM_001069713	XM_005346017		XM_005082064	XM_004593564	XM_002720426	XM_003785310		XM_005320974	XM_001097412			XM_002820217	XM_004048659
LRPAP1	NM_002337						XM_001917737	XM_004432241	NM_001113436	NM_001080225		XM_004265161	XM_004311031	XM_003985585	XM_002916552	XM_004801472	XM_004396194	XM_536218	XM_004847360	XM_004624680	XM_003461854	XM_005408765	XM_003934638	XM_004655999	NM_013587	NM_001169113	XM_005365919	XM_003496604	XM_005068858			XM_003801139	XM_002746030	XM_005318996	XM_001085674	XM_003890860		NM_001131664		XM_003804369	NM_001246391
LSP1	NM_002339		XM_003422381	XM_004389427				XM_004441072		NM_001075374		XM_004278142		XM_003993788	XM_002920132	XM_004808522	XM_004403794	XM_849236	XM_004852088	XM_004627319	XM_003468139	XM_005384187	XM_003943282	XM_004653907	NM_001271510	NM_001025420	XM_005351547	XM_003510236	XM_005064176					XM_005340763	XM_002799439	NM_001169066		XM_002821367	XM_004050417		XM_515612
LY6E	NM_002346	XM_004697623	XM_003422419	XM_004387421	XM_004618689	XM_004679577		XM_004443052		NM_001046070		XM_004265283		XM_004000156	XM_002930779	XM_004827478	XM_004416900	XM_003431808	XM_004837856	XM_004638974	XM_003463666	XM_005395748	XM_003942072			NM_001017467	XM_005354044	XM_003514089	XM_005085960	XM_004580757		XM_003802351	XM_002759179	XM_005316106	NM_001266719	XM_003903230	XM_004090819	XM_002819511	XM_004047606	XM_003819474	XM_003311942
M6PR	NM_002355	XM_004717426	XM_003410679	XM_004387256	XM_004610661	XM_004692935	XM_001493463	XM_004438649	XM_003126496	XM_005207045	XM_004006897	XM_004281161	XM_004315686	XM_003988381	XM_002929195	XM_004797383	XM_004410894	XM_534894	XM_004869506	XM_004647137	XM_005003803	XM_005378895	XM_003926681	XM_004669124	NM_010749	XM_003752100	XM_005365165	XM_003509220	XM_005066034	XM_004599053	XM_002712769	XM_003796364	XM_002752325	XM_005341352	XM_001113952	XM_003905945	XM_004092464	XM_002822874	XM_004052664	XM_003804531	XM_001138077
MAG	NM_002361	XM_004715788		XM_004388119	XM_004600745	XM_004690259	XM_001491638	XM_004439716	XM_003127049	NM_001040570	XM_004015169	XM_004284163	XM_004325723	XM_003997903	XM_002920901	XM_004810428	XM_004417099	XM_848694	XM_004858828	XM_004636705	XM_005002251	XM_005400041	XM_003937471	XM_004659916	NM_010758	NM_017190	XM_005361211		XM_005081869	XM_004595057		XM_003796090			XM_001111459			NM_001134188	XM_004060592
MAGOH	NM_002370	XM_004699411	XM_003411171	XM_004371719	XM_004607118	XM_004674686	XM_001489443	XM_004438573	XM_003127999	NM_001034245	XM_004001993	XM_004273836	XM_004332516	XM_003990114	XM_002915740	XM_004784639	XM_004400335	XM_536702	XM_004874666	XM_004639103	XM_003460953	XM_005398559	XM_003921546	XM_004671336	NM_010760	NM_001100536	XM_005353532	XM_003495730	XM_005088073	XM_004588788	XM_002715088	XM_003793103	XM_002750843	XM_005326048	NM_001257602	XM_003891908	XM_003264407	XM_002810806	XM_004025823	XM_003815015	XM_003308108
MAP1A	NM_002373	XM_004709388	XM_003418689	XM_004380686	XM_004609612	XM_004687862	XM_001918260	XM_004421487	XM_003480395	XM_002696807	XM_004018125	XM_004273929	XM_004318682	XM_003987227	XM_002913182	XM_004796314	XM_004411426	XM_854764	XM_004861691	XM_004623357	XM_005006244	XM_005381391	XM_003928937	XM_004660880	NM_001173506	NM_030995	XM_005364335	XM_003498036	XM_005068513	XM_004578134	NM_001171311	XM_003791771	XM_002807184	XM_005316488	XM_001108014	NM_001168964	XM_003266807	XM_002825374	XM_004056074	XM_003805579	XM_003314635
MAP2	NM_002374	XM_004701577	XM_003406089	XM_004376272	XM_004601316	XM_004674339	XM_001488089	XM_004427501	XM_003483725	NM_001205807	XM_004004880	XM_004262775	XM_004324384	XM_003991088	XM_002930152	XM_004767054	XM_004405380	XM_856052	XM_004851132	XM_004626613	XM_005005769	XM_005396954	XM_003925593	XM_004653525	NM_008632	NM_013066	XM_005361452	XM_003499289	XM_005070638	XM_004576875	XM_002712436	XM_003784986	XM_002749736	XM_005341167	XM_001109205	XM_003907895	XM_003254014	XM_002812806	XM_004033138	XM_003806976	XM_001144480
MAS1	NM_002377	XM_004701919	XM_003419206	XM_004368796	XM_004600770			XM_004440536	XM_003121114	XM_005211095	XM_004011549			XM_003986692	XM_002925337	XM_004784421	XM_004401116	XM_850026	XM_004869013	XM_004639439	XM_003466331	XM_005390707	XM_003933777	XM_004651096	NM_008552	NM_012757	XM_005363384	XM_003503060	XM_005065764	XM_004595467	XM_002714986	XM_003792394	XM_002747164	XM_005321422	XM_001098523	XM_003898363		XM_002832917	XM_004044906	XM_003807398	XM_527553
MBD1	NM_002384	XM_004702985		XM_004379231	XM_004616131	XM_004683898	XM_003365555	XM_004422538	XM_003121441	XM_005224260	XM_004020540	XM_004266099	XM_004328191	XM_003995189	XM_002930115	XM_004812717	XM_004410464	XM_537343	XM_004855152	XM_004623651		XM_005372923	XM_003926121	XM_004656790	NM_013594	NM_001011924	XM_005356264		XM_005076445	XM_004579503	XM_002713534	XM_003784708	XM_002757234	XM_005323071	XM_002800932	XM_003914377	XM_003267505	XM_003778974	XM_004059417
MEF2C	NM_002397	XM_004703492	XM_003407997	XM_004375016	XM_004613068	XM_004678146	XM_001504623	XM_004420378	NM_001044540	NM_001046113	NM_001159277	XM_004263544	XM_004312080	XM_003981142	XM_002913617	XM_004799682	XM_004403307	XM_844356	XM_004841667	XM_004644058	XM_003479462	XM_005382288	XM_003920768	XM_004651628	NM_001170537	XM_003749164	XM_005356533	XM_003501189	XM_005065688	XM_004586207	XM_002713927	XM_003785967	XM_002744773	XM_005315675	NM_001266447	XM_003899910	XM_003261587	NM_001134197	XM_004042255	XM_003822780	XM_001143507
MEIS2	NM_002399	XM_004712690	XM_003418645	XM_004380610	XM_004609558	XM_004687936	XM_003363526	XM_004421393	XM_003121623	NM_001191269	XM_004023192	XM_004274023	XM_004316648	XM_003987290	XM_002922966	XM_004796526	XM_004409642	XM_852092	XM_004861521	XM_004643111	XM_003475670	XM_005381192	XM_003935743	XM_004668196	NM_001136072	NM_001107758	XM_005364206	XM_003499526	XM_005064759	XM_004578191	XM_002717992	XM_003791695	XM_002753564	XM_005316381	XM_001091052	XM_003900745	XM_003272810	NM_001133677	XM_004055947	XM_003816709	XM_003314597
LOC151162	NM_002410	XM_004711917	XM_003405868	XM_004375080	XM_004616498	XM_004674702	XM_001489097	XM_004423880	XM_003133278	XM_005202537	XM_004004739	XM_004265434		XM_003990726	XM_002920717	XM_004806314	XM_004403562	XM_541015	XM_004836101	XM_004626373	XM_003478598	XM_005390744	XM_003931531	XM_004668162	NM_145128	NM_023095	XM_005348241	XM_003497616	XM_005079882	XM_004589356	XM_002712413	XM_003794371	XM_002749493	XM_005315937	XM_002799402	XM_003909188	XM_003267589	XM_002812433	XM_004032581	XM_003822801	XM_515802
MLN	NM_002418	XM_004717245	XM_003421058	XM_004389852	XM_004617716	XM_004673979	NM_001163967	XM_004424469	NM_214235	XM_005223193	NM_001009439	XM_004267808	XM_004323319	NM_001009278	XM_002914363	XM_004817361	XM_004407761	XM_538869		XM_004624457	NM_001172860	XM_005415242	XM_003923157		NM_012027		XM_005349970			XM_004590467	NM_001101699	XM_003789106		XM_005318899	NM_001032807	XM_003897466	XM_003281551	XM_002816768	XM_004043839	XM_003808553	XM_001171525
TRPM1	NM_002420	XM_004700036	XM_003420619	XM_004372631	XM_004617783	XM_004692953	XM_001492235	XM_004431873	XM_003480419	XM_002696605	XM_004017804	XM_004278351	XM_004313292	XM_003986894	XM_002924122	XM_004803458	XM_004409745	XM_545816	XM_004887906	XM_004623442	XM_003475533	XM_005381668	XM_003940556	XM_004658132	NM_001039104	NM_001037733	XM_005357808	XM_003505665	XM_005084403	XM_004593142	XM_002718288	XM_003801024	XM_002806893	XM_005320059	XM_001116180	XM_003900699	XM_003280314		XM_004055892	XM_003809569	XM_510268
MMP3	NM_002422	XM_004709004	XM_003415604	XM_004385856	XM_004604808	XM_004689052	NM_001082495	XM_004427395	NM_001166308	NM_001206637	XM_004015970	XM_004282194		XM_003992307	XM_002922015	XM_004791598	XM_004415989	NM_001002967	XM_004870791	XM_004626146	XM_003472809		XM_003923768	XM_004661902	NM_010809	NM_133523	XM_005346776			XM_004585019	NM_001082280	XM_003780803	XM_002754351	XM_005329095	XM_001098400	XM_003910604	XM_003253051	XM_002822404	XM_004052038	XM_003828377	XM_508723
MNDA	NM_002432	XM_004714804				XM_004688074	XM_001490503	XM_004442816	XM_003125686			XM_004284484	XM_004318943		XM_002927271	XM_004819820	XM_004415690	XM_545739		XM_004640001	XM_003466662		XM_003938038	XM_004671156	NM_008329	NM_001012029	XM_005368545	XM_003500266	XM_005078248		XM_002715282		XM_003735168		XM_001117129	XM_003892879	XM_003258675	XM_002809962	XM_004027053	XM_003820984	XM_525225
MSN	NM_002444	XM_004715437	XM_003412692	XM_004381522	XM_004615746	XM_004695171	XM_001504861	XM_004439905	NM_001009578	NM_001046477	XM_004022588	XM_004283548	XM_004324000	XM_004000571	XM_002930183	XM_004825770	XM_004417411	XM_843243	XM_004872247	XM_004644813	XM_003462751	XM_005401573	XM_003940944	XM_004661009	NM_010833	NM_030863	XM_005358637	XM_003508250	XM_005081148	XM_004595200	XM_002720059	XM_003803153	XM_003735748	XM_005335204	NM_001257696	XM_003917810	XM_003272659	XM_002831744	XM_004064288	XM_003816915	XM_001155824
MSR1	NM_002445	XM_004696176	XM_003412424	XM_004382787		XM_004682455	XM_001488563	XM_004428796	NM_001243874	XM_005226029	XM_004021737	XM_004277169	XM_004323973	XM_003984628	XM_002928609	XM_004794228	XM_004412633	XM_540006	XM_004892840	XM_004633053	XM_005008599	XM_005398342	XM_003935606	XM_004657066	NM_001113326	NM_001191939	XM_005362536	XM_003497588	XM_005066635	XM_004597837	NM_001082248	XM_003797676	XM_002756906	XM_005330792			XM_004087950		XM_004046689
MX2	NM_002463	XM_004697319	XM_003418976	XM_004388007	XM_004602517		XM_001491467	XM_004429709	NM_001097416	XM_005201992	NM_001078652	XM_004264657			XM_002925878	XM_004819177	XM_004406588	NM_001003133	XM_004842462	XM_004631949	XM_005001022	XM_005375852	XM_003927593	XM_004654600	NM_013606	NM_134350	XM_005370124	XM_003502641	XM_005073868	XM_004594172		XM_003798110	XM_002761441	XM_005323471	NM_001079696	XM_003895463	XM_003280398	XM_002830701	XM_004062835	XM_003823906	XM_001171751
NDUFS4	NM_002495	XM_004703621	XM_003408030	XM_004380460	XM_004608525	XM_004678327	XM_001494494	XM_004422803	XM_003133952	NM_175800	XM_004016997		XM_004317217	XM_003981420		XM_004801581	XM_004413283	XM_536474	XM_004848528	XM_004623101	XM_003470186	XM_005392719	XM_003925864	XM_004664946	NM_010887	NM_001025146	XM_005356818	XM_003502233	XM_005082769	XM_004583697	XM_002713970	XM_003791026	XM_002744985	XM_005319642	XM_001096347	XM_003899664	XM_003276524	NM_001131938		XM_003827354	NM_001071794
NGFR	NM_002507	XM_004707410	XM_003414404	XM_004377961	XM_004608685	XM_004684316	XM_001917665	XM_004434655	XM_003131565	NM_001102478		XM_004282644	XM_004315214			XM_004798872		XM_548191	XM_004859654	XM_004633854	XM_003467045	XM_005394210	XM_003931252	XM_004655547	NM_033217	NM_012610	XM_005350622	XM_003503947	XM_005075864	XM_004591218		XM_003786481	XM_002748453	XM_005321693	XM_001090039	XM_003912708		XM_002834275	XM_004041428	XM_003810052	XM_511950
NME3	NM_002513	XM_004705795		XM_004373156	XM_004604420				NM_001244450	NM_001098986		XM_004270330	XM_004320489			XM_004820955	XM_004403133	XM_003639113		XM_004627889		XM_005391513	XM_003928391	XM_004652168	NM_019730	NM_053507	XM_005349121	XM_003501491	XM_005081587	XM_004596814			XM_002755762	XM_005337827	XM_001118623	XM_003916348	XM_003269136	XM_003780604	XM_004056955	XM_003807609
NOVA1	NM_002515	XM_004698513	XM_003408507	XM_004376540	XM_004617790	XM_004681966	XM_001488833	XM_004421152	XM_001924413	XM_001257254	XM_004017874	XM_004283104		XM_003987526	XM_002919724	XM_004800981	XM_004406535	XM_547754	XM_004864052	XM_004645066	XM_003464760	XM_005376979	XM_003924633	XM_004661848	NM_021361	NM_001100541	XM_005343812	XM_003497997	XM_005076344	XM_004584733	XM_002718114	XM_003791992	XM_002753695	XM_005322650	NM_001261800	XM_003901668	XM_003260706	XM_002824634	XM_004055039	XM_003809118	XM_001170675
NPAS2	NM_002518		XM_003413719	XM_004369405	XM_004615815	XM_004686013	XM_001914983	XM_004435857	XM_003124898	NM_001083763	XM_004006132	XM_004277745		XM_003983890	XM_002919189	XM_004792553	XM_004402394	XM_531781	XM_004844442	XM_004633252	XM_005004458	XM_005400833	XM_003938049	XM_004651768	NM_008719	NM_001108214	XM_005359963	XM_003503333	XM_005075433	XM_004594253	XM_002710013	XM_003794358	XM_002757430	XM_005336380	XM_001105763	XM_003909039	XM_003274855	XM_002811698	XM_004031513	XM_003815771	XM_003309166
NTF3	NM_002527	XM_004717388	XM_003410779	XM_004387199	XM_004610447	XM_004692865	XM_001495245	XM_004438741	NM_001123152	NM_001077988	XM_004006945	XM_004279024	XM_004326111	NM_001009367	XM_002926828	XM_004800932	XM_004413373	XM_003433475	XM_004869374	XM_004643563	XM_003463303	XM_005378750	XM_003942177	XM_004668685	NM_001164035	NM_001270870	XM_005365259	XM_003496037	XM_005084059	XM_004596358	XM_002712831	XM_003796417	XM_002752241	XM_005338366	XM_001118191	XM_003905836	XM_003273712	XM_002822796	XM_004052540	XM_003820329	XM_522331
NTRK1	NM_002529	XM_004714771		XM_004388613	XM_004619214	XM_004693858	XM_001495451	XM_004436243	XM_001929525	XM_002685966	XM_004003680			XM_003999695	XM_002929764	XM_004821693	XM_004402889	XM_846526	XM_004871248	XM_004629720	XM_003475641	XM_005411714	XM_003937856	XM_004667115	NM_001033124	NM_021589	XM_005356909	XM_003502897	XM_005080099	XM_004589236	XM_002715356	XM_003795236		XM_005331407	XM_001114243	XM_003892843		XM_002810004	XM_004026993	XM_003821028	XM_003308515
NTRK3	NM_002530	XM_004709895	XM_003413897	XM_004370615	XM_004617594		XM_001499573	XM_004431923	NM_214271	NM_001206483	XM_004017733	XM_004284775		XM_003986818	XM_002919550	XM_004798664	XM_004398318	XM_003638960	XM_004852734	XM_004623279	XM_003475257	XM_005381581	XM_003941128	XM_004658174	NM_008746	NM_019248	XM_005357743		XM_005077775	XM_004593199		XM_003788652	XM_002749150		NM_001265637	XM_003901343		XM_002825779		XM_003820401	NM_001034123
NVL	NM_002533	XM_004700160	XM_003410940	XM_004375951	XM_004605514	XM_004692939	XM_001489738	XM_004439596		XM_002693992	XM_004013620	XM_004270997	XM_004315078	XM_003999083	XM_002922395	XM_004805412	XM_004393556	XM_003434883	XM_004867440	XM_004626892	XM_003474553	XM_005409227	XM_003930311	XM_004653414	NM_026171	NM_001105980	XM_005349012	XM_003508956	XM_005078130	XM_004578900	XM_002717378		XM_002760472	XM_005326517	XM_001096627	XM_003893057	XM_003275069	XM_002809404	XM_004028465		XM_514229
OLR1	NM_002543	XM_004717622	XM_003410683	XM_004386264	XM_004621754	XM_004692593	XM_001493960	XM_004438815	NM_213805	XM_005207046	XM_004006871	XM_004281150	XM_004330893	XM_003988408	XM_002925319	XM_004824729	XM_004412639	XM_543821	XM_004845889	XM_004626060	XM_003470290	XM_005378938	XM_003934494	XM_004668630	NM_138648	NM_133306	XM_005369209	XM_003509251	XM_005087148	XM_004596437	NM_001082633	XM_003803379	XM_002752159	XM_005341813	NM_001194668	XM_003905980	XM_003265479	XM_002822905		XM_003829634	XM_001145768
OPCML	NM_002545	XM_004714207	XM_003417406	XM_004379313	XM_004614130	XM_004689085	XM_001505111	XM_004438487	XM_003357362	NM_174407	XM_004019544	XM_004280500		XM_003992583	XM_002912696	XM_004815042	XM_004415298	XM_003434569	XM_004862651	XM_004643687	XM_003472581	XM_005378580		XM_004665497	NM_177906	NM_053848	XM_005346977	XM_003495836	XM_005078489	XM_004593270		XM_003795915	XM_002754629	XM_005330768	XM_001082237		XM_003279738		XM_004052457		NM_001012436
SLC22A18	NM_002555	XM_004713755		XM_004389392	XM_004603109		XM_001492540	XM_004441114	XM_003122404	XM_005227308	XM_004019958	XM_004278139	XM_004322786		XM_002920124	XM_004808482	XM_004403809		XM_004852119	XM_004627091	XM_003468134	XM_005384212	XM_003943296	XM_004654226	NM_001042760	NM_001004260	XM_005351583	XM_003508082	XM_005064136	XM_004599256		XM_003798366		XM_005340406				XM_002821389	XM_004050452	XM_003816048
P2RX7	NM_002562	XM_004709587	XM_003420299	XM_004391346	XM_004611167	XM_004691021	XM_001495572	XM_004429996	XM_001926804	NM_001206516	XM_004017357	XM_004276722	XM_004319079	XM_003994650	XM_002913118	XM_004798236	XM_004395864	NM_001113456	XM_004843831	XM_004635984	NM_001173107	XM_005403137	XM_003932171	XM_004671000	NM_011027	NM_019256	XM_005344512	XM_003498432	XM_005080679	XM_004595308	XM_002719745	XM_003795998	XM_002753098	XM_005329606	XM_001092531		XM_003280296	XM_002823877	XM_004054033	XM_003832369	XM_509436
PAK1	NM_002576	XM_004708847	XM_003418533	XM_004381991	XM_004616195	XM_004683232	XM_001917175	XM_004434030	XM_003129684	NM_001076898	XM_004019436	XM_004279828	XM_004318397	XM_003992703	XM_002929064	XM_004795920	XM_004391818	XM_844558	XM_004869665	XM_004632528	XM_003468537	XM_005379838	XM_003942964	XM_004656244	NM_011035	NM_017198	XM_005357543	XM_003511013	XM_005074120	XM_004589861	XM_002708678	XM_003780873	XM_002754797	XM_005323236	XM_001090310	XM_003910455	XM_003254675	XM_002822276	XM_004051862	XM_003808141
PAK2	NM_002577	XM_004712265	XM_003412939	XM_004373586	XM_004602972	XM_004675125	XM_001501086	XM_004424534	XM_003132612	NM_001206727	XM_004003013	XM_004278782	XM_004332520	XM_003991756	XM_002916748	XM_004806773	XM_004391974	XM_844339	XM_004834705	XM_004644572	XM_003477103	XM_005383142	XM_003926200	XM_004671726	NM_177326	XM_003751066	XM_005344830	XM_003495392	XM_005071686	XM_004577818	NM_001082756	XM_003792673	XM_002758226	XM_005340292	NM_001265935	XM_003895323	XM_003280115		XM_004038268	XM_003806416	XM_516976
REG3A	NM_002580	XM_004713850	XM_003413705	XM_004369359		XM_004691371	XM_001498136	XM_004437194	XM_003124956	XM_005212745	XM_004005860	XM_004286721	XM_004322691	XM_003984198	XM_002927045	XM_004818472	XM_004411587	NM_001002945	XM_004844639	XM_004634178	XM_003468904	XM_005385804		XM_004660542	NM_011036		XM_005364713		XM_005078280	XM_004590789	XM_002709697	XM_003801232	XM_002757612	XM_005329409		XM_003908879	XM_003268729	XM_002811847	XM_004029510	XM_003816609	XM_001164369
PAWR	NM_002583	XM_004700774	XM_003405600	XM_004384615		XM_004676503		XM_004418567		XM_002687175		XM_004271582			XM_002916784	XM_004813925	XM_004407309	XM_849157	XM_004844994	XM_004623753	XM_003475908		XM_003927897	XM_004650532	NM_054056	NM_033485	XM_005358086	XM_003508386		XM_004583058	XM_002711359	XM_003783496		XM_005337989	XM_001085092	XM_003906823	XM_003259590		XM_004053615	XM_003832874	XM_001163796
PAX7	NM_002584	XM_004705148	XM_003413438	XM_004377195	XM_004603382	XM_004678551		XM_004425641	XM_003362217	XM_002685738		XM_004272464	XM_004319205	XM_003989610	XM_002926830	XM_004783617	XM_004397071	XM_544533	XM_004850405	XM_004637675	XM_003471164	XM_005409802	XM_003934949	XM_004657588	NM_011039	NM_001191984	XM_005352934		XM_005081069	XM_004592318	XM_002716059	XM_003783851	XM_002750338	XM_005318056	XM_001091106	XM_003891216	XM_003279531	XM_003775790	XM_004024775		XM_513156
PCDH7	NM_002589	XM_004706354	XM_003411384	XM_004375120	XM_004608074	XM_004681358	XM_001917343	XM_004419208	NM_001244484	XM_005207830	XM_004009758	XM_004266222	XM_004320089	XM_003985475	XM_002919140	XM_004825614	XM_004400777		XM_004847175	XM_004624517	XM_003467411	XM_005392025	XM_003927543	XM_004656107	NM_018764	NM_001004087	XM_005359242	XM_003508911	XM_005074395	XM_004579330		XM_003799359	XM_002745925	XM_005319898	XM_001085483	XM_003898564			XM_004038524		XM_001134665
PCDH8	NM_002590	XM_004707966		XM_004376625	XM_004604676	XM_004680115	XM_001915619	XM_004433607	XM_003131007	NM_001192348	XM_004012248	XM_004274542		XM_003980431	XM_002915873	XM_004812418	XM_004405335	XM_542588	XM_004844268	XM_004646200	XM_003477452	XM_005374213	XM_003927189	XM_004651005	NM_001042726	NM_022868	XM_005366050	XM_003511313	XM_005070924	XM_004577444	XM_002712974	XM_003790152	XM_002806476	XM_005336790	XM_001085113	XM_003913919	XM_003257351	XM_002824309	XM_004054567	XM_003813539	XM_001136934
PCSK2	NM_002594	XM_004697816	XM_003411418	XM_004376450	XM_004610910	XM_004686939	XM_001491591	XM_004433731	NM_001004044	XM_005214325	XM_004014283	XM_004270393	XM_004311440	XM_003983799	XM_002925078	XM_004792100	XM_004412296	XM_003433184	XM_004840850	XM_004635605	XM_003476383	XM_005380904	XM_003933180	XM_004668723	NM_008792	NM_012746	XM_005365519	XM_003508113		XM_004598172	XM_002710961	XM_003801329	XM_002747466	XM_005320451	NM_001266025	XM_003905097	XM_003268203	NM_001131407	XM_004061834	XM_003810593	XM_001138346
CDK17	NM_002595	XM_004700377	XM_003405273	XM_004381244	XM_004602757	XM_004675791	XM_001494887	XM_004417980	XM_003355678	XM_002687522	XM_004006632	XM_004269518	XM_004317125	XM_003989127	XM_002919247	XM_004787235	XM_004400255	XM_003639534	XM_004844901	XM_004623805	XM_003475879	XM_005374492	XM_003929590	XM_004650197	NM_146239	NM_001108082	XM_005358164	XM_003501415	XM_005067997	XM_004583269	XM_002711284	XM_003783336	XM_002752886	XM_005324453	NM_001194763	XM_003906989	XM_003259692	XM_002823615	XM_004053713	XM_003832622	XM_001147273
PDC	NM_002597	XM_004706663	XM_003410837	XM_004372924		XM_004688575	NM_001081848	XM_004424917	XM_003130382	NM_001166527	XM_004013879	XM_004275237	XM_004330813	NM_001043340	XM_002924843	XM_004808130	XM_004405733	NM_001003076	XM_004862781	XM_004643981	XM_003474869	XM_005375090	XM_003925278	XM_004659504	NM_001159730	NM_012872	XM_005348504	XM_003496775	XM_005073470	XM_004578816	XM_002717697	XM_003785616	XM_002760309	XM_005319684	XM_001107723	XM_003893386	XM_003264473	XM_002809689		XM_003815593	XM_524997
PDE4B	NM_002600	XM_004699361	XM_003411251	XM_004369028	XM_004607090	XM_004679083	XM_001500300	XM_004431460	NM_001130019	NM_001102546	XM_004002050	XM_004280772	XM_004320535	XM_003990215	XM_002923637	XM_004784783	XM_004411861	XM_003434644	XM_004841505	XM_004633976	XM_003478827	XM_005385294	XM_003921455	XM_004661721	NM_019840	NM_017031	XM_005353472	XM_003504411	XM_005072201	XM_004588739	XM_002715940		XM_002750925	XM_005332386		XM_003892012	XM_003265198	XM_002810724	XM_004025930	XM_003806943	XM_001162426
PDK1	NM_002610	XM_004703738	XM_003405981	XM_004375503	XM_004601155	XM_004674536	XM_001495093	XM_004428184	NM_001159608	NM_001205957	XM_004004588	XM_004267311	XM_004312099	XM_003990864	XM_002931014	XM_004790930	XM_004407643	XM_534032	XM_004857679		XM_003478605	XM_005393209	XM_003922042	XM_004660341	NM_172665	NM_053826	XM_005346567	XM_003495972	XM_005064640	XM_004577057	XM_002712184	XM_003800877				XM_003907613	XM_003253717	XM_003780606	XM_004032799	XM_003824259	XM_515910
PER1	NM_002616	XM_004712928	XM_003416772	XM_004376004	XM_004604845	XM_004684621	XM_001503185	XM_004433098	XM_003358282	XM_002695858	XM_004013299	XM_004266875	XM_004310601	XM_003996192		XM_004804399	XM_004398471	XM_546606	XM_004857480	XM_004638444	XM_003466234	XM_005399433	XM_003929209	XM_004669200	NM_001159367	NM_001034125	XM_005349802	XM_003497227	XM_005067574	XM_004594765	XM_002718983	XM_003791114	XM_002747962	XM_005332841	XM_001118146	XM_003912302	XM_003274644	XM_002827009	XM_004058541	XM_003818055	XM_511859
PGM1	NM_002633	XM_004699371	XM_003411043	XM_004369014		XM_004679074	XM_001499673	XM_004431448	NM_001246318	XM_005204515	XM_004002041	XM_004281613		XM_003990156	XM_002917698	XM_004784759	XM_004413223	XM_860249		XM_004633966	XM_003478830	XM_005385325	XM_003921475	XM_004663189	NM_028132	NM_017033	XM_005353458	XM_003497596	XM_005074331	XM_004588730	NM_001082316	XM_003793135	XM_002750911	XM_005337716	NM_001257491	XM_003891988		XM_002810739	XM_004025907	XM_003809143	XM_003308153
PHB	NM_002634	XM_004718015	XM_003414653	XM_004377962	XM_004608686	XM_004684315	XM_001502391	XM_004434654	XM_003131560	NM_001034572	XM_004012790	XM_004282645	XM_004324006	NM_001110448		XM_004798875	XM_004395131	NM_001110179	XM_004906075	XM_004648864	XM_003466882	XM_005394213	XM_003931251	XM_004664872	NM_008831	NM_031851	XM_005350623	XM_003503945	XM_005075866	XM_004591080	XM_002719304	XM_003786480	XM_003733008	XM_005321694	NM_001266323	XM_003912706	XM_003278760	XM_002834274	XM_004041427	XM_003810050	NM_001246403
PIK3C2A	NM_002645	XM_004711572	XM_003412154	XM_004369680	XM_004613569	XM_004683011	XM_001504950	XM_004418476		XM_002693094	XM_004016121	XM_004285522	XM_004312544	XM_003993024	XM_002925145	XM_004800448	XM_004415517	XM_542517	XM_004851495	XM_004634951	XM_005008771	XM_005380376	XM_003919876	XM_004650668	NM_011083	NM_001108500	XM_005351040	XM_003504810	XM_005075748	XM_004593748	XM_002721358	XM_003781141	XM_002807318	XM_005326854		XM_003910172	XM_003254271	NM_001132154	XM_004050761	XM_003818204	XM_001172532
PIK3C2B	NM_002646	XM_004700106	XM_003410117	XM_004375249	XM_004610172	XM_004685536	XM_001489081	XM_004425134	XM_003357389	XM_002693882	XM_004013948	XM_004282466	XM_004325482	XM_003999395	XM_002918198	XM_004788378	XM_004392812	XM_536097	XM_004862151	XM_004625399	XM_003474677	XM_005375313	XM_003938362	XM_004663565	NM_001099276	NM_001105951	XM_005348355	XM_003505759	XM_005073476	XM_004578940	XM_002717574	XM_003792239	XM_002760695	XM_005330303	XM_002801964	XM_003893244	XM_004088109	XM_002809567	XM_004028223	XM_003822965
PIK3C3	NM_002647	XM_004703089	XM_003406735	XM_004380921	XM_004606134	XM_004683867	XM_001497768	XM_004422483	NM_001012956	NM_001099067	XM_004020410	XM_004283538	XM_004319732	XM_003995149	XM_002925013	XM_004815276	XM_004415301	XM_547599	XM_004855249	XM_004623714	XM_003474000	XM_005372847	XM_003924710	XM_004665798	NM_181414	NM_022958	XM_005355849	XM_003507810	XM_005065214	XM_004579690	XM_002713457	XM_003784732	XM_002757195	XM_005325604	XM_001082892			XM_002828181	XM_004059352	XM_003830212	XM_001142812
PITX1	NM_002653	XM_004697000		XM_004384705	XM_004609976	XM_004686738	XM_001502726	XM_004420181	NM_001244370	NM_001205300		XM_004282108	XM_004325310				XM_004405465	XM_845680	XM_004836217	XM_004632256	XM_003473261	XM_005376590	XM_003920908	XM_004665075	NM_011097	NM_053624	XM_005355258		XM_005078381	XM_004586419		XM_003782179	XM_002744171		XM_001110089	XM_003900116		XM_002815900	XM_004042533		XM_001168135
PLAU	NM_002658	XM_004701416	XM_003408906	XM_004383216	XM_004615407	XM_004681061	XM_001502951	XM_004426951	NM_213945	XM_005226324	NM_001163593	XM_004273093	XM_004314669	XM_003994104	XM_002920410	XM_004769373	XM_004407034	NM_001194952	XM_004846313	XM_004624385	XM_003473605	XM_005389937	XM_003939794	XM_004657947	NM_008873	NM_013085	XM_005367654	XM_003496727	XM_005083537	XM_004583608	NM_001082011	XM_003783545	XM_002756216	XM_005325895	XM_001099459	XM_003903746	XM_003271266	NM_001131257	XM_004049608	XM_003812991
PLAUR	NM_002659	XM_004710541	XM_003406233	XM_004388775	XM_004621415	XM_004693939	NM_001163881	XM_004440119	XM_003355937	NM_174423	NM_001163606	XM_004271207	XM_004318417	XM_003997705	XM_002923928		XM_004408182	XM_533652	XM_004873108	XM_004644421	XM_003464655	XM_005412535	XM_003944518		NM_011113	NM_017350	XM_005361106			XM_004598049	XM_002723106	XM_003799490	XM_002762212	XM_005338257		XM_003915648	XM_003281197			XM_003817579	NM_001009031
PLCG1	NM_002660	XM_004698271	XM_003411548	XM_004370343	XM_004612627	XM_004687386	XM_001500205	XM_004430396	XM_003134442			XM_004272852	XM_004310902	XM_003983537	XM_002918477	XM_004746430	XM_004411968	XM_542998	XM_004874031	XM_004630912	XM_003467757	XM_005392519	XM_003936504	XM_004669285	NM_021280	NM_013187	XM_005362991	XM_003507684	XM_005082645	XM_004585810		XM_003787596			XM_001087295	XM_003904740	XM_003253422	XM_002830307	XM_004062157	XM_003825896	XM_514650
PLCG2	NM_002661	XM_004704774	XM_003418088	XM_004377718		XM_004690345	XM_001501998	XM_004437074	XM_003126841	XM_003587203	XM_004014930	XM_004280106	XM_004313166	XM_003998292	XM_002917718	XM_004806626	XM_004392076	XM_546812	XM_004843221	XM_004625757	XM_003461956	XM_005409365	XM_003938062	XM_004659586	NM_172285	NM_017168	XM_005345737	XM_003495130	XM_005073071	XM_004584054	XM_002711657	XM_003791302		XM_005318465	XM_001111717	XM_003917231			XM_004058058	XM_003820885	XM_001148089
PLN	NM_002667	XM_004702029	XM_003404253	XM_004382740	XM_004613991	XM_004673811	XM_003362367	XM_004422263	NM_214213	NM_001103319	XM_004011166	XM_004264676	XM_004325872	XM_003986508	XM_002918496	XM_004792884	XM_004397932	NM_001003332		XM_004630227	XM_003479410		XM_003938619	XM_004651242	NM_001141927	NM_022707	XM_005363625	XM_003510589	XM_005073295	XM_004597580	NM_001082621		XM_002746906	XM_005336092	NM_001190894	XM_003898254	XM_003255627	XM_002819189	XM_004044599	XM_003827586	XM_003311452
PNMT	NM_002686	XM_004707121	XM_003414430	XM_004378037	XM_004608734	XM_004684979	NM_001163975	XM_004434568	NM_001123164	NM_177505	XM_004013375	XM_004282730	XM_004311562	XM_003996821	XM_002929357	XM_004799039	XM_004395048	XM_548143		XM_004633877	XM_003467077	XM_005394316	XM_003942884	XM_004655777	NM_008890	NM_031526	XM_005368284	XM_003499613	XM_005075935	XM_004591237	XM_002719132	XM_003786417			XM_001089850	XM_003912936	XM_003278232	XM_002827645	XM_004041819
POLR2G	NM_002696	XM_004713625	XM_003419467	XM_004383832	XM_004621492	XM_004682709	XM_001494958	XM_004437495	XM_003353815	NM_001015633	NM_001141955	XM_004264229	XM_004317308	XM_003993527	XM_002925357	XM_004823092	XM_004413778	XM_533260	XM_004874400	XM_004646706	XM_005002859	XM_005414767	XM_003920253	XM_004656442	NM_026329	NM_053948	XM_005351905	XM_003514298	XM_005063288	XM_004596888	XM_002720997	XM_003798781	XM_002755435	XM_005331476	NM_001266524	XM_003909680	XM_003273979		XM_004051375	XM_003828505	XM_001142605
POU2F1	NM_002697	XM_004706753	XM_003415219	XM_004384138	XM_004613830	XM_004688446	XM_003364908	XM_004425078	NM_214264	XM_005203428	XM_004002730			XM_003999149	XM_002927377	XM_004799207	XM_004408321	XM_857793	XM_004878570	XM_004646035	XM_003468675	XM_005398229	XM_003928085	XM_004651940	NM_198932	NM_001100639	XM_005370094	XM_003502286	XM_005071392	XM_004589154	XM_002715771		XM_002760426	XM_005319847	XM_002802054		XM_004089825	XM_002809836	XM_004027843	XM_003824597	NM_001279883
PPP2R5C	NM_002719	XM_004698798		XM_004376719	XM_004603585	XM_004682006	XM_001489034	XM_004434262		NM_001083376	XM_004017993	XM_004262405	XM_004312293	XM_003987990	XM_002926735	XM_004796692	XM_004395558	XM_849467	XM_004836938	XM_004645406	XM_003463092	XM_005410727	XM_003941601	XM_004665538	NM_012023	NM_001191112	XM_005343553	XM_003498774	XM_005068250	XM_004584290	NM_001082364	XM_003799317	XM_002754289	XM_005340992	XM_002805213	XM_003911845	XM_003276163	NM_001133452	XM_004055709	XM_003807049
HHEX	NM_002729	XM_004701345		XM_004369935	XM_004607365	XM_004680626		XM_004427832	NM_001244579	NM_001105424		XM_004279402	XM_004326402	XM_003994214	XM_002916111	XM_004749756	XM_004410975	XM_845111	XM_004838513	XM_004632055		XM_005386084	XM_003922390	XM_004653214	NM_008245	NM_024385	XM_005352192		XM_005063649	XM_004583358	XM_002718509	XM_003783783	XM_002756403	XM_005333728	XM_001090715	XM_003904001					XM_003951712
PRKCB	NM_002738	XM_004705717	XM_003418820	XM_004373341	XM_004604114	XM_004692060		XM_004442715		NM_174587		XM_004268583	XM_004311345	XM_003998807	XM_002926559	XM_004819109	XM_004398799	XM_547088	XM_004855956		XM_005007627	XM_005405341		XM_004670195	NM_008855	NM_012713		XM_003511571	XM_005063402	XM_004586823	NM_001101723	XM_003795735	XM_003734425	XM_005323929	NM_001257514		XM_004087390				XM_003315019
PRKCG	NM_002739	XM_004715634		XM_004381738	XM_004616961	XM_004694308	XM_001493695	XM_004439042	XM_003356041	XM_005219666	XM_004015868	XM_004285683	XM_004324034	XM_003997447	XM_002927953	XM_004825446	XM_004409541	XM_541432	XM_004866728	XM_004648358	XM_003465454	XM_005414872	XM_003944090	XM_004671573	NM_011102	NM_012628	XM_005371401		XM_005084193	XM_004596942	NM_001082273	XM_003801582	XM_002762463	XM_005342259	XM_002801390	NM_001168870	XM_003259737	XM_002829717	XM_004061392		XM_003316654
PRKD1	NM_002742	XM_004698514	XM_003408596	XM_004376539	XM_004617787	XM_004681964	XM_001489357	XM_004421150	XM_003361682	XM_002696716	XM_004018108		XM_004316619		XM_002922438	XM_004800980	XM_004399945	XM_846293	XM_004864045	XM_004637107	XM_005008460	XM_005376975	XM_003924630	XM_004661852	NM_008858	NM_001276715	XM_005343809	XM_003499169	XM_005076272	XM_004584931	XM_002717933	XM_003792009	XM_002807223	XM_005322652	XM_001114639	XM_003901673	XM_003260711	XM_002824640	XM_004055043	XM_003822517	XM_001170806
MAPK1	NM_002745	XM_004716332	XM_003419308	XM_004386198	XM_004607449	XM_004680937	XM_001490963	XM_004442401	NM_001198922	NM_175793		XM_004276033	XM_004323142	XM_003994973	XM_002926299	XM_004817086	XM_004400515	NM_001110800	XM_004843322	XM_004627959	XM_003478061	XM_005391695	XM_003942700	XM_004670775	NM_001038663	NM_053842	XM_005370010	XM_003502846	XM_005077569	XM_004585737	XM_002719731	XM_003803280	XM_002743577		XM_001089600	XM_003905274	XM_003281443				XM_515005
LOC100271831	NM_002746	XM_004705689	XM_003418924	XM_004386624	XM_004615845	XM_004692018	XM_001915525	XM_004439522		NM_001110018	XM_004021216	XM_004268640	XM_004316586	XM_003998717	XM_002927335	XM_004816932	XM_004397172	NM_001252035	XM_004856274	XM_004622941	XM_003478227	XM_005405346	XM_003930123	XM_004670246	NM_011952	NM_017347	XM_005351933	XM_003510126	XM_005064413	XM_004586855		XM_003795779	XM_002807415	XM_005323935		XM_003916743		XM_002826297			XM_510921
PRPS1L1	NM_002764	XM_004710099	XM_003414812	XM_004379748	XM_004606391	XM_004685683	XM_001491375	XM_004440456	XM_003135301	NM_001046189	XM_004022440	XM_004281507	XM_004328842	XM_004000771	XM_002922593	XM_004806431	XM_004414402	XM_845760	XM_004861460	XM_004639872	XM_003467584	XM_005404697	XM_003935879	XM_004659152	NM_001037746	NM_017243	XM_005367352	XM_003507254	XM_005076690	XM_004590172	XM_002720170	XM_003799725	XM_002763149	XM_005323378	NM_001260582	XM_003918105	XM_003262164	NM_001131155	XM_004064672		XM_001144504
PRSS3	NM_002771	XM_004713954	XM_003420275	XM_004382371	XM_004608212		XM_001489546	XM_004430679	NM_001206438	NM_174690	XM_004008128			XM_003983123	XM_002924159	XM_004814591	XM_004414568	XM_003432056	XM_004860521	XM_004629031	NM_001172888	XM_005405392	XM_003929786	XM_004661155	NM_001038996	NM_001108626	XM_005372083		XM_005083086	XM_004594342	XM_002721845	XM_003791555	XM_003733644	XM_005326600	XM_001087821	XM_003896743			XM_004047936
PRSS7	NM_002772	XM_004711306	XM_003410179	XM_004371353	XM_004606978	XM_004675305	XM_003364217	XM_004429502	NM_001001259	XM_005201149	XM_004002814			XM_003991519	XM_002927997	XM_004770520	XM_004402552	XM_544824		XM_004639096	XM_003469310	XM_005375963	XM_003934328	XM_004654547	NM_178855	NM_001105895	XM_005360611	XM_003499993	XM_005068116	XM_004588650	XM_002716662	XM_003783903	XM_002807764	XM_005324323	XM_002803179	XM_003895602	XM_003263941		XM_004062613	XM_003819204	XM_514836
PSMB2	NM_002794	XM_004704974	XM_003415491	XM_004371953	XM_004614257	XM_004678785	XM_001503676	XM_004425938		NM_001015615	XM_004001790	XM_004266474	XM_004314662	XM_003989851	XM_002917129	XM_004783073	XM_004402679	XM_532564	XM_004850932	XM_004634181	XM_003471406	XM_005395153	XM_003937517	XM_004665231	NM_011970	NM_017284	XM_005353233	XM_003500886	XM_005079451	XM_004591590	XM_002720693	XM_003788182	XM_002750606	XM_005317799	NM_001257425	XM_003891577	XM_004089748	XM_002811065	XM_004025441	XM_003812572	NM_001246389
PSMD10	NM_002814	XM_004710036	XM_003414808	XM_004379755	XM_004606309	XM_004685693	XM_003365836	XM_004440467	XM_003361709			XM_004281518	XM_004325853	XM_004000780	XM_002922595	XM_004806416	XM_004414410	XM_538135	XM_004861448	XM_004642619	XM_003467580	XM_005404680	XM_003935869	XM_004659145	NM_016883	NM_053925	XM_005367342	XM_003512438	XM_005082462	XM_004590178	XM_002720182	XM_003799730	XM_002763154	XM_005323369	NM_001261105	XM_003918119	XM_004092484	XM_002831976	XM_004064690	XM_003819685	XM_521215
PTHLH	NM_002820	XM_004699998	XM_003405369	XM_004383607		XM_004693186	NM_001163981	XM_004435484	NM_213916	XM_005206914	XM_004006757	XM_004270891	XM_004318518	XM_003988524	XM_002917118	XM_004819614	XM_004405293	NM_001003303	XM_004855071	XM_004630328	XM_005002326	XM_005407154	XM_003926612		NM_008970	NM_012636	XM_005364615	XM_003511907	XM_005072940		NM_001082719	XM_003792478		XM_005339927	NM_001261680	XM_003906160	XM_003265646	XM_002823065	XM_004052906	XM_003828839	XM_528764
PTN	NM_002825	XM_004707903	XM_003420271	XM_004382398	XM_004608235	XM_004677075	XM_001499721	XM_004430720	NM_214336	XM_005205788	XM_004008093	XM_004272163	XM_004318982	XM_003983093	XM_002914215	XM_004814496	XM_004416494	XM_532732	XM_004851237		XM_003475350	XM_005405467	XM_003929745	XM_004661183	NM_008973	NM_017066	XM_005365829	XM_003500968	XM_005082404	XM_004594381	XM_002711960	XM_003791592	XM_002751948	XM_005332446	XM_001106965	XM_003896649	XM_003261385	XM_002818493	XM_004046283	XM_003813429	XM_003318816
LOC344593	NM_002834	XM_004709659	XM_003420361	XM_004379063	XM_004611185	XM_004690798	XM_001490435	XM_004429964	XM_003359116	XM_002694590	XM_004017400	XM_004281448		XM_003994685	XM_002925242	XM_004798278	XM_004410362	XM_534686	XM_004843765	XM_004635932	XM_005008718	XM_005403197	XM_003932342	XM_004670983	NM_001109992	NM_013088	XM_005344483	XM_003498451	XM_005080652	XM_004595377	XM_002719774	XM_003789966	XM_002753025	XM_005336850	NM_001261109		XM_003274458	XM_002823776	XM_004053942		XM_001164580
PTPRC	NM_002838	XM_004700073	XM_003410356	XM_004375360	XM_004610141	XM_004685252		XM_004439011	XM_003130596	NM_001206523	XM_004013932		XM_004310910	XM_003999453	XM_002914630	XM_004788515	XM_004417416	XM_547374	XM_004860122	XM_004625445	XM_003474705	XM_005375473	XM_003938237	XM_004659460	NM_001268286	NM_001109890	XM_005348499	XM_003505235	XM_005073485	XM_004578963	XM_002717662	XM_003792356		XM_005330405			XM_004093164	XM_002809657	XM_004028106	XM_003823065	XM_001141776
PTPRD	NM_002839	XM_004706525		XM_004373492	XM_004600154	XM_004677658	XM_001494271	XM_004436808		XM_002689593	XM_004004375	XM_004276134	XM_004330351	XM_003995482	XM_002925545	XM_004813194	XM_004405919	XM_538659	XM_004838279	XM_004631737	XM_005004712	XM_005388679	XM_003928164	XM_004653068	NM_011211	XM_233065	XM_005352664	XM_003502850		XM_004581107	XM_002707993	XM_003783037	XM_002742951	XM_005327975	XM_001112144	XM_003911712	XM_003260439	XM_002819803	XM_004047801	XM_003823393
PTPRG	NM_002841	XM_004702542	XM_003409820	XM_004368651	XM_004616469	XM_004676018	XM_001490272	XM_004419875	XM_001926989	NM_001076228		XM_004267970			XM_002915441	XM_004738290	XM_004415604	XM_003432852	XM_004899010	XM_004631705	XM_003480132	XM_005409049	XM_003940223	XM_004661264	NM_008981	NM_134356	XM_005348521	XM_003500141	XM_005076387	XM_004581800	XM_002713279	XM_003785594	XM_002758499	XM_005335345	XM_002802749	XM_003894234	XM_003273634	XM_002813582	XM_004034398	XM_003811607	XM_516564
PTPRN2	NM_002847	XM_004702498	XM_003420736	XM_004372789	XM_004620175			XM_004430761		XM_002686988		XM_004281252		XM_003983269		XM_004810753		XM_539940	XM_004860322	XM_004629057	XM_003469439	XM_005414104		XM_004669537	NM_011215	NM_031600	XM_005343678	XM_003506813	XM_005084473	XM_004599019	XM_002715044	XM_003802179	XM_002751797	XM_005340436	XM_001083323	XM_003896930	XM_004090276
PTPRR	NM_002849	XM_004700448	XM_003405595	XM_004386446	XM_004602668	XM_004675893	XM_001494792	XM_004429414	XM_001926886	NM_001113261	XM_004006456	XM_004281891		XM_003989045	XM_002915616	XM_004797301	XM_004406001	XM_538284	XM_004845043	XM_004632168	XM_005006366	XM_005374316	XM_003927799	XM_004650099	NM_011217	NM_053594	XM_005358044	XM_003499236	XM_005081527	XM_004583029	XM_002711255	XM_003798938	XM_002752758	XM_005328751	XM_001117474	XM_003906774	XM_003259539	NM_001132350	XM_004053566	XM_003808741	XM_509221
PTPRS	NM_002850	XM_004714351		XM_004378435	XM_004619413	XM_004688872			XM_003354013	XM_002688918	XM_004009348			XM_003981760	XM_002927749	XM_004771497	XM_004395308	XM_542148	XM_004865698	XM_004632765		XM_005405771	XM_003938828	XM_004654977	NM_011218	NM_019140	XM_005371073	XM_003501794	XM_005081428	XM_004595887		XM_003788771	XM_002807785	XM_005332224		XM_003914712	XM_003280593	XM_002828495		XM_003819386	XM_003316022
PTPRZ1	NM_002851	XM_004707860	XM_003407022	XM_004386555	XM_004602248	XM_004676980	XM_001501199	XM_004418756	XM_003134735	NM_001192272	XM_004008014	XM_004265510	XM_004315007	XM_003982992	XM_002919024	XM_004789423	XM_004404412		XM_004856447	XM_004643317	XM_003475040	XM_005402451	XM_003921040	XM_004658644	NM_001081306	NM_013080	XM_005363773	XM_003504863	XM_005078051	XM_004592547	XM_002712081	XM_003789821	XM_002752080	XM_005333946	NM_001278401	XM_003896516	XM_003261255	XM_002818377	XM_004046121	XM_003808636	XM_001144786
PVRL2	NM_002856	XM_004710376		XM_004388829	XM_004607749	XM_004693951	XM_001502277	XM_004440136	NM_001097494	XM_005219198		XM_004271190	XM_004315479	XM_003997699	XM_002924235		XM_004401006	XM_847558	XM_004873139		XM_003464568	XM_005412476	XM_003940228	XM_004670292	NM_001159724		XM_005370313		XM_005086322	XM_004598040	XM_002723634	XM_003799591	XM_002762283			XM_003915693					XM_512741
RANBP1	NM_002882	XM_004701197	XM_003419180	XM_004390091	XM_004607485	XM_004694979	XM_001488019	XM_004442385	NM_001185070	NM_001034586	XM_004017701	XM_004275989	XM_004310486	XM_003994944		XM_004742629	XM_004414907	XM_534758	XM_004843292	XM_004627969	XM_005007322	XM_005391735	XM_003925482	XM_004670756	NM_011239	NM_001108324	XM_005369955	XM_003502439	XM_005077521	XM_004592152	XM_002722751	XM_003801713	XM_002743553	XM_005334549	NM_001260864	XM_003905237	XM_003280366	XM_002830864	XM_004063050	XM_003814068	XM_514990
RBMS1	NM_002897	XM_004703794	XM_003406001	XM_004375419	XM_004608101	XM_004674615	XM_001493106	XM_004428273	XM_003133427	NM_001035361	XM_004004667	XM_004266275	XM_004313632	XM_003990800	XM_002928993	XM_004791090	XM_004394832	XM_535930	XM_004835883	XM_004629888	XM_003478675	XM_005393347	XM_003921940	XM_004651878	NM_020296	NM_001012184	XM_005346456	XM_003500442	XM_005069003	XM_004577132	XM_002712211	XM_003795975	XM_002756293	XM_005315761	XM_001091917	XM_003907531	XM_003266159	XM_002812517	XM_004032695	XM_003820948	XM_515853
RBP1	NM_002899			XM_004385086	XM_004602939	XM_004682159	XM_001494939	XM_004419937	NM_001031789	NM_001025343	XM_004003299	XM_004278974	XM_004326411				XM_004416295		XM_004834341	XM_004624974	XM_005006709	XM_005407782	XM_003942596	XM_004663609	NM_011254	NM_012733	XM_005366684		XM_005080732	XM_004588346	XM_002716576	XM_003789438		XM_005328021		XM_003895033	XM_003265305	XM_002814103	XM_004037747		XM_001158395
RCN1	NM_002901	XM_004708263		XM_004369750	XM_004607870			XM_004418559	XM_003353917	NM_001103221		XM_004263960	XM_004313987	XM_003993136	XM_002917489	XM_004790279	XM_004406113		XM_004851609	XM_004638052	XM_003464485	XM_005401900		XM_004660840	NM_009037	NM_001108586	XM_005364024		XM_005064819	XM_004585430		XM_003781210		XM_005343018		XM_003910071	XM_003254373	XM_002821913	XM_004050889	XM_003804212
RFC3	NM_002915	XM_004715425	XM_003409449	XM_004386027	XM_004604532	XM_004680198	XM_001494657	XM_004435317	NM_001190192	NM_001038547	XM_004012131	XM_004282210	XM_004321430	XM_003980319	XM_002918220	XM_004802142	XM_004417167	XM_534500	XM_004854748	XM_004631075	XM_003477271	XM_005387702	XM_003934437	XM_004659997	NM_027009	NM_001009629	XM_005371247	XM_003511804	XM_005083190	XM_004577544	XM_002720595	XM_003800129	XM_002748963	XM_005317090	NM_001266801	XM_003913753	XM_003270259	XM_002824157	XM_004054362	XM_003826876	XM_509625
RGS2	NM_002923	XM_004710110	XM_003410831	XM_004382559	XM_004619914	XM_004685460	NM_001144133	XM_004438999	NM_001044600	XM_003587052	XM_004013586	XM_004275842	XM_004322702	XM_003999491	XM_002923390	XM_004788269	XM_004416530	XM_545701	XM_004862770	XM_004625296	XM_003474858	XM_005375101	XM_003938164	XM_004659513	NM_009061	NM_053453	XM_005348468	XM_003499219	XM_005073461	XM_004578968	XM_002717692	XM_003785605	XM_002760452		NM_001265925	XM_003893375	XM_003264488	XM_002809679	XM_004028073	XM_003820595	XM_001166601
RGS7	NM_002924	XM_004709817	XM_003411008	XM_004375937	XM_004619017	XM_004691055	XM_003364555	XM_004439578		NM_174169		XM_004283485	XM_004323288	XM_003999142	XM_002918470	XM_004799234	XM_004416560	XM_003434995	XM_004853461	XM_004626813	XM_003474755	XM_005374823	XM_003935340	XM_004653276	NM_001199003	NM_019343	XM_005368529	XM_003499846	XM_005078172	XM_004578509	XM_002717315	XM_003800080	XM_002760874	XM_005326577	XM_001095075		XM_003267313	XM_002809258		XM_003824524	XM_001159739
ROBO1	NM_002941	XM_004706419	XM_003410186	XM_004371339	XM_004606991	XM_004675291	XM_001498899	XM_004440722	XM_003132736	XM_005201166	XM_004002831	XM_004280429	XM_004315089	XM_003991531	XM_002923425	XM_004770828	XM_004412194	XM_544814	XM_004870578	XM_004639081	XM_003469319	XM_005375543	XM_003928308	XM_004665513	NM_019413	NM_022188	XM_005345226	XM_003503374	XM_005082059	XM_004588655	XM_002716647	XM_003783918	XM_002761303	XM_005324325	XM_002802619		XM_003255145	XM_002813400	XM_004035915		XM_003309895
ROBO2	NM_002942	XM_004706499	XM_003410185	XM_004371377	XM_004607021	XM_004675296	XM_001498782	XM_004440726	XM_003483338	XM_614756	XM_004002828	XM_004280427		XM_003991536		XM_004786226	XM_004416843	XM_544815	XM_004842194		XM_005003430	XM_005375560	XM_003934312	XM_004665518	NM_175549	NM_032106	XM_005345225	XM_003504918	XM_005082058	XM_004588617	XM_002716649	XM_003783917	XM_002761306	XM_005324326	XM_002802618			XM_002813401	XM_004035913	XM_003828331	XM_001144564
RORA	NM_002943	XM_004718082	XM_003418402	XM_004374786	XM_004602789	XM_004687723		XM_004421647	XM_001928154	XM_005211703		XM_004274698	XM_004312288	XM_003987089	XM_002922962	XM_004795816	XM_004406868	XM_535503	XM_004855715	XM_004628952	XM_003463513	XM_005393894	XM_003928999	XM_004662512	NM_013646	NM_001106834	XM_005347680		XM_005075486	XM_004578353	XM_002718204	XM_003784396	XM_002753196	XM_005316637	XM_001100971		XM_003267062	XM_003778466	XM_004056290	XM_003827924
RPA1	NM_002945	XM_004707300	XM_003416816	XM_004376256	XM_004605263	XM_004685133	XM_001504343	XM_004433304	XM_003131822	NM_001075176	NM_001161889	XM_004267055	XM_004320861	XM_003996432	XM_002918029	XM_004807356	XM_004404121	XM_003639262	XM_004857149	XM_004635470	XM_003469537	XM_005402602	XM_003929343	XM_004667849	NM_001164223	NM_001047843	XM_005349557		XM_005067399	XM_004594040	XM_002719044	XM_003799090	XM_002747826	XM_005327955		XM_003912069	XM_003277816	NM_001132818	XM_004058250	XM_003816854	XM_511254
S100A10	NM_002966	XM_004716642	XM_003409451		XM_004618106	XM_004693708	NM_001163867	XM_004436035	XM_003355167	NM_174650	XM_004002507	XM_004285233	XM_004321924	XM_003990640	XM_002919307	XM_004821373	XM_004417297	XM_533060	XM_004854112	XM_004637940	XM_003479046	XM_005414536	XM_003921605	XM_004667170	NM_009112	NM_031114	XM_005367287	XM_003507109	XM_005080265	XM_004588913	NM_001082163	XM_003800356	XM_003735119	XM_005331239	NM_001278418	XM_003911931	XM_004092632	XM_003775572	XM_004026673	XM_003817224	XM_513807
SAT1	NM_002970	XM_004709914	XM_003415949	XM_004382854	XM_004612240	XM_004689916	XM_001493843	XM_004435202	NM_214358	NM_001034333	XM_004021966	XM_004283081	XM_004321768	XM_004000360	XM_002927540	XM_004769174	XM_004410034	XM_537982	XM_004872219	XM_004631388	XM_003466406	XM_005407833	XM_003924093	XM_004669999	NM_009121	NM_001007667	XM_005358821	NM_001246689	NM_001281591	XM_004587820	XM_002719977	XM_003791913	XM_003735701	XM_005334805	NM_001257662	XM_003917505	XM_004092380	XM_002831459	XM_004063917	XM_003819575	XM_520976
SATB1	NM_002971	XM_004704021	XM_003415735	XM_004385285	XM_004603941	XM_004692184	XM_001495593	XM_004419410	XM_003358326	NM_001102040	XM_004003953	XM_004271925	XM_004322330	XM_003992155	XM_002915358	XM_004786724	XM_004416727	XM_542770	XM_004864269	XM_004631596	XM_003480174	XM_005387458	XM_003924927	XM_004661329	NM_009122	NM_001012129	XM_005368747	XM_003500462		XM_004588302	XM_002716199	XM_003781731	XM_002759641	XM_005317254	NM_001265648	XM_003895157	XM_003265294	XM_003776311	XM_004033709	XM_003826188	XM_001162331
SBF1	NM_002972	XM_004700212	XM_003423182	XM_004380082	XM_004610583		XM_001914911	XM_004438054	NM_001206370	XM_002687985					XM_002917269	XM_004818802	XM_004409660	XM_538311	XM_004845311	XM_004642422	XM_003461567	XM_005379569	XM_003932960	XM_004650410	NM_001170561	NM_001271173	XM_005354350	XM_003509558	XM_005067088	XM_004589700		XM_003783086	XM_002806575	XM_005334998		XM_003905751		XM_003780384	XM_004063688		XM_525633
SCN7A	NM_002976	XM_004703910	XM_003405813	XM_004375595	XM_004601346	XM_004674871	XM_001496861	XM_004428232	XM_003133453	XM_002685371	XM_004005379	XM_004267256	XM_004330097	XM_003990826	XM_002923800	XM_004744003	XM_004396921	XM_545504		XM_004646386	XM_003478552	XM_005393284	XM_003921913	XM_004651922	NM_009135	NM_031686	XM_005346505	XM_003505784		XM_004577324		XM_003795177	XM_002806910	XM_005315697		XM_003907562	XM_003266196	XM_002812551		XM_003824314
CCL2	NM_002982	XM_004707344	XM_003414346	XM_004385454	XM_004608573	XM_004684898	NM_001081931	XM_004441882	NM_214214			XM_004267190	XM_004324470	XM_003996556	XM_002912354	XM_004808771	XM_004416993	NM_001003297	XM_004870615	XM_004635510	NM_001172926	XM_005402837	XM_003933028			NM_001105822	XM_005349393	XM_003495793	XM_005076965	XM_004593869	NM_001082294	XM_003797218	XM_002748333	XM_005327937	NM_001032821	NM_001173538		NM_001132340	XM_004041939	XM_003818009	XM_001174551
SDC2	NM_002998	XM_004697708	XM_003408253	XM_004370754	XM_004619889	XM_004679709	XM_001915199	XM_004431188	XM_001926939	NM_001034788	XM_004012011	XM_004275364	XM_004317421	XM_004000000	XM_002920965	XM_004806974	XM_004414309		XM_004850290	XM_004641292	XM_003479903	XM_005381834	XM_003938746	XM_004656949	NM_008304	NM_013082	XM_005368146		XM_005072659	XM_004580801	XM_002710578		XM_002759126	XM_005316322	NM_001260964		XM_003268335	XM_002819301	XM_004047334		XM_003311857
SELP	NM_003005	XM_004706836	XM_003414881	XM_004384126			NM_001081792	XM_004425060	NM_214078	NM_174183	NM_001009295			XM_003999173	XM_002918569	XM_004756664	XM_004408901	XM_537202	XM_004909694	XM_004648510	XM_003468687	XM_005398187	XM_003925394	XM_004658895	NM_011347	NM_013114	XM_005364018	XM_003508281	XM_005071475		NM_001082755	XM_003785831	XM_002760407	XM_005319884	XM_001094728	XM_003893534	XM_003258845	XM_002809819	XM_004027867	XM_003824626
SEMG2	NM_003008									XM_005213352	XM_004007158				XM_002922035	XM_004802399	XM_004405890																XM_002747588	XM_005315984	NM_001168654		XM_003253624	NM_001168574	XM_004062223	XM_003825952
SEPW1	NM_003009	XM_004710407		XM_004381806	XM_004607792	XM_004694244	NM_001170422	XM_004440203	NM_213977	NM_001163225	XM_004023205	XM_004271105	XM_004324307	XM_004001320		XM_004811848	XM_004417707	NM_001115012	XM_004867039	XM_004644263	NM_001258348	XM_005415250	XM_003945137	XM_004673150	NM_009156	NM_013027	XM_005372425	NM_001256880	XM_005139219	XM_004599970			NM_001278377	XM_005336588	NM_001042737	XM_003919440		NM_001133657			NM_001154577
MAP2K4	NM_003010	XM_004709181	XM_003416796	XM_004376191	XM_004603894	XM_004685076	XM_001503305	XM_004433050	XM_003132006	XM_005220369	XM_004012714	XM_004266830	XM_004315899	XM_003996299	XM_002928934	XM_004760524	XM_004416567	XM_546627	XM_004857556	XM_004645174	XM_003466319	XM_005399349	XM_003929251	XM_004663121	NM_009157	NM_001030023	XM_005349861	XM_003497503	XM_005067852	XM_004594733	XM_002718920	XM_003791082	XM_002747899	XM_005332887	XM_001114330	XM_003912361	XM_003262590	XM_002827054	XM_004043830	XM_003818108	XM_511831
SHB	NM_003028	XM_004710996	XM_003407583	XM_004372244	XM_004600430	XM_004677498	XM_001496517	XM_004423216	XM_001926128	NM_001192934	XM_004005275	XM_004271459	XM_004330692		XM_002914956	XM_004805597	XM_004392314	XM_538741	XM_004864981		XM_005008667	XM_005382857	XM_003940107	XM_004658308	NM_001033306	XM_002729477	XM_005362128	XM_003500097	XM_005078744	XM_004580966	XM_002707961	XM_003785357	XM_003732012	XM_005326356		XM_003919638		XM_002819599	XM_004065407		XM_003312095
ST3GAL1	NM_003033	XM_004697382	XM_003408191	XM_004373019	XM_004602598	XM_004679977	XM_001498838	XM_004431051	NM_001004047	XM_005215317	XM_004011629	XM_004265306	XM_004323755	XM_004000127	XM_002916122	XM_004786493	XM_004413993	XM_539171	XM_004837919	XM_004642490	XM_003467343	XM_005398029	XM_003933689	XM_004656179	NM_009177	NM_001013219	XM_005354533		XM_005078693	XM_004580741	XM_002710551	XM_003792864	XM_002759214	XM_005316135	NM_001261634	XM_003903186		XM_002819456		XM_003830080
SLAMF1	NM_003037	XM_004716518	XM_003415189	XM_004390221		XM_004688387	XM_001504439	XM_004442800	NM_001243820	NM_174184	NM_001040288	NM_001279809	XM_004327846	NM_001278826	XM_002928437	XM_004819750	XM_004407883	NM_001003084	XM_004858705	XM_004639986	XM_003466674	XM_005400213	XM_003937956	XM_004671169	NM_013730	NM_001109078	XM_005368586	XM_003500273	XM_005078217	XM_004589093	XM_002715225	XM_003795184	XM_002760176	XM_005339361	XM_001117605	XM_003892933	XM_003259108	XM_002809913	XM_004027719	XM_003811872	XM_513924
SLC6A6	NM_003043	XM_004702372	XM_003409737	XM_004368365	XM_004613119	XM_004692354	XM_001489820	XM_004442940		NM_174610	XM_004018550	XM_004284318	XM_004322926	XM_003982523	XM_002920683	XM_004793400	XM_004395671	NM_001003311	XM_004870495	XM_004646110	XM_003463197	XM_005387064	XM_003926172	XM_004671694	NM_009320	NM_017206	XM_005364890	XM_003495171	XM_005071255	XM_004581331	XM_002713180	XM_003796217		XM_005333851	NM_001266893		XM_003265019	XM_003780761		XM_003826229
SLC18A1	NM_003053	XM_004707571	XM_003412387		XM_004610188	XM_004685431	XM_001490140	XM_004442326	XM_001924378	NM_001193171	XM_004004218	XM_004270616		XM_003984732	XM_002929302	XM_004817437	XM_004413865	XM_543264	XM_004848255	XM_004630623	XM_003479341	XM_005373626	XM_003935585	XM_004669667	NM_153054	NM_013152	XM_005370885	XM_003499929	XM_005075201	XM_004591461	XM_002716868	XM_003793996	XM_003734581	XM_005329287	XM_001100696	XM_003902486	XM_003265232	XM_002818861	XM_004046727		XM_001150127
SLC18A2	NM_003054	XM_004701261	XM_003409107	XM_004374880	XM_004611897	XM_004680980	XM_001494544	XM_004428114	XM_001927394	NM_174653	XM_004020219	XM_004265789	XM_004310904	XM_003994452	XM_002917540	XM_004795108	XM_004417427	XM_544038	XM_004838848	XM_004625644	XM_003479318	XM_005387872	XM_003922162	XM_004659303	NM_172523	NM_013031	XM_005352557	XM_003500174	XM_005085363	XM_004579786		XM_003787128	XM_002807467	XM_005320707	XM_001095699	XM_003904316	XM_003255006	XM_002821182	XM_004050162	XM_003825631	XM_521615
SLIT3	NM_003062	XM_004697123	XM_003404879		XM_004611546	XM_004679197	XM_001917324	XM_004428546	XM_003134076	NM_001191450	XM_004016856	XM_004271979		XM_003981296	XM_002918614	XM_004786274	XM_004392026	XM_003434473	XM_004836404	XM_004637040	XM_003473328	XM_005376304		XM_004661033	NM_011412	NM_031321	XM_005350390	XM_003496533	XM_005071987	XM_004587586	XM_002710368	XM_003781960		XM_005334705			XM_004087336		XM_004042964		XM_003310970
SMARCA2	NM_003070	XM_004714451	XM_003420481	XM_004373533	XM_004600125	XM_004677627	XM_001490759	XM_004440652	XM_001925915	XM_005209990	XM_004004345	XM_004276437	XM_004315289	XM_003995376	XM_002919095	XM_004803111	XM_004414694	XM_845066	XM_004907618	XM_004637219	XM_003472196	XM_005388606	XM_003935678	XM_004653156		NM_001004446	XM_005352095	XM_003513693	XM_005063217	XM_004591831	XM_002708184	XM_003782915		XM_005324077	XM_002800162	XM_003911759	XM_003273844	NM_001131236	XM_004047755	XM_003823414
SNAP25	NM_003081	XM_004697832	XM_003411500	XM_004383057	XM_004610924	XM_004687172	XM_001493127	XM_004433755	XM_003359900	XM_005214074	XM_004014155	XM_004276468	XM_004324254	XM_003983781	XM_002918734	XM_004792133	XM_004405965	XM_854293	XM_004840818	XM_004634301	XM_003476564	XM_005380872	XM_003933204	XM_004661522	NM_011428	NM_001270576	XM_005365542		XM_005068687	XM_004593357	XM_002710974	XM_003788202	XM_002747361	XM_005320481		XM_003905073	XM_003252645	NM_001135488	XM_004061812	XM_003810566
SNRPN	NM_003097		XM_003420625	XM_004372628	XM_004617560	XM_004693071	XM_003363638	XM_004431867	NM_001243699	NM_001079797	XM_004017706	XM_004271635	XM_004328566	XM_004001550	XM_002930278	XM_004826115	XM_004415633	XM_536165	XM_004852638	XM_004634765	XM_003462088	XM_005381678	XM_003929496	XM_004658127	NM_001082962	NM_031117	XM_005371881		XM_005086658	XM_004593139	XM_002718284	XM_003802217	XM_002753905	XM_005340563	NM_001261205	XM_003900669	XM_003277165	NM_001134099	XM_004055842	XM_003809217	NM_001256797
SOAT1	NM_003101	XM_004706701	XM_003410978	XM_004372866		XM_004688525	XM_001487852	XM_004424984	XM_003357556	NM_001034206	XM_004013835	XM_004269809	XM_004315440	XM_003999234	XM_002916190	XM_004805307		XM_547445	XM_004853571	XM_004643468	XM_005008467	XM_005375462	XM_003925328		NM_009230	NM_031118	XM_005363908	NM_001246750	XM_005071310	XM_004598630	XM_002715038	XM_003785677	XM_003735189	XM_005319754	XM_002802038	XM_003893454	XM_003258951	XM_002809747	XM_004027976	XM_003824706	XM_514030
SORL1	NM_003105	XM_004716274	XM_003418269	XM_004389001	XM_004605095	XM_004689165	XM_001501368	XM_004427196	XM_003357329	NM_001192757	XM_004016577	XM_004280687	XM_004325406	XM_003992473	XM_002914091	XM_004750086	XM_004413008	XM_536545	XM_004870912		XM_003472756	XM_005378364	XM_003923878	XM_004667350	NM_011436	NM_053519	XM_005347141	XM_003511373	XM_005069402	XM_004584985	NM_001082664	XM_003796907	XM_002754516	XM_005328419	XM_001102178	XM_003910849	XM_004090588	XM_002822609	XM_004052301	XM_003819971
SOX11	NM_003108	XM_004709815		XM_004373081	XM_004609376	XM_004686086		XM_004436444	XM_003354937		XM_004007202	XM_004274909	XM_004331919	XM_004001277	XM_002921195	XM_004790227	XM_004401492		XM_004868324	XM_004644593	XM_003464947	XM_005404367		XM_004656884	NM_009234	NM_053349	XM_005366485		XM_005082015	XM_004582587	XM_002721133	XM_003798565	XM_002758051		XM_001098988	XM_003908240		XM_003780571	XM_004028799
SP4	NM_003112	XM_004702713	XM_003406946	XM_004377441	XM_004604092	XM_004676757	XM_001497653	XM_004418934	XM_003482682	XM_002707811	XM_004008213	XM_004263447	XM_004325034	XM_003982836	XM_002930475	XM_004789228	XM_004397376	XM_539462	XM_004908250	XM_004626457	XM_003469828	XM_005377368	XM_003935107	XM_004652823	NM_009239	NM_012761	XM_005343683	XM_003503779	XM_005084462	XM_004582563	XM_002713815	XM_003788493	XM_002751505	XM_005328797	NM_001266828	XM_003896221	XM_003252636	XM_002818162	XM_004045151	XM_003825036	XM_527679
SPR	NM_003124	XM_004696425	XM_003413564	XM_004369207	XM_004609115	XM_004691519	XM_001917166	XM_004435542	XM_003125032	NM_001076003	XM_004006069	XM_004277070	XM_004311588	XM_003984117	XM_002914911	XM_004793674	XM_004398682	XM_540234	XM_004849875	XM_004634083	XM_003469002	XM_005385808	XM_003922612	XM_004668235	NM_011467	NM_019181	XM_005369849	XM_003508170		XM_004582912	XM_002709759	XM_003793415	XM_002757637	XM_005322152	NM_001260549	XM_003908805	XM_003262538	XM_002811901	XM_004029414	XM_003808190
SRP19	NM_003135	XM_004697698	XM_003405010	XM_004376991	XM_004613094	XM_004678371	XM_001503550	XM_004420310	XM_003480888	NM_001034478	XM_004010172	XM_004267451	XM_004320241	XM_003981198	XM_002919169	XM_004820585	XM_004401389	NM_001252291	XM_004841788	XM_004633967	XM_005008775	XM_005382144	XM_003920695	XM_004652471	NM_025527	NM_001106157	XM_005355901	XM_003502535		XM_004586347	XM_002721570	XM_003788915	XM_002744708	XM_005327233			XM_003259831	NM_001131982	XM_004042353		NM_001242420
NEK4	NM_003157		XM_003409845	XM_004368748	XM_004615100	XM_004676568	XM_001492452	XM_004419991	XM_003132258	XM_005222775	XM_004018632	XM_004268035	XM_004316556	XM_003982346	XM_002918991	XM_004817978	XM_004411465	XM_533795	XM_004864378	XM_004631646	XM_003480100	XM_005387533	XM_003936691	XM_004661238	NM_011849	NM_001013134	XM_005348735	XM_003495280	XM_005085239	XM_004581539	XM_002713250	XM_003789381	XM_002807590	XM_005317189	XM_002802788	XM_003894303	XM_003257181	NM_001133257	XM_004034318	XM_003818750
CDKL5	NM_003159	XM_004709935	XM_003416028	XM_004382822	XM_004612219	XM_004690078	XM_001491076	XM_004435170	XM_003360239	XM_002700379	XM_004021947	XM_004269638		XM_004000315	XM_002913957	XM_004813292	XM_004401500	XM_548881	XM_004866145	XM_004635092	XM_005002184	XM_005414443	XM_003924130	XM_004667920	NM_001024624	XM_002730232	XM_005358787	XM_003499486	XM_005074227	XM_004597484	XM_002719931	XM_003791877	XM_002762715	XM_005341136	XM_002808518		XM_003261114	XM_002831438	XM_004063871	XM_003819539
STXBP1	NM_003165	XM_004713300	XM_003407716	XM_004375691	XM_004613310	XM_004677311	XM_001501529	XM_004423481	XM_003122169	XM_005213174	XM_004005625	XM_004269192		XM_003995899	XM_002916327	XM_004757263	XM_004392560	XM_846461	XM_004849321	XM_004641548	XM_005004019	XM_005382422	XM_003940663	XM_004671673	NM_001113569	NM_013038	XM_005346032	XM_003507180	XM_005087532	XM_004593553		XM_003785426	XM_002743333	XM_005320989	NM_001261163		XM_003264167	NM_001133100	XM_004048661		XM_003312329
SYN2	NM_003178	XM_004702386	XM_003409971	XM_004368337		XM_004692370	XM_001490674	XM_004443160	XM_003358522			XM_004284286		XM_003982495	XM_002921274	XM_004738692	XM_004395723	XM_541766	XM_004875120	XM_004645606	XM_003462737		XM_003927165	XM_004651595	NM_013681	NM_019159	XM_005365037	XM_003507305	XM_005065976	XM_004581313		XM_003796275			XM_001086745	XM_003894083	XM_003264986	XM_002813426			XM_001171832
SYP	NM_003179	XM_004713143	XM_003417994	XM_004376842	XM_004606449	XM_004690033	XM_001917876	XM_004434923	XM_003135078	NM_173963	XM_004022602	XM_004281931	XM_004327617	XM_004000526		XM_004817693	XM_004396816	XM_850288	XM_004871998	XM_004646282	XM_003462592	XM_005411331	XM_003939570	XM_004670070	NM_009305	NM_012664	XM_005352775	XM_003505081	XM_005085091	XM_004587929		XM_003799662		XM_005338684	NM_001194329	XM_003917700	XM_003276849	XM_002831631		XM_003807253	XM_521056
TAF4	NM_003185	XM_004716085		XM_004370522	XM_004620226		XM_001490975	XM_004430523	XM_003360050	XM_001787927		XM_004282394		XM_003983335	XM_002920308	XM_004785830	XM_004410165	XM_534471	XM_004841168	XM_004644202	XM_003462843	XM_005410058	XM_003932716	XM_004669448	NM_001081092		XM_005362760	XM_003496759	XM_005074585	XM_004586115		XM_003787850	XM_002806780	XM_005325298	XM_001115352	XM_003904537		XM_002830491	XM_004062479		XM_514759
TBCC	NM_003192	XM_004710766	XM_003403910	XM_004379460	XM_004605922	XM_004673488	XM_001501434	XM_004424144	NM_001258407	NM_001075709	XM_004023289	XM_004267597		XM_003986144	XM_002914482	XM_004803274	XM_004408077	XM_538923	XM_004846564	XM_004624139	XM_003473857	XM_005415286	XM_003923004	XM_004649498	NM_178385	NM_001108200	XM_005359723		XM_005072370	XM_004590505		XM_003789196		XM_005318680	XM_001088723	XM_003897604	XM_003266335	NM_001133281	XM_004044025	XM_003833288	XM_518477
TCF4	NM_003199	XM_004703000	XM_003406288	XM_004379246	XM_004616145	XM_004683915	XM_001487938	XM_004422558	XM_003480332	XM_005224221	XM_004020557	XM_004266116	XM_004310506	XM_003995212	XM_002914667	XM_004805076	XM_004405827	NM_001003268	XM_004858377	XM_004623670	XM_003474144	XM_005372960	XM_003926049	XM_004654753	NM_001083967	NM_053369	XM_005356401	XM_003506532	XM_005074615	XM_004579478	XM_002713545	XM_003788437	XM_003734659	XM_005323043	XM_001084466		XM_004087703	XM_003778980	XM_004059452	XM_003827237	XM_003315936
TFAM	NM_003201	XM_004701371	XM_003409030	XM_004369873	XM_004607628	XM_004681078	XM_001503382	XM_004427112	NM_001130211	NM_001034016	XM_004021578	XM_004286901	XM_004320604	XM_003993948	XM_002929219	XM_004806295	XM_004396105	XM_546107	XM_004858304	XM_004647116	XM_003473570	XM_005385915	XM_003928792	XM_004657781	NM_009360	NM_031326	XM_005360163	XM_003499197		XM_004583577	XM_002718363	XM_003783769	XM_002756352		XM_001097656	XM_003904237	XM_003258251	NM_001131295	XM_004049438
TCF12	NM_003205	XM_004709446	XM_003418328	XM_004374600	XM_004602608	XM_004687758	XM_003363500	XM_004421615	XM_003121486	NM_001077885	XM_004010578	XM_004274662	XM_004325946	XM_003987109	XM_002920674	XM_004795861	XM_004406837	XM_003433914	XM_004855748	XM_004628873	XM_004999998	XM_005393855	XM_003928971	XM_004662495	NM_001253862	NM_013176	XM_005347652	XM_003495033		XM_004578057	XM_002717706	XM_003784635		XM_005316611	XM_002804809		XM_003266970	XM_002825488	XM_004056242	XM_003827877	XM_003314687
TEAD3	NM_003214		XM_003421052	XM_004389856	XM_004617708	XM_004673983	XM_001917891	XM_004424226	NM_001037966	XM_002697210	XM_004019190	XM_004267686	XM_004311977	XM_003986100	XM_002914357		XM_004407764	XM_003639421		XM_004624453	XM_003473692		XM_003923324	XM_004649781	NM_001204156	NM_001098216	XM_005360457	XM_003508622	XM_005084925	XM_004590470	XM_002714634	XM_003789302		XM_005318896					XM_004043872	XM_003808614
TFAP2B	NM_003221	XM_004696361	XM_003404141	XM_004388717	XM_004605851	XM_004673563	XM_001502875	XM_004424030	NM_001244520	NM_001076247	XM_004018885	XM_004267494	XM_004321696	XM_003986230	XM_002915421	XM_004813680	XM_004416613	NM_001002977	XM_004869050	XM_004628277	XM_003474760	XM_005377663	XM_003923109	XM_004649438	NM_009334	NM_001106896	XM_005369562	XM_003505644	XM_005072430	XM_004590434	XM_002714495	XM_003802976	XM_002746639	XM_005318575	XM_001106196	XM_003897726	XM_003254167	XM_002816991	XM_004044180	XM_003833165	XM_001150002
TFAP2C	NM_003222	XM_004698336	XM_003419909		XM_004620262	XM_004686907		XM_004430246	NM_001123201	NM_001075509				XM_003983369	XM_002921214	XM_004785757	XM_004416967	XM_543065	XM_004840921	XM_004636012	XM_003463628	XM_005392262	XM_003945302	XM_004663842	NM_009335	NM_201420	XM_005362808	XM_003501437	XM_005139380	XM_004586101	XM_002720872	XM_003787719	XM_002747703		XM_001093748	XM_003904581		XM_002830451	XM_004062410	XM_003806157	XM_001156107
TGFB2	NM_003238	XM_004699903	XM_003419877	XM_004375930	XM_004613012	XM_004685438	XM_001489351	XM_004439663	XM_003130499	NM_001113252	XM_004013601	XM_004271028	XM_004315084	XM_003999506	XM_002923090	XM_004788240	XM_004415608	XM_853584	XM_004867392	XM_004626877	XM_003474545	XM_005374703	XM_003930343	XM_004670111	NM_009367	NM_031131	XM_005348842	XM_003494974	XM_005082439	XM_004578634	NM_001082660	XM_003800136	XM_002760507	XM_005334957	NM_001266518	XM_003893099	XM_003265091	XM_002809445	XM_004028414	XM_003814132	XM_514203
TGFBR2	NM_003242	XM_004704046	XM_003415713	XM_004377359	XM_004603846		XM_001490930	XM_004419452		NM_001159566	XM_004018563	XM_004279680	XM_004326239	XM_003992192	XM_002921963	XM_004786797	XM_004416505	XM_534237	XM_004857819	XM_004634214	XM_003480153	XM_005387519	XM_003936064	XM_004662081	NM_029575	NM_031132		XM_003496254	XM_005075040	XM_004588260	NM_001177748	XM_003781763	XM_002759681	XM_005317311	NM_001261151	XM_003895208	XM_003256801	XM_003776298	XM_004033790	XM_003826141	XM_001166647
TGIF1	NM_003244	XM_004702882	XM_003406369	XM_004388925	XM_004605994	XM_004683760	XM_001493138		NM_001244289	XM_005224143	XM_004017873	XM_004275933	XM_004313109	XM_003995036	XM_002927547	XM_004790714	XM_004412354	XM_547659	XM_004853193	XM_004635799	XM_005008469	XM_005372651	XM_003924816	XM_004662654	NM_009372	NM_001015020	XM_005367562	XM_003511890	XM_005082561	XM_004579623	XM_002713597	XM_003801618	XM_002757080	XM_005337112		XM_003914191	XM_003262038	XM_003778947	XM_004059142	XM_003817896	NM_001009815
TGM3	NM_003245	XM_004698188	XM_003411621	XM_004383062	XM_004611005	XM_004686996	XM_001497589	XM_004433877	XM_001924902	NM_001101848	XM_004014391			XM_003983751	XM_002918804	XM_004792274	XM_004398218	XM_534370	XM_004841154	XM_004634312	XM_003476424	XM_005380750	XM_003941041	XM_004661429	NM_009374	NM_001108959	XM_005365633	XM_003499059	XM_005068613	XM_004585989	XM_002710872	XM_003788224	XM_002747395	XM_005320624	XM_001113845	XM_003904984	XM_003273431	XM_002830119		XM_003821280	XM_514468
THBS4	NM_003248	XM_004703512	XM_003407977	XM_004374462	XM_004613153	XM_004678174	XM_001503877	XM_004420415	XM_003123754	NM_001034728	XM_004010215			XM_003981108	XM_002916215	XM_004799619	XM_004405600	XM_546047	XM_004870219	XM_004645743	XM_003464392	XM_005386101	XM_003920805	XM_004651652	NM_011582	NM_017133	XM_005356498		XM_005065509			XM_003785947	XM_002744826	XM_005329010	XM_001109898		XM_003261666		XM_004058635	XM_003822275	XM_003310684
TLR3	NM_003265	XM_004696473	XM_003412326	XM_004382776	XM_004610405	XM_004682500	NM_001081798	XM_004428766	NM_001097444	XM_005225957	NM_001135928	XM_004277192	XM_004321214	NM_001079829	XM_002923407	XM_004794173	XM_004412756	XM_540020	XM_004853047	XM_004639797	NM_001173029	XM_005373438	XM_003933825	XM_004666372	NM_126166	NM_198791	XM_005362566	XM_003514224	XM_005066656	XM_004578996	NM_001082219	XM_003792768	XM_002745231	XM_005329195	NM_001036685	XM_003899428	XM_003271498	XM_002815350		NM_001279234	NM_001130470
TLR4	NM_003266	XM_004712585	XM_003407779	XM_004372121	XM_004615682	XM_004677395	NM_001099769	XM_004423370	NM_001113039	NM_174198	NM_001135930	XM_004269285	NM_001281808	NM_001009223	XM_002929889	XM_004807841	XM_004416046	NM_001002950	XM_004849478	XM_004641503	XM_005007955	XM_005382609	XM_003925188	XM_004662684	NM_021297	NM_019178	XM_005352592	NM_001246762	XM_005075127	XM_004594981	NM_001082732	XM_003785249	XM_003732038	XM_005320893	NM_001037092	XM_003911310	XM_003264057	XM_003777437	XM_004048515	NM_001279223	NM_001144863
CLDN5	NM_003277	XM_004701205		XM_004390085	XM_004607479	XM_004694970		XM_004442345	NM_001161636	NM_001076460			XM_004322022	XM_003994949	XM_002920591	XM_004816993		XM_003433462	XM_004843250	XM_004627980	XM_005007310	XM_005391775		XM_004670767	NM_013805	NM_031701	XM_005372054	XM_003502434		XM_004592072	XM_002723569	XM_003801702				XM_003905220	XM_003280357	XM_002830850	XM_004063026	XM_003814050
TRAF3	NM_003300	XM_004698787	XM_003408604	XM_004376705	XM_004603590		XM_001490000	XM_004434275	XM_001927400	XM_005222154	XM_004018002	XM_004262421	XM_004315051	XM_003988003	XM_002918861	XM_004796661	XM_004395574	XM_849522	XM_004836912	XM_004645393	XM_005000536	XM_005410761	XM_003933369	XM_004665575	NM_011632	NM_001108724	XM_005343567	XM_003498779	XM_005068328	XM_004584277	XM_002721716	XM_003799328	XM_002754296	XM_005341005	XM_001082535		XM_003276177	XM_002825134	XM_004055734	XM_003807027	XM_001164813
TRPC4	NM_003306	XM_004711234	XM_003412637	XM_004389951	XM_004619554	XM_004680218	XM_001495912	XM_004435343	NM_001145868	XM_005213556	XM_004012103	XM_004282237	XM_004321825	XM_003980339	XM_002926260	XM_004802200	XM_004399892	XM_543129	XM_004874053	XM_004631101	XM_005006923	XM_005387648	XM_003934403	XM_004660025	NM_016984	NM_080396	XM_005343972	XM_003512818	XM_005077473	XM_004577507	XM_002721087	XM_003799706	XM_002748983	XM_005317116	XM_001086147	XM_003913788	XM_003270295	XM_002824188	XM_004054405	XM_003806917	XM_509635
TRPM2	NM_003307	XM_004696896	XM_003418995	XM_004384855	XM_004602482		XM_001490407	XM_004429653		XM_005202045	XM_004003920	XM_004264611	XM_004312830	XM_003991388	XM_002925886			XM_003640064	XM_004842481	XM_004631796	XM_003463952	XM_005375860	XM_003927562		NM_138301	NM_001011559	XM_005360261	XM_003500580	XM_005070880	XM_004594148		XM_003798086			XM_001118347	XM_003895410				XM_003823837
PHLDA2	NM_003311					XM_004675873			NM_001174057			XM_004278062	XM_004322787	XM_004001594		XM_004797392			XM_004852623		XM_003468133	XM_005384213	XM_003944392				XM_005351967	XM_003514518	XM_005063333	XM_004583048	XM_002711345	XM_003798409			XM_001094620	XM_003909394	XM_003278047	XM_002821390	XM_004050455		XM_001155149
TTK	NM_003318	XM_004696293	XM_003404380	XM_004386060	XM_004610117	XM_004674053	XM_001499324	XM_004422058	XM_001925673	NM_001205913	XM_004011122	XM_004270091	XM_004329791	XM_003986335	XM_002916297	XM_004788900	XM_004399936	XM_539016	XM_004890683	XM_004634374	XM_005008454	XM_005406917	XM_003923262	XM_004660394	NM_009445	NM_001108172	XM_005347557		XM_005073752	XM_004580441	XM_002714448	XM_003796734	XM_002806715	XM_005324765	XM_001111082	XM_003897838	XM_003258268	XM_002817085	XM_004044327	XM_003816368	XM_518603
UBE2H	NM_003344	XM_004707812	XM_003407044	XM_004382663	XM_004608265	XM_004677037	XM_001501795	XM_004418690		NM_001037614	XM_004008057	XM_004272203	XM_004320305	XM_003983041		XM_004741766	XM_004398000	XM_852326	XM_004856339	XM_004642749	XM_003475061	XM_005402418	XM_003921004	XM_004661210	NM_009459	NM_001172127	XM_005365769	XM_003497557	XM_005078092	XM_004592530	XM_002712054	XM_003803317		XM_005331109	NM_001261059	XM_003896588	XM_003261322	XM_002818440	XM_004046208	XM_003813487	XM_001144807
UBE2V2	NM_003350	XM_004697763	XM_003408196	XM_004375602	XM_004615309	XM_004679891	XM_001488091	XM_004431147	NM_001243391	NM_001034042	XM_004011669	XM_004275027	XM_004317586	XM_003999801	XM_002927655	XM_004825654	XM_004395744	NM_001205115	XM_004837535	XM_004645478	XM_003465998	XM_005396040	XM_003940872	XM_004665421	NM_023585	NM_183052	XM_005370372		XM_005080010	XM_004580607	XM_002713432	XM_003802208	XM_002758887		NM_001266843	XM_003902722	XM_003278451	NM_001133103	XM_004046982		XM_001142548
UCP2	NM_003355	XM_004708818	XM_003420045	XM_004381957	XM_004618195	XM_004683191	XM_001498480	XM_004433983	NM_214289	NM_001033611	NM_001280682	XM_004279781	XM_004310948	XM_003992735	XM_002915312	XM_004789191	XM_004391772	NM_001003048	XM_004863255	XM_004641916	XM_003463445	XM_005379929	XM_003923453	XM_004656281	NM_011671	NM_019354	XM_005357498	XM_003511769	XM_005074000	XM_004589898	XM_002708700	XM_003780909	XM_002754760	XM_005323184	NM_001195393	XM_003910401	XM_003254727	NM_001133339	XM_004051790	XM_003814673	XM_508635
USF2	NM_003367	XM_004715856		XM_004388121	XM_004601000	XM_004690257			XM_003127041	NM_001001162	XM_004015640	XM_004284179	XM_004325721	XM_003997984	XM_002920887	XM_004810418	XM_004417101	XM_850395	XM_004858834	XM_004636834	XM_003466574	XM_005400306	XM_003937356	XM_004659914	NM_011680	NM_031139	XM_005361300		XM_005081867	XM_004595128	XM_002722235	XM_003796095	XM_002807827	XM_005330661	XM_001111345	XM_003915342				XM_003816236
VEGFA	NM_003376	XM_004710870	XM_003404166	XM_004379504	XM_004605824	XM_004673526	NM_001081821	XM_004424083	NM_214084	NM_174216	NM_001025110	XM_004267535	XM_004318875	NM_001009854	XM_002914501	XM_004803381	XM_004408125	NM_001003175	XM_004847143	XM_004624107	XM_005005363	XM_005389789	XM_003923305	XM_004649457	NM_001025250	NM_031836	XM_005359843		NM_001281843	XM_004590401		XM_003789339	XM_003732674		NM_001278384	XM_003897662			XM_004044089
VIP	NM_003381	XM_004701943	XM_003404091	XM_004368820	XM_004600786	XM_004673941	XM_001501600	XM_004440686	NM_001195233	NM_173970	NM_001126368	XM_004263704	XM_004316238	XM_003986647	XM_002920267	XM_004784341	XM_004412843	XM_541155	XM_004856861	XM_004645989	XM_003468486	XM_005390571	XM_003933746	XM_004651119	NM_011702	NM_053991	XM_005363425	XM_003495891	XM_005065896	XM_004598352	XM_002714951	XM_003797881	XM_002747118	XM_005321382	NM_001260752	XM_003898026	XM_003255896		XM_004044848	XM_003811492	XM_527541
VLDLR	NM_003383	XM_004714550	XM_003420479	XM_004373468	XM_004600126	XM_004677629	XM_001491281	XM_004440653	NM_001199890	NM_174489	XM_004005305	XM_004286223	XM_004319045	XM_003995363	XM_002919094	XM_004803045	XM_004394517	XM_533538	XM_004838219	XM_004637177	XM_003472266	XM_005388610	XM_003935654	XM_004653163	NM_013703	NM_013155	XM_005352098	XM_003515641	XM_005087947	XM_004591829	NM_001082188	XM_003782913	XM_002742895	XM_005324075	NM_001032907	XM_003911757	XM_003273861	XM_002819823	XM_004047752	XM_003823352	XM_520460
VSNL1	NM_003385	XM_004696048	XM_003411895	XM_004387571	XM_004609347	XM_004686429	XM_001503420	XM_004418312	XM_003125344	NM_174490	XM_004005697	XM_004274864	XM_004324944	XM_003984488	XM_002914987	XM_004790070	XM_004407347		XM_004839023	XM_004627491	XM_003472852	XM_005400324	XM_003935219	XM_004663787	NM_012038	NM_012686	XM_005366550	XM_003503050	XM_005079055	XM_004582609	XM_002710036	XM_003787407	XM_002758017	XM_005322624	XM_001091955	XM_003908302	XM_003275950	NM_001132982	XM_004028871
WNT2	NM_003391	XM_004707769	XM_003407232	XM_004389631	XM_004602069	XM_004676971	NM_001114150	XM_004418771	XM_003134756	NM_001013001	NM_001195319			NM_001168699	XM_002917414	XM_004789403	XM_004408482	XM_849870	XM_004865257	XM_004644853	XM_003475139	XM_005388133	XM_003921055	XM_004658576	NM_023653	XM_575397	XM_005363758	XM_003500777	XM_005080961	XM_004592476	NM_001171042	XM_003789793	XM_002751776	XM_005332273	NM_001168687	NM_001168718	XM_003261236	NM_001168597	XM_004046101	XM_003808650	NM_001135848
YWHAH	NM_003405	XM_004716704		XM_004378979	XM_004615581	XM_004690938	XM_001494300	XM_004429735	XM_001928076	NM_174492	XM_004017500	XM_004283675	XM_004311546	XM_003994826	XM_002915592	XM_004812974	XM_004400006	XM_003433425	XM_004843518	XM_004645500	XM_003478290	XM_005396347	XM_003944895	XM_004667487	NM_011738	NM_013052	XM_005366084	XM_003504127	XM_005088695	XM_004592011	NM_001171356	XM_003797453	XM_002743700	XM_005339875	NM_001266591	NM_001168728	XM_004088508	XM_003779530	XM_004063346	XM_003821630	XM_001151423
YWHAZ	NM_003406	XM_004697455		XM_004370726	XM_004607693	XM_004679690	XM_003365652	XM_004431219	XM_001927228	XM_005215615	NM_001267887	XM_004275340	XM_004310768	XM_004000022	XM_002913995	XM_004796048	XM_004402345	XM_843951	XM_004877992	XM_004640091	XM_003479856	XM_005381872	XM_003940685	XM_004663039	NM_011740	NM_013011	XM_005368120	XM_003504324	XM_005072679	XM_004580640	XM_002710718	XM_003793771	XM_002759344	XM_005316294	NM_001260899	XM_003903033	XM_004090788	NM_001133140	XM_004047385	XM_003821785	XM_003951321
ZNF74	NM_003426		XM_003419291	XM_004386217			XM_001488055	XM_004442395				XM_004286776	XM_004332157		XM_002920583	XM_004817024		XM_003433463	XM_004903686	XM_004628157	XM_003478048	XM_005391798	XM_003942664							XM_004592148	XM_002723458		XM_003735881	XM_005334516	XM_001082863	XM_003905245	XM_003280373	XM_002830873	XM_004063055	XM_003807679	XM_003317103
ZNF124	NM_003431				XM_004616929		XM_001915149	XM_004442580	XM_003354092	XM_003586257	XM_004009268				XM_002920977	XM_004824236		XM_542049						XM_004657283			XM_005360683										XM_003267347	XM_002809215	XM_004028710		XM_003949736
TRIM26	NM_003449	XM_004717303	XM_003421812	XM_004387109	XM_004619611	XM_004694744	XM_001494948	XM_004441707	NM_001123209	XM_002697339	XM_004019002	XM_004286076	XM_004311118		XM_002930197	XM_004827831	XM_004412199		XM_004847113	XM_004648410	XM_003461142	XM_005414301	XM_003944847	XM_004671968	NM_001025599	NM_001011665	XM_005370726	XM_003507414	XM_005087188	XM_004598369	XM_002714345	XM_003788965	XM_002746293	XM_005338816	NM_001114967	XM_003897291	XM_003272025	XM_002809092	XM_004043562	XM_003829749	NM_001044376
SCG2	NM_003469	XM_004701645	XM_003406039	XM_004376366	XM_004617118	XM_004674236	NM_001257121	XM_004427627	NM_001012299	NM_174176	XM_004004966	XM_004262648	XM_004329833	XM_003991208	XM_002918554	XM_004807062	XM_004407472	XM_545669	XM_004907099	XM_004638158		XM_005395488	XM_003925477	XM_004662880	NM_009129	NM_022669	XM_005361543	XM_003512608	XM_005082504	XM_004576773	XM_002712501	XM_003784904	XM_002749835	XM_005330542	XM_002799060	XM_003908006		NM_001134179	XM_004033279	XM_003818677	XM_001166617
CSRP3	NM_003476	XM_004711595	XM_003411972	XM_004369708	XM_004607843	XM_004682988	XM_001504979	XM_004418515	NM_001172368	NM_001024689	XM_004019454	XM_004263912	XM_004311303	XM_003993054	XM_002926163	XM_004800402	XM_004415644	XM_847235	XM_004879017	XM_004642691	XM_003462602	XM_005401712	XM_003919909	XM_004650809	NM_013808	NM_057144	XM_005371997	XM_003502270	XM_005083229	XM_004585456	XM_002708936	XM_003781170	XM_002755096	XM_005335946	XM_001095430	XM_003910138	XM_003254310	XM_002821964	XM_004050818		XM_528813
SYN3	NM_003490	XM_004700322	XM_003405320		XM_004619699		XM_001916434	XM_004418077	XM_003126071	NM_001191357	XM_004006710	XM_004269400	XM_004318442	XM_003989215	XM_002921526	XM_004787053	XM_004414186	XM_845780	XM_004844779	XM_004623870	XM_003462313	XM_005374649	XM_003932931	XM_004650253	NM_013722	NM_017109	XM_005358265	XM_003503102	XM_005083806	XM_004589566	NM_001171361	XM_003783265	XM_002743711	XM_005322318	NM_001194751	NM_001168721	XM_003258123	XM_002831044	XM_004063365	XM_003821493	XM_515096
AXIN1	NM_003502	XM_004706109	XM_003417800	XM_004373128	XM_004604220		XM_001915917	XM_004438242	XM_003481092	NM_001191398	XM_004021077	XM_004270376	XM_004317192	XM_003998968	XM_002920159	XM_004821101	XM_004403080	XM_847228	XM_004873703	XM_004627942	XM_005007336	XM_005391659	XM_003928346	XM_004652116	NM_009733	NM_024405	XM_005349051	XM_003501513	XM_005081555	XM_004596591	XM_002724259	XM_003790879	XM_002755728	XM_005323665	XM_002802345	NM_001169052	XM_004091319		XM_004056871	XM_003809401	XM_001152990
CDC7	NM_003503	XM_004699265	XM_003418434	XM_004378728	XM_004619940	XM_004689529	XM_003365097	XM_004420856	XM_003125912	XM_005204287	XM_004002188	XM_004263014	XM_004328660	XM_003990297	XM_002926193	XM_004786369	XM_004402536	XM_537080	XM_004841287	XM_004635734	XM_003479156	XM_005385066	XM_003933312	XM_004653675	NM_009863	NM_001108352	XM_005359639	NM_001246772	XM_005077441	XM_004582057		XM_003784164	XM_002751063	XM_005327755	NM_001266610	XM_003892182	XM_003260149	XM_003775644	XM_004026119	XM_003808411
FZD7	NM_003507	XM_004701751	XM_003406132	XM_004378231	XM_004601277	XM_004674384		XM_004426869	XM_003133595	NM_001144091		XM_004262845	XM_004324163	XM_003991064		XM_004764173		XM_545599	XM_004851206		XM_005005741	XM_005397065	XM_003925644	XM_004653579	NM_008057	NM_001271185	XM_005366329	XM_003497418	XM_005070599	XM_004576928			XM_002749646	XM_005338914	XM_001100283	XM_003907820	XM_004092007			XM_003820823
HIST1H2BH	NM_003524	XM_004712490			XM_004621939	XM_004694860	XM_001505029	XM_004432043	NM_001243656					XM_003985720	XM_002928539	XM_004787882	XM_004406524	XM_545398	XM_004847537	XM_004632414			XM_003944744	XM_004670901	NM_178195		XM_005369905	XM_003502158	XM_005086688	XM_004598391	XM_002721619		XM_003732567		NM_001193825	XM_003897184		XM_002816529		XM_003804433
MAD1L1	NM_003550		XM_003416495	XM_004385925	XM_004617354	XM_004688054	XM_001490482	XM_004440893		NM_001102044		XM_004268980		XM_003998387		XM_004815631	XM_004394127	XM_846973	XM_004840361	XM_004629681	XM_003469921	XM_005397819		XM_004666348	NM_010752	NM_001109387	XM_005367301	NM_001246783	XM_005079981			XM_003795495	XM_002744444			XM_003895655				XM_003819736	XM_003318211
PLA2G6	NM_003560	XM_004700247	XM_003419836	XM_004374038	XM_004610505	XM_004675664	XM_001501364	XM_004438021	XM_003126052	XM_005207366	XM_004006987	XM_004279478	XM_004311372	XM_003989314	XM_002914544	XM_004786928	XM_004410774	XM_856002	XM_004883464	XM_004634692	XM_003470488	XM_005379242	XM_003932992	XM_004650302	NM_001199023	NM_001005560	XM_005354289	XM_003514956		XM_004589509	NM_001082179	XM_003783210	XM_002743789	XM_005322258	XM_002798388		XM_003264742		XM_004063461	XM_003821584	XM_003317228
VAPA	NM_003574	XM_004714070	XM_003406793	XM_004385792	XM_004611802	XM_004683735	XM_001489566	XM_004421077	XM_003361279	XM_005224173	XM_004020641	XM_004275958		XM_003995016	XM_002921720	XM_004790647	XM_004416106	XM_537332	XM_004853238	XM_004645040	XM_003464430	XM_005372588	XM_003924851	XM_004656837	NM_013933	NM_031631	XM_005361330	XM_003508399		XM_004598957	XM_002713573	XM_003801007	XM_002757059	XM_005334898	XM_001118496	XM_003914149	XM_003262081	NM_001133171	XM_004059186		NM_001280235
STK24	NM_003576	XM_004704275	XM_003409549	XM_004386021				XM_004423129	XM_003357881	NM_001099950	XM_004012341		XM_004314835	XM_003980489	XM_002914861	XM_004785071	XM_004404944	XM_003433064	XM_004858629	XM_004631193	XM_003477605	XM_005374075	XM_003928212	XM_004663352	NM_145465	NM_001127494	XM_005355685	XM_003495225	XM_005079425	XM_004577382	XM_002712942	XM_003789627	XM_003731901	XM_005317022	NM_001266859	XM_003914021	XM_003279209			XM_003832040	XM_001144072
SOAT2	NM_003578	XM_004711347	XM_003405047	XM_004373992	XM_004601512	XM_004692494	XM_001916571	XM_004429450	XM_003126184	NM_001101976	XM_004006312	XM_004274275	XM_004317807	XM_003988817		XM_004818929	XM_004406237	XM_543637	XM_004872715	XM_004638005		XM_005397146	XM_003939210	XM_004650457	NM_146064	NM_153728	XM_005354018	XM_003515027	XM_005067296	XM_004583288	XM_002711122	XM_003790420	XM_002752463	XM_005325014	XM_001102393	XM_003906444	XM_003252073		XM_004053210	XM_003831037	XM_001141788
NCK2	NM_003581	XM_004704331	XM_003413614	XM_004369300	XM_004617927	XM_004686191	XM_001488049	XM_004435879	NM_001137631	XM_005212779	XM_004005916	XM_004277725	XM_004330709	XM_003983875	XM_002913502	XM_004792516	XM_004412498	XM_538440	XM_004844491	XM_004633208	XM_003471607	XM_005400790	XM_003922779	XM_004651792	NM_010879	NM_001108216	XM_005360003	XM_003499519		XM_004594202	XM_002709690	XM_003794314	XM_002757467	XM_005340021	XM_001109500	XM_003909080	XM_003277433	XM_002811733	XM_004031550	XM_003811683	XM_003309175
CUL3	NM_003590	XM_004701649	XM_003406032	XM_004376373	XM_004610788	XM_004674232	XM_001493366	XM_004427635	XM_003133685	NM_001192806	XM_004004972	XM_004262640		XM_003991217	XM_002918551	XM_004807055	XM_004407463	XM_534586	XM_004864460	XM_004638153	XM_003463982	XM_005395480	XM_003925468	XM_004662875	NM_016716	NM_001106923	XM_005361534	XM_003512660	XM_005082509	XM_004577217	XM_002712506	XM_003784897	XM_002749841	XM_005330551	NM_001266652	XM_003908014	XM_003272429	XM_002812922	XM_004033282	XM_003818681	XM_001167528
CUL2	NM_003591	XM_004702295	XM_003420707	XM_004387849	XM_004605401	XM_004691161	XM_001491887	XM_004425235	XM_003130809	XM_005214227	XM_004014209	XM_004275903	XM_004322182	XM_003988217	XM_002925411	XM_004812875	XM_004414759	XM_535140	XM_004861859	XM_004641830	XM_005003216	XM_005398125	XM_003938402	XM_004668131	NM_029402	NM_001108417	XM_005354794	XM_003506590	XM_005085174	XM_004588425	XM_002721188	XM_003786713	XM_002750158					NM_001133829		XM_003814781	NM_001280189
SUPT3H	NM_003599	XM_004710879	XM_003404159	XM_004379518	XM_004605946	XM_004674021	XM_001497966	XM_004424064	XM_003361684	NM_001105008	XM_004018859			XM_003986208	XM_002914493	XM_004803168	XM_004416524	XM_532157	XM_004846435	XM_004624404	XM_003473626	XM_005389837	XM_003923069	XM_004652959	NM_178652	XM_001064890	XM_005359815	XM_003501665	XM_005072309	XM_004590414		XM_003789344	XM_002806707	XM_005318617	NM_001266569	XM_003897678	XM_003266212	XM_002816948	XM_004044125	XM_003833215	XM_001139149
GPR65	NM_003608	XM_004698753	XM_003408806	XM_004376647	XM_004610242	XM_004681645	XM_001495194	XM_004426429	XM_003482299	NM_001101303	XM_004010830	XM_004262309	XM_004317875	XM_003987900	XM_002926915	XM_004797066	XM_004398093	XM_547943	XM_004837096	XM_004642779	XM_003472463	XM_005390251	XM_003940916		NM_008152	NM_001106751	XM_005343427	XM_003495977	XM_005068429	XM_004584351	XM_002719613	XM_003786963	XM_002754175	XM_005321297	NM_001266353	XM_003902137	XM_003260853	XM_002825006	XM_004055546	XM_003832739	XM_523005
GALR3	NM_003614		XM_003419840	XM_004374034	XM_004610700			XM_004437839	XM_003355349	XM_002687931	XM_004007616	XM_004279465						XM_847676	XM_004845908	XM_004634599	XM_003470366			XM_004650595	NM_015738	NM_019173	XM_005354218		XM_005066972	XM_004589758	XM_002723534	XM_003783223	XM_002806562		XM_001090032	XM_003905517		XM_002831104	XM_004063443		XM_525589
RGS5	NM_003617	XM_004706856	XM_003415209	XM_004385757		XM_004688425	XM_001492029	XM_004424837	NM_214356	NM_001034707	XM_004002716	XM_004282036	XM_004327494	XM_003999541	XM_002920096	XM_004821790	XM_004403468	XM_545784	XM_004865246	XM_004639883	XM_003468660	XM_005398257		XM_004663293	NM_009063	NM_019341	XM_005372015	XM_003505839	XM_005071422	XM_004589130	XM_002715924	XM_003785752	XM_002760307	XM_005319863	NM_001260517	XM_003893478	XM_003258790	XM_002809862	XM_004027804	XM_003824578	XM_003949631
PRSS12	NM_003619	XM_004715951		XM_004386802	XM_004622749		XM_001502388	XM_004426547	XM_003129227	NM_001193222	XM_004010028	XM_004265079		XM_003985058	XM_002918489	XM_004797964	XM_004401603	XM_003434008	XM_004870048		XM_003477121				NM_008939	NM_053504	XM_005357232	XM_003514322	XM_005139266	XM_004594261	XM_002717174	XM_003800066	XM_002745448	XM_005343010	NM_001128087	XM_003899126	XM_003271309	XM_003776519	XM_004040315	XM_003830071	NM_001071807
PPFIA2	NM_003625	XM_004700425	XM_003405229	XM_004384607	XM_004602701	XM_004675845	XM_001914925	XM_004417908	XM_003126749	XM_001788107	XM_004006221	XM_004280594	XM_004314798	XM_003989079	XM_002916781	XM_004813937	XM_004407320	XM_003432020	XM_004867524	XM_004623892	XM_005006358	XM_005374378	XM_003927840	XM_004650144	NM_001205341	NM_001108745	XM_005358098	XM_003503105	XM_005068037	XM_004583067		XM_003783492	XM_002752801	XM_005338002	NM_001266465	XM_003906837	XM_003259605	NM_001133874	XM_004053627	XM_003811650	XM_509243
PPFIA1	NM_003626		XM_003422615		XM_004618496	XM_004695025		XM_004441080		NM_001191377	XM_004023695	XM_004278052	XM_004311595	XM_003993768	XM_002922200	XM_004808444	XM_004393794	XM_846233	XM_004852160	XM_004627107	XM_003468328	XM_005384236	XM_003941162	XM_004654242	NM_001033319	NM_001106320	XM_005351602	XM_003505700	XM_005064120	XM_004598238	XM_002723131	XM_003798288	XM_002755646	XM_005333311	XM_002799457	XM_003909416	XM_003278025	XM_002821409	XM_004051701
ITGA8	NM_003638	XM_004712640		XM_004379662	XM_004605475	XM_004691269	XM_001916359	XM_004425338	XM_003130746	XM_002692081	XM_004014681	XM_004278600	XM_004328179	XM_003988163	XM_002926627	XM_004757564	XM_004412069	XM_544247	XM_004859985	XM_004645203	XM_003462769	XM_005386975	XM_003930633	XM_004662325	NM_001001309	NM_001173972	XM_005354625	XM_003505041	XM_005081289	XM_004578887	XM_002717427	XM_003786791	XM_002750061	XM_005330865	XM_001089317	XM_003903418	XM_003257678	XM_002820556	XM_004049094	XM_003831184	XM_507671
BLZF1	NM_003666	XM_004706838	XM_003414884	XM_004384091		XM_004688464	XM_001491315	XM_004425065	XM_003355067	NM_001045899	XM_004013673	XM_004269736	XM_004331611	XM_003999171	XM_002918572	XM_004824511	XM_004408883	XM_547475	XM_004865224		XM_003468685	XM_005398202	XM_003928106	XM_004658809	NM_001160209	NM_001017494	XM_005363999	XM_003508272	XM_005071372	XM_004589312	XM_002715215	XM_003785719	XM_002760409	XM_005319835	XM_001094479	XM_003893531	XM_003258837	NM_001133364		XM_003824619	NM_001246460
KMO	NM_003679	XM_004711764	XM_003411009	XM_004375938	XM_004619015	XM_004691053	XM_001492701	XM_004439604	NM_214076	NM_001243298	XM_004013666	XM_004283487	XM_004327703	XM_003999139	XM_002918459	XM_004799239	XM_004414270	NM_001195512	XM_004853471	XM_004626920	XM_003474269	XM_005374821	XM_003935391	XM_004653439	NM_133809	NM_021593	XM_005368527	XM_003499843	XM_005078170	XM_004578859	XM_002717316	XM_003800084	XM_003735276	XM_005326575	XM_001093900	XM_003893704	XM_003267317	NM_001132677	XM_004028664	XM_003824529	XM_001160394
SLC25A12	NM_003705	XM_004703741	XM_003405984	XM_004375514	XM_004601148	XM_004674544	XM_003363246	XM_004428191	XM_003133480	XM_005202347	XM_004004597	XM_004267301	XM_004319548	XM_003990937	XM_002923912	XM_004790941	XM_004407653	XM_535962	XM_004877717	XM_004634760	XM_003478539	XM_005393225	XM_003921874	XM_004660345	NM_172436	XM_003749488	XM_005346557	XM_003495954	XM_005064642	XM_004577065	XM_002712180	XM_003800869	XM_002749346	XM_005324590	NM_001261376	XM_003907603	XM_003253705	NM_001132062		XM_003824264	XM_003949917
PPAP2A	NM_003711	XM_004703713	XM_003408038	XM_004380470	XM_004608433	XM_004678319	XM_001493894	XM_004422819	XM_003483821	NM_001080329	XM_004016984	XM_004275146	XM_004324587	XM_003980965	XM_002928074	XM_004789796	XM_004416317	XM_844594	XM_004848515	XM_004623091	XM_005003770	XM_005392702	XM_003925850	XM_004664938	NM_008903	NM_022538	XM_005356807	XM_003503442	XM_005065536	XM_004583799	XM_002714037	XM_003782766	XM_002744965	XM_005319627		XM_003899679	XM_003265929		XM_004058847		XM_517759
CADPS	NM_003716	XM_004702544	XM_003410034	XM_004368657	XM_004616491	XM_004676014	XM_001490163	XM_004419882	XM_003132291	NM_001076020	XM_004018620	XM_004267976		XM_003982400	XM_002915446	XM_004738685	XM_004415595		XM_004871614	XM_004644796	XM_003480136	XM_005409043	XM_003940221	XM_004661226	NM_001042617	NM_013219	XM_005348527	XM_003500142	XM_005076391	XM_004581581		XM_003785525	XM_002758504	XM_005335329			XM_003273644	XM_002813567	XM_004034404	XM_003811638	XM_001174527
CHRD	NM_003741	XM_004713432	XM_003413015	XM_004382340	XM_004603268	XM_004675053	XM_001497274	XM_004424648	XM_003358731	XM_001788437	XM_004003828	XM_004278437	XM_004321440	XM_003991881	XM_002915661	XM_004787520	XM_004406752	XM_844683	XM_004834856	XM_004640798	XM_003476920	XM_005383602	XM_003927151	XM_004654530	NM_009893	NM_057134	XM_005368972	XM_003509618	XM_005071709	XM_004577731	XM_002716360	XM_003802871	XM_002758149		XM_001097729	XM_003894731	XM_003256269	XM_002814363	XM_004038137		XM_516917
NUMB	NM_003744	XM_004698696	XM_003408748	XM_004371017	XM_004612294	XM_004681713	XM_003364051	XM_004426326	XM_003482284	NM_001101951	XM_004010773	XM_004262209	XM_004316058	XM_003987809	XM_002914679	XM_004796853	XM_004399397	XM_537504	XM_004837244	XM_004624846	XM_003472402	XM_005409426	XM_003924507	XM_004649706	NM_001272055	NM_133287	XM_005343319	XM_003505126	XM_005072694	XM_004584414	XM_002719668	XM_003803616	XM_002754086	XM_005321205	XM_001089891	XM_003902019	XM_003263680	NM_001132428	XM_004055410	XM_003824142
LOC390282	NM_003754	XM_004706508	XM_003412024	XM_004369613	XM_004613623	XM_004683082	XM_001503178	XM_004418397		XM_002693065	XM_004016181	XM_004279224	XM_004320727	XM_003992973		XM_004815888	XM_004394548	XM_534044	XM_004851366	XM_004647326	XM_003462432	XM_005380208	XM_003926001	XM_004650689	NM_025344	NM_001277302	XM_005350966	XM_003510608	XM_005075706	XM_004593817	XM_002708606	XM_003781074	XM_002755041	XM_005326839	XM_001105893		XM_003254897	XM_002822066	XM_004050646	XM_003818123	NM_001110812
JRKL	NM_003772	XM_004709015	XM_003415658	XM_004385540			XM_001497953	XM_004427418	XM_003129799	XM_005215769	XM_004015981	XM_004265451	XM_004314549	XM_003992604	XM_002925708	XM_004818391	XM_004398087	XM_533970	XM_004838084	XM_004626157		XM_005377959	XM_003923796	XM_004661916	NM_001033181	NM_001108122	XM_005346797	XM_003500082	XM_005077328	XM_004585000	XM_002708613	XM_003780780	XM_002754685	XM_005338014	NM_001265892	XM_003910583	XM_004092958	XM_002822373	XM_004052006	XM_003828400	XM_003313267
B3GALT2	NM_003783	XM_004706649	XM_003410827	XM_004382551	XM_004619918	XM_004685467	XM_001915824	XM_004438992	XM_003130477	NM_001076188	XM_004013581	XM_004275836	XM_004322941	XM_003999433	XM_002923386	XM_004788276	XM_004411346	XM_844140	XM_004862759	XM_004625300	XM_005005923	XM_005375108	XM_003938148	XM_004659521	NM_020025	NM_001109492	XM_005348460	XM_003507059	XM_005073451	XM_004578802	XM_002717689	XM_003785601	XM_002760460	XM_005335353	NM_001261572	XM_003893368	XM_003264497	NM_001133182	XM_004028081	XM_003820602	XM_001167219
NOL4	NM_003787	XM_004702941	XM_003406332	XM_004386883	XM_004606052	XM_004683822	XM_003365525	XM_004422433		NM_001170532	XM_004020442	XM_004273705	XM_004320265	XM_003995112	XM_002917596	XM_004803658	XM_004404366	XM_547613	XM_004893034	XM_004623566	XM_003474094	XM_005372767	XM_003924743	XM_004666760	NM_001161483	NM_001107401	XM_005355819	XM_003509363	XM_005065339	XM_004579558	XM_002713494	XM_003784753	XM_002757158	XM_005325593	NM_001194221	XM_003914289	XM_003261947	XM_002828164	XM_004059315	XM_003830246	XM_001161089
CTSF	NM_003793	XM_004713561	XM_003419558		XM_004618552		XM_001491486	XM_004437672	XM_003122495	NM_001075416	XM_004019705	XM_004277975	XM_004317544				XM_004393873	XM_533219		XM_004627186	XM_003468095		XM_003937752		NM_019861	NM_001034110		XM_003510134	XM_005064037	XM_004596834	XM_002709231	XM_003798340	XM_002755565	XM_005333554		XM_003909507		XM_003777701	XM_004051622
CRADD	NM_003805	XM_004700393	XM_003405261	XM_004384206	XM_004602743	XM_004675810	XM_001493604	XM_004417958	XM_003481752		XM_004006259	XM_004269538		XM_003989115	XM_002921778	XM_004787282	XM_004400278	XM_539721	XM_004844958	XM_004623792	XM_003475767	XM_005374472	XM_003929574	XM_004650179	NM_009950		XM_005358141	XM_003506357	XM_005068013	XM_004583103	XM_002711202	XM_003783349	XM_002752856	XM_005324437	NM_001267004	XM_003906961	XM_003259669	NM_001133066	XM_004053687	XM_003816869	XM_001140572
TNFSF9	NM_003811	XM_004714333	XM_003421683	XM_004378620					XM_003480815			XM_004277658				XM_004809534	XM_004395461	XM_533933	XM_004866065	XM_004632979			XM_003938990	XM_004654742						XM_004595870			XM_002761636							XM_003819344
NAPG	NM_003826	XM_004703873	XM_003406386	XM_004385794	XM_004611884	XM_004683734	XM_001488287	XM_004421075	XM_003361032	NM_001046022	XM_004020510	XM_004275960	XM_004313888	XM_003995014	XM_002921723	XM_004790645	XM_004416109	XM_845734	XM_004853241	XM_004645039	XM_003464451	XM_005372585	XM_003924853	XM_004656835	NM_028017	NM_001107384	XM_005356191	XM_003499460			XM_002713567	XM_003800464	XM_002757049	XM_005334866	NM_001258101	XM_003914146	XM_003262084	NM_001134113	XM_004059187	XM_003809334	XM_523864
MPDZ	NM_003829	XM_004706530	XM_003407347	XM_004373498	XM_004600344	XM_004677662	XM_001917330	XM_004436800		XM_005209941	XM_004004382	XM_004276130	XM_004312778	XM_003995486	XM_002915937	XM_004803917	XM_004416694	XM_003431636	XM_004878063	XM_004631710		XM_005388692	XM_003928159	XM_004658448	NM_010820	NM_019196	XM_005352669	XM_003508380	XM_005082179	XM_004581102	XM_002708092	XM_003782883	XM_002742934	XM_005327985	XM_002800124	XM_003911711	XM_003260434	XM_002819788	XM_004047809	XM_003804933	XM_003311997
RGS9	NM_003835	XM_004709179	XM_003417206	XM_004374194		XM_004693456	XM_001499544	XM_004432685		NM_174170	XM_004013532	XM_004275407		XM_003997096		XM_004802519	XM_004405767	XM_548024	XM_004870272	XM_004630044	XM_005001654	XM_005402136	XM_003931800	XM_004655137	NM_011268	NM_019224	XM_005350645	XM_003500316	XM_005069982	XM_004592962	XM_002719217	XM_003786183	XM_002748671	XM_005328238		XM_003913311	XM_003262626	XM_002827735	XM_004041110	XM_003812348	XM_511633
LOC283398	NM_003848	XM_004702419		XM_004372727	XM_004612784	XM_004675993	XM_001495004	XM_004419902	XM_003132309	NM_001034639	XM_004018340			XM_003982407	XM_002929806	XM_004791720	XM_004413369	XM_533767	XM_004882816	XM_004629484	XM_003473536	XM_005383819		XM_004669095	NM_011507	NM_001100750	XM_005364918	XM_003495200	XM_005071259	XM_004581600	XM_002713297	XM_003781705	XM_002758533	XM_005333887	NM_001261121		XM_003279595	XM_002813551		XM_003811591	XM_516570
IL18RAP	NM_003853			XM_004369306	XM_004617935	XM_004686017	XM_001914835	XM_004435869		XM_002691183	XM_004007329	XM_004286949	XM_004332566	XM_003983898	XM_002913509	XM_004792535	XM_004402410	XM_538448	XM_004844729	XM_004633261	XM_003471599	XM_005400772	XM_003922793	XM_004651692	NM_010553	XM_003750691	XM_005359990	XM_003499800	XM_005075365	XM_004594244		XM_003794350	XM_003734685	XM_005343081	XM_001108108	XM_003909062	XM_003274879	XM_002811711	XM_004031533	XM_003804449	XM_001163442
IL1RL2	NM_003854	XM_004704443	XM_003413727	XM_004369401	XM_004617917	XM_004686179		XM_004435866	XM_003354712	NM_001192554	XM_004006124			XM_003983899	XM_002913506	XM_004792539	XM_004402412	XM_849121	XM_004844728	XM_004633258	XM_003471729		XM_003922796	XM_004651782	NM_133193	NM_133575	XM_005359987	XM_003499802	XM_005075428	XM_004594246		XM_003794353	XM_002807517		XM_002799353		XM_003274876	XM_002811708	XM_004031524	XM_003805098	XM_003309168
NRP2	NM_003872	XM_004701554	XM_003405927	XM_004378255	XM_004601297	XM_004674358	XM_001505114	XM_004426828	XM_003360841	NM_001193237	XM_004004851	XM_004262815	XM_004323451	XM_003991038	XM_002920496	XM_004764215	XM_004407496	XM_854413	XM_004851162	XM_004626644	XM_003474457	XM_005397005	XM_003925621	XM_004653555	NM_001077404	NM_030869	XM_005361493	XM_003502114	XM_005070649	XM_004576906	XM_002712544	XM_003785115	XM_002749676	XM_005335095	XM_002799025	XM_003907840	XM_003253975	XM_002812775	XM_004033093	XM_003820782	XM_001136720
NRP1	NM_003873	XM_004702290	XM_003420718	XM_004387872	XM_004605396	XM_004691168	XM_001915381	XM_004425239	XM_003130798	NM_001205660		XM_004275915	XM_004329367	XM_003988215	XM_002923752	XM_004812889	XM_004401826	XM_535142	XM_004861878	XM_004641849	XM_003468622	XM_005398144	XM_003938372	XM_004659780	NM_008737	NM_145098	XM_005345923	XM_003508411	XM_005083466	XM_004588417	XM_002721194	XM_003786716	XM_002750154	XM_005330824	NM_001265816	XM_003903535		NM_001131549	XM_004049248	XM_003814789	XM_001143690
SYNJ1	NM_003895	XM_004711294	XM_003410304	XM_004386991	XM_004620345	XM_004675352	XM_001498474	XM_004429563	XM_003358928	XM_005201096	XM_004002767	XM_004264516	XM_004311676	XM_003991466	XM_002919593	XM_004786102	XM_004406288	XM_851354	XM_004842289	XM_004645343	XM_003467202	XM_005375671	XM_003927662	XM_004654571	NM_001164483	NM_053476		XM_003495551	XM_005073819	XM_004588573	NM_001171417	XM_003797103	XM_003735388	XM_005323531	XM_002803164	NM_001169038	XM_003263768		XM_004062700	XM_003823997	XM_003319045
SYNJ2	NM_003898	XM_004702101	XM_003419199	XM_004368807	XM_004601091	XM_004674158	XM_001492218	XM_004440708	XM_003135100	XM_005211075	XM_004011543	XM_004263678		XM_003986671	XM_002915122	XM_004784384	XM_004403911	XM_541169	XM_004856826	XM_004628506	XM_003468436	XM_005390531	XM_003933764	XM_004651279	NM_001113353	NM_001113371	XM_005363401	XM_003502817	XM_005065914	XM_004595475	XM_002714958	XM_003792408	XM_002806737	XM_005321398	XM_001093995	XM_003897992		XM_003776952	XM_004044878		XM_003311562
AP1S2	NM_003916	XM_004709943	XM_003415973	XM_004386320	XM_004612211	XM_004689879	XM_003365756	XM_004435153	XM_003134953	XM_005228451	XM_004021934	XM_004269655		XM_004000304	XM_002929737	XM_004822777	XM_004415695	XM_849137	XM_004866115	XM_004635077	XM_003463018	XM_005409156	XM_003920349	XM_004667929	NM_026887	NM_001127531	XM_005358766	XM_003511520	XM_005074214	XM_004597490	XM_002719920	XM_003791924	XM_002762654	XM_005316000	XM_001102167	XM_003917444	XM_003260968	XM_003779601	XM_004063854	XM_003805355	NM_001252535
MBD4	NM_003925	XM_004702522	XM_003409965	XM_004368672	XM_004613181	XM_004692220	XM_001490322	XM_004442419		XM_005223058	XM_004018539	XM_004284301	XM_004325838	XM_003982508		XM_004793376	XM_004395651	XM_003432761	XM_004902694	XM_004645632	XM_003463176	XM_005387087	XM_003926160	XM_004651416	NM_010774	XM_001059437	XM_005365057	XM_003507354	XM_005066105		XM_002713151	XM_003796231	XM_002758689	XM_005333785		XM_003906881	XM_003265032		XM_004036289	XM_003829432
RAB7L1	NM_003929	XM_004699836	XM_003410263	XM_004375220	XM_004610068	XM_004685556	XM_001490736	XM_004425111	XM_003357401	NM_001099094	XM_004013560	XM_004282439	XM_004313158	XM_003999417	XM_002928432	XM_004788314	XM_004392832	XM_536104	XM_004862085	XM_004641128	XM_003474786	XM_005375373	XM_003938336	XM_004663536	NM_144875	NM_133590	XM_005348329	XM_003501207	XM_005087342	XM_004578705	XM_002717556	XM_003792222	XM_002760718	XM_005329497	NM_001260953	XM_003893216	XM_003273180	NM_001132915	XM_004028262	XM_003822938	XM_001162514
BAIAP3	NM_003933	XM_004706132		XM_004373377	XM_004604198	XM_004691839	XM_001497570	XM_004438207	XM_003124723	XM_005224606		XM_004270341	XM_004310590	XM_003999047	XM_002920211	XM_004820991	XM_004403114	XM_547199	XM_004873861	XM_004627910	XM_003478439	XM_005391574	XM_003928367	XM_004652144	NM_001163270	XM_001061609	XM_005349109	XM_003501574	XM_005081574	XM_004596602		XM_003790768		XM_005337851	XM_002802355	XM_003916317	XM_003269046	XM_002825951	XM_004056932	XM_003807622
KYNU	NM_003937	XM_004703840	XM_003406022	XM_004375104	XM_004614093	XM_004674682	XM_001490785	XM_004423854	XM_003133256	NM_001191308	XM_004004721	XM_004285432	XM_004319142	XM_003990744	XM_002920057	XM_004795198	XM_004405792	XM_541027	XM_004836129	XM_004636634	XM_003478712	XM_005390778	XM_003921996	XM_004651814	NM_027552	NM_053902	XM_005346379	XM_003513566	XM_005069024	XM_004577188	XM_002712137	XM_003793026	XM_002749467	XM_005315829	XM_002798863	XM_003907447		XM_002812462	XM_004032616	XM_003822827	XM_003309266
STBD1	NM_003943	XM_004703390	XM_003414208	XM_004383127	XM_004617886	XM_004681435	XM_001491311	XM_004430854	XM_003129093	XM_002688357	XM_004009927	XM_004280182	XM_004316639	XM_003985320	XM_002924735	XM_004791893	XM_004406326	XM_544936	XM_004848033	XM_004647431	XM_003477655	XM_005388493	XM_003923912	XM_004664884	NM_175096	NM_001013988	XM_005359507		XM_005068140	XM_004596224	XM_002717103	XM_003790126	XM_002745691	XM_005337261	NM_001194876	XM_003898732	XM_003265778	XM_002814898	XM_004038856	XM_003832290	XM_003310330
SELENBP1	NM_003944	XM_004716624	XM_003409353	XM_004389544	XM_004618091		XM_001492227	XM_004436008	XM_001929643	NM_001046048	XM_004002490	XM_004285203	XM_004328472	XM_003990619	XM_002919336	XM_004821313	XM_004404261	XM_533056	XM_004853992	XM_004632363	XM_003478894	XM_005414518	XM_003942008	XM_004667046	NM_009150	NM_080892	XM_005357034		XM_005088312	XM_004589183	XM_002715359	XM_003800372	XM_002759912	XM_005331214	XM_001107660	NM_001168953	XM_003259236	NM_001133703	XM_004026633	XM_003817255	XM_001172033
MPZL1	NM_003953					XM_004688449	XM_001490455		XM_001928933	NM_001076158	XM_004002734	XM_004269717	XM_004312539	XM_003999151		XM_004824484	XM_004408317	XM_537211	XM_004865202	XM_004646062	XM_003468697				NM_001083897	NM_001007728	XM_005370099	XM_003502295	XM_005071388	XM_004589158	XM_002715221	XM_003785735	XM_002760421	XM_005319888	XM_001089242	XM_003893507	XM_003258818	XM_002809830	XM_004027845	XM_003824601	XM_524952
MAP3K14	NM_003954	XM_004707521	XM_003414298	XM_004374272	XM_004621018	XM_004684071	XM_001488264	XM_004432587	XM_003131321	NM_001192178	XM_004012997	XM_004285953	XM_004319354	XM_003997001	XM_002919776	XM_004819325	XM_004407233	XM_548049	XM_004859174	XM_004633835	XM_003465731	XM_005394652	XM_003943660	XM_004655326	NM_016896	NM_001108301	XM_005369075	XM_003504533	XM_005070128	XM_004597275	XM_002719187	XM_003786247	XM_002748098	XM_005328141	NM_001266698	XM_003913206	XM_003270715	XM_002827401	XM_004041521	XM_003806535	XM_003315396
RNF8	NM_003958	XM_004710830	XM_003404212	XM_004379545	XM_004619348	XM_004673995	XM_001500310	XM_004424191	XM_001927664	NM_001046216	XM_004019199	XM_004267655	XM_004329478		XM_002925083	XM_004792813	XM_004409774	XM_859637	XM_004846659	XM_004624441	XM_005005410	XM_005389619	XM_003923332	XM_004649766	NM_021419	NM_001025727	XM_005360319			XM_004590486	XM_002714653	XM_003789156	XM_002746504	XM_005318742	NM_001265829	XM_003897551	XM_003276912	NM_001133491			NM_001280280
SEMA5A	NM_003966		XM_003407895	XM_004380268	XM_004605628	XM_004678393	XM_001917385	XM_004440053	XM_003483863	XM_002696441	XM_004017091	XM_004274494	XM_004326139	XM_003981572	XM_002918624	XM_004804691	XM_004414829	XM_843348	XM_004845177	XM_004625196	XM_003466703	XM_005407077	XM_003932501	XM_004670632	NM_009154	NM_001107659	XM_005356677	XM_003500131	XM_005065256	XM_004583746	XM_002714021	XM_003789571	XM_003732378	XM_005335512	NM_001266494		XM_003263156			XM_003809223	XM_517627
MYOM2	NM_003970	XM_004707745	XM_003411962	XM_004373115			XM_001495857	XM_004440583	XM_003133314	XM_005225912	XM_004021826			XM_003984560	XM_002929117	XM_004766755	XM_004414238		XM_004869579	XM_004642532	XM_003479710	XM_005373854	XM_003940707	XM_004663088	NM_008664	NM_001169141	XM_005366232	XM_003497684	XM_005082605	XM_004590928	XM_002723039	XM_003797311	XM_002756748	XM_005334344	XM_001096806	XM_003902379			XM_004046577	XM_003807527
BTAF1	NM_003972	XM_004701077	XM_003409009	XM_004369927	XM_004607530	XM_004681037	XM_003363415	XM_004427825	XM_003359291	XM_003587867	XM_004020031	XM_004279394	XM_004330380	XM_003994209	XM_002916113	XM_004794611	XM_004410982	XM_003639984	XM_004838507	XM_004632060	XM_003462399	XM_005386085	XM_003922395	XM_004653023	NM_001080706	NM_001191917	XM_005352181	XM_003498971	XM_005063199	XM_004583557	XM_002718382	XM_003783699	XM_002756414	XM_005333734	XM_002805749	XM_003903993	XM_003255219	XM_002820973	XM_004049794	XM_003825359	XM_003312751
BBOX1	NM_003986	XM_004708401	XM_003412311	XM_004369728	XM_004607961	XM_004683588	XM_001502140	XM_004418538	XM_003122909	NM_001101881	XM_004016354	XM_004263935		XM_003993116		XM_004790243	XM_004416874	XM_534096	XM_004851576	XM_004644124	XM_003464996	XM_005401747	XM_003919932	XM_004660854	NM_130452	NM_022629	XM_005364056	XM_003506507	XM_005064806	XM_004585620	XM_002709022	XM_003781192	XM_002755125	XM_005328055		XM_003910107	XM_003254341	NM_001133318	XM_004050843	XM_003830437	XM_001135704
NFKB1	NM_003998	XM_004703444	XM_003410465	XM_004380249	XM_004617699	XM_004686453	XM_001915438	XM_004431003	NM_001048232	NM_001076409	XM_004009667			XM_003985134	XM_002916490	XM_004788627	XM_004401854	NM_001003344	XM_004866271	XM_004643723	XM_003468027	XM_005406252	XM_003929512	XM_004662956	NM_008689	NM_001276711	XM_005357324		XM_005081973			XM_003796325	XM_002745545	XM_005325745	NM_001266053	XM_003899022	XM_003257479	XM_002815005	XM_004040216	XM_003829956	XM_001168718
CHI3L2	NM_004000	XM_004699191	XM_003409572	XM_004380413				XM_004420682	XM_003481491	XM_003585850	XM_004003604				XM_002925445		XM_004392786	NM_001177807	XM_004862192			XM_005375251	XM_003933447			NM_053560	XM_005357156		XM_005076586	XM_004581930	XM_002715779	XM_003784031	XM_002751215	XM_005330321	XM_001093397	XM_003892374	XM_003267958		XM_004026328	XM_003810670	XM_513645
ADCY3	NM_004036	XM_004696410	XM_003411918	XM_004377567	XM_004609388	XM_004686053	XM_001503062	XM_004418275	XM_003125330	NM_001206084	XM_004005727	XM_004268092	XM_004321525	XM_003984437	XM_002913791	XM_004789982	XM_004394918	XM_540108	XM_004839102	XM_004627553	XM_003473158	XM_005400394	XM_003935258	XM_004663749	NM_001159537	NM_130779	XM_005360869	XM_003497062	XM_005079103	XM_004582639			XM_002807562	XM_005322586	NM_001205221	XM_003908348	XM_003270583	XM_002812226	XM_004028928	XM_003827026	XM_001146938
AMPD2	NM_004037	XM_004699208		XM_004388021	XM_004620061	XM_004689688	XM_001493569	XM_004420718		XM_005204110	XM_004023446	XM_004263147	XM_004320103		XM_002919228	XM_004816260	XM_004407174	XM_847506	XM_004853646	XM_004636918	XM_003478991		XM_003933411	XM_004659030	NM_028779	NM_001101681	XM_005367876		XM_005076627	XM_004581963	XM_002715442	XM_003784059	XM_002751201	XM_005338093	XM_001092986	XM_003892336	XM_003267910		XM_004026273	XM_003804890
ARRB1	NM_004041	XM_004708829	XM_003420034	XM_004382023	XM_004620663	XM_004683699	XM_001495494	XM_004434004	XM_003357198	NM_174243	XM_004016327	XM_004279800	XM_004312940	XM_003992756	XM_002915302	XM_004789158	XM_004391794	XM_844950	XM_004879648	XM_004632515	XM_003463393	XM_005379893	XM_003923474	XM_004656271	NM_177231	NM_012910	XM_005357625	XM_003514566	XM_005073983	XM_004589888	XM_002708500	XM_003781356	XM_002754786	XM_005323202		XM_003910425	XM_003254706	XM_002822252	XM_004051822		XM_508643
BNIP3	NM_004052	XM_004701230		XM_004374938			XM_001488160		XM_003359404	NM_001076366		XM_004265703			XM_002915827		XM_004402223	XM_844054	XM_004838716	XM_004625565	XM_003479804	XM_005402035		XM_004669619	NM_009760	NM_053420	XM_005351437		XM_005084934	XM_004580175						XM_003904425		XM_003780670	XM_004050286		XM_508116
CDH12	NM_004061	XM_004698091	XM_003407877	XM_004384606	XM_004605568	XM_004678065	XM_001501010	XM_004423013	XM_003133859	NM_001206958	XM_004017076	XM_004276372	XM_004318321	XM_003981532	XM_002922836	XM_004808768	XM_004406050	XM_546371	XM_004897432	XM_004641817	XM_003463625	XM_005386141	XM_003940201	XM_004652530	NM_001008420	XM_001062023	XM_005356652	XM_003507924	XM_005081306	XM_004583756	XM_002714080	XM_003789536	XM_002745103	XM_005340152	XM_001082276		XM_003263155	NM_001131676	XM_004059008	XM_003804225	XM_517720
CDKN1B	NM_004064	XM_004716217	XM_003405657	XM_004387325	XM_004611377	XM_004693265		XM_004435385	NM_214316	NM_001100346	XM_004006850	XM_004281135	XM_004314783	NM_001009870	XM_002917979	XM_004803570	XM_004411071	NM_001002957	XM_004845859	XM_004626076	XM_003470414	XM_005378971	XM_003934529	XM_004672328	NM_009875	NM_031762	XM_005364499	NM_001246825	XM_005072872	XM_004592574	XM_002712662	XM_003797776	XM_002752129	XM_005331905	NM_001261005	XM_003906020	XM_003265517	XM_002822952	XM_004052751	XM_003808850	XM_522347
CMKLR1	NM_004072	XM_004709534	XM_003419249		XM_004615499	XM_004690687	XM_001501081	XM_004429859	NM_001123100	XM_005218098	XM_004017446	XM_004281365	XM_004321571	XM_003994868	XM_002929882	XM_004824938	XM_004396648	XM_543447	XM_004843621	XM_004636285	XM_005007229	XM_005396459		XM_004664098			XM_005344243	XM_003507324	XM_005078925	XM_004591907	XM_002722123	XM_003789878	XM_002752950	XM_005340094	XM_001094578	XM_003907106	XM_003269984		XM_004053830	XM_003832534
EIF4EBP2	NM_004096	XM_004711197	XM_003409046	XM_004386369	XM_004615488	XM_004680807		XM_004427024	XM_003133058	NM_001191149	XM_004021433	XM_004280782	XM_004311024	XM_003994023	XM_002913719	XM_004769521	XM_004393665	XM_546145	XM_004846206	XM_004623975		XM_005390059	XM_003942315	XM_004657891	NM_010124	NM_001033069	XM_005360088		XM_005070836	XM_004583452	XM_002718436	XM_003783592	XM_002756271		NM_001257910	XM_003903824	XM_003271200	XM_003777576	XM_004049544		XM_003312603
PTK2B	NM_004103	XM_004707620	XM_003412460	XM_004382177	XM_004614733		XM_001915117	XM_004433550	XM_001925998	NM_001102252	XM_004004157	XM_004270690	XM_004321480	XM_003984795	XM_002914415	XM_004802279	XM_004411664	XM_543228	XM_004848383	XM_004630687	XM_003479370	XM_005373740		XM_004665838	NM_001162366	NM_017318	XM_005355490	XM_003505159	XM_005075243	XM_004579083	XM_002709306	XM_003793945	XM_003734571	XM_005343012	XM_001109235	XM_003902579		NM_001134064	XM_004046818	XM_003830803	XM_001163381
FGF12	NM_004113	XM_004712297		XM_004373566	XM_004603002	XM_004675104	XM_003363362	XM_004424570		NM_001079789	NM_001162565	XM_004278759		XM_003991789	XM_002927247	XM_004745274	XM_004391852	XM_003434129	XM_004834772	XM_004640911	XM_003477091	XM_005383217	XM_003927020	XM_004654261	NM_010199	NM_130814	XM_005344785	XM_003495592	XM_005071590	XM_004577790	XM_002716514	XM_003792698	XM_003734814	XM_005338424			XM_003256664	NM_001132576	XM_004038217	XM_003807662	XM_526425
FKBP5	NM_004117	XM_004710725	XM_003403952	XM_004379397	XM_004617707	XM_004673418	XM_001499198	XM_004424224	XM_001929415	NM_001192862	XM_004018772	XM_004267684	XM_004313709	XM_003986055	XM_002914297	XM_004770693	XM_004407751	XM_538880	XM_004846707	XM_004624198	XM_003473897	XM_005389562	XM_003931223	XM_004649780	NM_010220	NM_001012174	XM_005360356	XM_003508613	XM_005084894	XM_004590308	XM_002714639	XM_003789131	XM_002746487			XM_003897498	XM_003278855	NM_001131217	XM_004043877	XM_003818922	XM_001172420
GZMB	NM_004131	XM_004698925	XM_003421019	XM_004376556	XM_004609658	XM_004694514	NM_001081881	XM_004421160	NM_001143710	XM_002696646	XM_004022901	XM_004283108	XM_004328151	XM_003987572	XM_002921032	XM_004800986		XM_547752	XM_004864211		XM_003464767		XM_003924245	XM_004661846	NM_013542	XM_002728285	XM_005371986	XM_003502077	XM_005075349		XM_002718110	XM_003804115	NM_001267748	XM_005342802	XM_001114420	XM_003901663		XM_002824623	XM_004055033	XM_003809116	XM_509879
HNF4G	NM_004133	XM_004697508	XM_003408356	XM_004372512	XM_004602378	XM_004680023	XM_001490797	XM_004427127		NM_205811	XM_004011750			XM_003999905	XM_002929654	XM_004803824	XM_004406811	XM_544134	XM_004881294	XM_004646083	XM_003480050	XM_005392070	XM_003940697	XM_004660554	NM_013920	NM_001108939	XM_005361857	XM_003497740	XM_005066709	XM_004588061	XM_002710645	XM_003800048	XM_002759010	XM_005335837	XM_001087848	XM_003902882	XM_003269457	XM_002819190	XM_004047168	XM_003831298	XM_528171
IREB2	NM_004136	XM_004700023	XM_003413839	XM_004387466	XM_004617556		XM_001488966	XM_004421867	NM_001167781	XM_002696666	XM_004017817	XM_004285264		XM_003986755	XM_002923014	XM_004781714	XM_004403603	XM_532364	XM_004872097	XM_004628699	XM_005000834	XM_005393448	XM_003943012	XM_004660377	NM_022655	NM_022863	XM_005347380	XM_003497904	XM_005088063	XM_004594609	XM_002721604	XM_003784683	XM_002759844	XM_005316852	NM_001260947	XM_003901270	XM_003275462		XM_004056602	XM_003813812	XM_523125
KCNMB1	NM_004137	XM_004696780	XM_003404652	XM_004371211		XM_004679206	XM_001503154	XM_004428538	XM_003134064		XM_004016863	XM_004271991	XM_004311988	XM_003981286	XM_002922879	XM_004786298	XM_004392017	NM_001003299	XM_004886437	XM_004637028	XM_003473199	XM_005376321	XM_003936165	XM_004664993			XM_005350375	XM_003506732	XM_005071952	XM_004587437	NM_001082225	XM_003781954	XM_002744578	XM_005334127	NM_001266453	XM_003900502		XM_002816174	XM_004042981		XM_518094
SLC1A1	NM_004170	XM_004714553	XM_003420458	XM_004373473	XM_004600134	XM_004677636	XM_001492215	XM_004440661	NM_001164649	NM_174599	XM_004004350	XM_004279099	XM_004323066	XM_003995360	XM_002924341	XM_004803109	XM_004408001	NM_001003139	XM_004838232	XM_004637185	XM_003472191	XM_005388636	XM_003935664	XM_004652994	NM_009199	NM_013032	XM_005352105	XM_003506308	XM_005063215	XM_004591826	NM_001082249	XM_003782908	XM_002742901	XM_005324068	NM_001265831			XM_002819820	XM_004047759	XM_003823361	XM_520467
SLC1A2	NM_004171	XM_004708293	XM_003412123	XM_004369797	XM_004607905	XM_004682910	XM_001497248	XM_004436868	XM_003480709	XM_002693523	XM_004016731	XM_004264008		NM_001009334	XM_002920617	XM_004790342	XM_004406074	NM_001003138	XM_004852038	XM_004627047	XM_003463856	XM_005384124	XM_003919988	XM_004660806	NM_001077514	NM_017215	XM_005364094	XM_003497454	XM_005064867	XM_004585406	XM_002709218	XM_003781231	XM_002755177	XM_005327403	NM_001261669	XM_003910035	XM_003254419	NM_001133113	XM_004050942	XM_003830368	XM_003312982
SREBF1	NM_004176	XM_004712953	XM_003420685	XM_004381012	XM_004612861	XM_004684525	XM_001918214	XM_004433403	NM_214157	XM_005220386	XM_004013336	XM_004267199		XM_003996371	XM_002923133	XM_004822722	XM_004405154	NM_001197083	XM_004868712	XM_004640303	XM_005001959	XM_005413967	XM_003929300	XM_004669049	NM_011480	NM_001276708	XM_005349954	NM_001244003	XM_005067682	XM_004599388		XM_003791032	XM_002747879	XM_005339455	XM_001095392	XM_003912410	XM_003279861	XM_002827106	XM_004042176	XM_003808781	XM_003315593
TPH1	NM_004179	XM_004711579	XM_003412149	XM_004369689	XM_004621659	XM_004683003	XM_001504954	XM_004418484	XM_003122941	XM_005216078	XM_004016118	XM_004285536	XM_004316844	XM_003993033	XM_002928763	XM_004800430	XM_004412465	NM_001197191	XM_004851516	XM_004634920	XM_005001871	XM_005380396	XM_003919883	XM_004650822	NM_001136084	NM_001100634	XM_005366755	XM_003515126	XM_005084674	XM_004593828	NM_001082272	XM_003781151	XM_002755109	XM_005326751	XM_001083991	XM_003910161	XM_003254284		XM_004050773	XM_003818218	XM_521852
UCHL1	NM_004181	XM_004703342	XM_003411313	XM_004384653	XM_004608008	XM_004681331	NM_001081820	XM_004419007	NM_213763	XM_005207872	XM_004009789	XM_004268322	XM_004321189	XM_003985462	XM_002926504	XM_004815534	XM_004396136	XM_536245	XM_004849812	XM_004642653	XM_003471552	XM_005391935	XM_003940979	XM_004658836	NM_011670	NM_017237	XM_005359287	XM_003515332	XM_005074364	XM_004579134	XM_002709402	XM_003800694	XM_002745894	XM_005319941	XM_001097839	XM_003898620	XM_003258621	XM_002814697	XM_004038607		XM_003950318
KDM5C	NM_004187	XM_004713130	XM_003420386	XM_004389115	XM_004606470	XM_004694995	XM_001494820	XM_004443780	NM_001097433	XM_005228199	XM_004022068	XM_004286397	XM_004326332	XM_004000541	XM_002926790	XM_004826940	XM_004406957	NM_001048032	XM_004873501	XM_004647886	XM_003462329	XM_005401477	XM_003943717	XM_004661025	NM_013668	XM_001064297	XM_005358895	XM_003500199	XM_005085921	XM_004598319	XM_002720016	XM_003803223	XM_002807887	XM_005339760		XM_003917750	XM_004093062	NM_001132247	XM_004064204	XM_003805896
SLC16A3	NM_004207	XM_004709213	XM_003417276	XM_004374074	XM_004621059		NM_001145532	XM_004432883	XM_003357925	NM_001109980	XM_004013053	XM_004275598	XM_004310281	XM_003997281	XM_002912880	XM_004811114	XM_004404457	XM_540498	XM_004861030	XM_004639459	XM_003464829	XM_005407208	XM_003931627	XM_004655041	NM_001038654	NM_030834	XM_005350909	XM_003496911	XM_005069785	XM_004592835		XM_003786042	XM_002748846		XM_001113202	XM_003913608	XM_004090468	NM_001131641	XM_004040765	XM_003808953	XM_003953230
SLC28A1	NM_004213	XM_004708206			XM_004617558		XM_001502565	XM_004432024	NM_214112	NM_001037458	XM_004017770			XM_003986785	XM_002919795	XM_004798524	XM_004398266	XM_846929	XM_004852836	XM_004623477	XM_003475480	XM_005381488	XM_003921659	XM_004658211	NM_001004184	NM_053863	XM_005357700	XM_003511683	XM_005077823			XM_003784609	XM_002749165	XM_005320178		XM_003901332	XM_003268465	XM_002833905	XM_004056703	XM_003807457	XM_003952723
PTTG2	NM_004219	XM_004697117	XM_003404635	XM_004371238	XM_004611553	XM_004689816	XM_003362775	XM_004428566	XM_003134092	XM_005209691	XM_004009037	XM_004285258	XM_004317261	XM_003981325	XM_002912515	XM_004814904	XM_004404768	XM_536445	XM_004836446	XM_004629468	XM_005005153	XM_005376267	XM_003934797	XM_004661053	NM_001131054	NM_022391	XM_005368186	XM_003502210	XM_005071928	XM_004587470	XM_002710352	XM_003781983	XM_003732190	XM_005341071	NM_001195222	XM_003900463	XM_004087228	XM_002816154	XM_004042937	XM_003808022	NM_001135616
GPR50	NM_004224	XM_004715621	XM_003421232	XM_004390718	XM_004606623	XM_004685975	XM_001499259	XM_004443183	XM_003360481	XM_002699646	NM_001009726	XM_004284079	XM_004329897	XM_004000977	XM_002924574	XM_004825162	XM_004407110	XM_549333	XM_004874138	XM_004646022		XM_005406431	XM_003943417	XM_004668919	NM_010340	NM_001191915	XM_005369177		XM_005086262	XM_004598559		XM_003800937	XM_002763367	XM_005338511	XM_001092026	XM_003918414	XM_003271842	XM_002832239	XM_004065017	XM_003804526	XM_001136005
CD83	NM_004233	XM_004715295	XM_003416460	XM_004382976		XM_004693280	XM_001495889	XM_004432106	XM_001928655	NM_001046590	XM_004019125	XM_004273548	XM_004311064	XM_003985803	XM_002917609	XM_004787997	XM_004404321	XM_847554	XM_004847659	XM_004628346	XM_003468748	XM_005398794	XM_003927423	XM_004667961	NM_009856	NM_001108410	XM_005355098		XM_005066343	XM_004593134	XM_002714250	XM_003788316	XM_002746207	XM_005329133	NM_001261335	XM_003897081	XM_003263534	XM_002816448	XM_004043302	XM_003823166	XM_518248
FADS2	NM_004265	XM_004714937	XM_003419648	XM_004383858	XM_004620836	XM_004682728		XM_004437465	NM_001171750	NM_001083444		XM_004264197	XM_004329599		XM_002926221		XM_004410051	XM_540913	XM_004874297	XM_004646723			XM_003920207	XM_004667665	NM_019699	NM_031344	XM_005369622	XM_003513181	XM_005063853	XM_004599325	XM_002721017	XM_003798736		XM_005331513	NM_001194717	NM_001145087		NM_001135502		XM_003828461	XM_508482
MED7	NM_004270	XM_004696752	XM_003404625	XM_004371267		XM_004689836	XM_003362780	XM_004428600	NM_001044615	NM_001079583	XM_004009017	XM_004280987	XM_004326119	XM_003981301		XM_004801740	XM_004404805	NM_001253899	XM_004836497	XM_004629390	XM_003473281	XM_005376225	XM_003934777	XM_004657470	NM_025426	XM_003750807	XM_005372362	XM_003510088	XM_005071893	XM_004587497		XM_003782007	XM_002744122	XM_005325449		XM_003900430	XM_004087235	XM_003776704	XM_004042897	XM_003818983	XM_003310940
LY86	NM_004271	XM_004711754	XM_003417864	XM_004388945	XM_004618855	XM_004694799	XM_003363798	XM_004432145	NM_001097415	XM_005223881	XM_004019143		XM_004327235	XM_003985832	XM_002915034	XM_004788093	XM_004405645	XM_535877	XM_004847741	XM_004628450	XM_003468826	XM_005398872	XM_003927377	XM_004666129	NM_010745	NM_001106128	XM_005355049	XM_003497488	XM_005066384	XM_004599195	XM_002714160	XM_003788354	XM_002746248	XM_005327490	XM_001096895	XM_003897010	XM_003272238		XM_004043236	XM_003806723
HOMER1	NM_004272	XM_004703517	XM_003407974	XM_004374467	XM_004613148	XM_004678177	XM_001504648	XM_004420420	NM_001243811	NM_001076052	XM_004010210	XM_004270843	XM_004322491	XM_003981103	XM_002916226	XM_004799604	XM_004405591	XM_844616	XM_004870212	XM_004645736	XM_003464408	XM_005386011	XM_003920811	XM_004651659	NM_152134	NM_031707	XM_005356494	XM_003508760	XM_005065654	XM_004586312	XM_002713897	XM_003785943	XM_002744829	XM_005328997	NM_001261570	XM_003899861	XM_003261518	NM_001131690	XM_004058645	XM_003822281	XM_001139767
AKAP6	NM_004274	XM_004698937		XM_004376527	XM_004612112	XM_004681951	XM_001490159	XM_004421135	XM_003482246	XM_005222048	XM_004017884			XM_003987535	XM_002918518	XM_004800953	XM_004399958	XM_845311	XM_004867581	XM_004637098	XM_003471886	XM_005376946	XM_003924219	XM_004661860	NM_198111	NM_022618	XM_005343739		XM_005080524	XM_004584744	XM_002718130	XM_003791980	XM_002753808	XM_005322668	XM_001115172	XM_003901694	XM_003263688	XM_002824657	XM_004055065	XM_003821200	XM_509893
SLC25A27	NM_004277	XM_004710805	XM_003404451	XM_004379527	XM_004605838	XM_004673546	XM_003363777	XM_004424050	NM_001195115	NM_001206194	NM_001280692	XM_004267512	XM_004316107	XM_003986214	XM_002919007	XM_004803152	XM_004408440	XM_847236	XM_004846418	XM_004624091	XM_003473825	XM_005389860	XM_003923076	XM_004653039	NM_028711	NM_053500	XM_005359802	XM_003509856		XM_004590421	XM_002714467		XM_002746614	XM_005318605	NM_001260849	XM_003897691	XM_003254209	NM_001133621		XM_003833204	XM_527398
BAG3	NM_004281	XM_004700896	XM_003421868	XM_004374897	XM_004611944	XM_004680976	XM_001496279	XM_004428133	XM_001929000	XM_005225793	XM_004020234	XM_004265769		XM_003994483	XM_002915411	XM_004795138	XM_004404024	XM_544046	XM_004838826	XM_004625624	XM_005008085	XM_005412164	XM_003922483	XM_004659212	NM_013863	NM_001011936		XM_003512518	XM_005063377	XM_004580203	XM_002718689	XM_003787113	XM_002807472	XM_005320725	NM_001266057	XM_003904332	XM_003255029	XM_002821204	XM_004050186	XM_003825653	XM_508072
GDA	NM_004293	XM_004713816	XM_003407387	XM_004383293	XM_004600110	XM_004677571	XM_001488434	XM_004439643	XM_003353544	NM_001192620	XM_004004306	XM_004276388		XM_003995405	XM_002914743	XM_004817561	XM_004397546	XM_541285	XM_004838447	XM_004637129	XM_005004744	XM_005388518	XM_003935617	XM_004653110	NM_010266	NM_031776	XM_005352036	XM_003513946	XM_005063768	XM_004591769	XM_002708206	XM_003782952	XM_002742849	XM_005324104	XM_001095322	XM_003911802	XM_004087035	NM_001133904	XM_004048124	XM_003806372	XM_528320
RGS6	NM_004296	XM_004698691	XM_003408530	XM_004371112	XM_004612306	XM_004682075	XM_003364044	XM_004426312	XM_003360668	XM_005212105	XM_004010765	XM_004262194	XM_004322263	XM_003987792	XM_002920252	XM_004796835	XM_004399413	XM_003435041	XM_004837274	XM_004624840	XM_005004805	XM_005409443	XM_003924497	XM_004649425	NM_001282061	NM_019342	XM_005343304	XM_003506577	XM_005072708	XM_004584428	XM_002719589	XM_003801055	XM_002754071	XM_005321196	NM_001265721		XM_003263654	NM_001131980	XM_004055389	XM_003824117	XM_001147432
ALK	NM_004304	XM_004711147	XM_003411956	XM_004377648	XM_004620009	XM_004686326	XM_001500568	XM_004418182	XM_003125274	XM_616782	XM_004023537	XM_004268175	XM_004323850	XM_003984359		XM_004820185		XM_540136	XM_004839247	XM_004627384	XM_003472887	XM_005400546	XM_003941519	XM_004669329	NM_007439	NM_001169101	XM_005367953	XM_003496587	XM_005073643	XM_004582707		XM_003787498		XM_005322486				XM_002812158	XM_004029075	XM_003827145
BIN1	NM_004305	XM_004703855		XM_004387029	XM_004608137	XM_004674898	XM_001488311	XM_004423924	NM_001097440	XM_005202227	XM_004005353	XM_004276857		XM_003990689	XM_002926978	XM_004815434	XM_004408214	XM_540990	XM_004835947	XM_004626332	XM_003478622	XM_005397631	XM_003931584	XM_004668173	NM_001083334	NM_053959	XM_005355884	XM_003504202		XM_004589372	XM_002712382	XM_003800343		XM_005315892		XM_003909250			XM_004032505	XM_003828273	XM_001136476
ANXA13	NM_004306	XM_004697659	XM_003408178	XM_004372989	XM_004607636	XM_004679989	XM_001497867	XM_004431089	XM_003125501			XM_004265337	XM_004319169	XM_004000099	XM_002924325	XM_004804949	XM_004410337	NM_001003255	XM_004837991	XM_004634458	XM_003467384	XM_005410936	XM_003933732	XM_004661407	NM_027211	NM_001134910	XM_005354618		XM_005082742	XM_004580830	NM_001082119	XM_003782360	XM_002759248	XM_005316176	XM_001101072	XM_003903136	XM_003256182	XM_002819403	XM_004047495	XM_003820477	XM_001149745
ARRB2	NM_004313	XM_004716169		XM_004376074	XM_004604917	XM_004684707	XM_001502964	XM_004433189	XM_003131923	XM_005220183	XM_004012616	XM_004266969		XM_003996244	XM_002924473	XM_004804253	XM_004398564	XM_843476	XM_004857275	XM_004638357	XM_005002131	XM_005399595	XM_003931394	XM_004666924	NM_001271360	NM_012911	XM_005349693			XM_004594839	XM_002718823	XM_003791196	XM_002748273	XM_005337377	XM_001095095	XM_003912133	XM_003277861	NM_001131752	XM_004058326	XM_003810208	XM_003315316
BCL9	NM_004326	XM_004717264	XM_003421952	XM_004380330	XM_004619230	XM_004689588	XM_001498973	XM_004420583	XM_001928425	XM_002703865	XM_004023226	XM_004285806		XM_004001337	XM_002924549	XM_004826282	XM_004398397	XM_540272	XM_004890449	XM_004647828	XM_003479279	XM_005413462	XM_003944389	XM_004659089	NM_029933	XM_003749357	XM_005357063	XM_003498604	XM_005084227	XM_004581847	XM_002715657	XM_003793796	XM_002759826	XM_005341306	NM_001261320	XM_003892546	XM_003273218	XM_002810335	XM_004026506	XM_003809192	XM_513752
BCR	NM_004327	XM_004716370	XM_003419174		XM_004619359			XM_004443110	XM_001925895	XM_001256513				XM_003994832	XM_002929540	XM_004742450	XM_004400564	XM_843561	XM_004843537	XM_004636328	XM_003477963	XM_005396371	XM_003938577	XM_004672786	NM_001081412		XM_005360183	XM_003504971	XM_005070764	XM_004592034	XM_002722564	XM_003803145			XM_002798291			XM_002830901			XM_003317133
BST1	NM_004334	XM_004707840	XM_003411364	XM_004390898	XM_004619131	XM_004681513		XM_004432287	XM_003356861	XM_868864	XM_004010125	XM_004282543	XM_004330021	XM_003985557	XM_002916261	XM_004794040	XM_004410879	XM_545938	XM_004847508	XM_004624662	XM_003465070	XM_005402522	XM_003927451	XM_004656140	NM_009763	NM_030848	XM_005365987	XM_003513630	XM_005068807	XM_004579348	XM_002709522	XM_003802042	XM_002745987	XM_005319072		XM_003898505	XM_003258503	NM_001133638	XM_004038465	XM_003826794	XM_001160329
CDC25B	NM_004358	XM_004698171	XM_003411436	XM_004383030	XM_004610948	XM_004687366	XM_001495948	XM_004433793	NM_001171754	XM_005214566	XM_004014363	XM_004285293	XM_004324844	XM_003983704	XM_002918765	XM_004792207	XM_004398185	XM_542913	XM_004840738	XM_004634327	XM_003476613	XM_005380803	XM_003941082	XM_004661443	NM_023117	NM_133572	XM_005365582	XM_003499026	XM_005068646	XM_004593380		XM_003788043	XM_002747317	XM_005320616				XM_002830071	XM_004061751	XM_003821314	XM_001162666
CLCN2	NM_004366	XM_004713431	XM_003413013	XM_004382265	XM_004603043	XM_004675050	XM_001497255	XM_004424638	XM_003358736	NM_001102487		XM_004278430	XM_004321431	XM_003991840	XM_002915662	XM_004787540	XM_004406754	XM_545230	XM_004834871	XM_004640735	NM_001172930	XM_005383316	XM_003926950	XM_004654321	NM_009900	XM_003751081	XM_005368964	XM_003509600	XM_005071631	XM_004577733	NM_001082751	XM_003802863	XM_002807570	XM_005331036	XM_002808332	XM_003894734	XM_003256546	XM_002814361		XM_003806572	XM_003950245
CREBBP	NM_004380	XM_004705832	XM_003417744	XM_004373206	XM_004604153		XM_001499349	XM_004438123	XM_003481060	NM_001164022	XM_004021151	XM_004270237	XM_004322949	XM_003998988	XM_002924915	XM_004797660	XM_004403212	XM_003434864	XM_004864766	XM_004627820	XM_003477712	XM_005391317	XM_003928470	XM_004652216	NM_001025432	NM_133381	XM_005349241		XM_005081751	XM_004586702		XM_003790832	XM_002807399	XM_005337861	NM_001260715	XM_003916457	XM_003269219	XM_002826060	XM_004057098	XM_003815159	XM_523285
CRHR1	NM_004382	XM_004707242	XM_003414512	XM_004374260	XM_004618018	XM_004684061	XM_001496135	XM_004432599	NM_001144110	NM_174287	NM_001009727	XM_004275686	XM_004318886	XM_004001535	XM_002927488	XM_004819302	XM_004411100	XM_847872	XM_004868666	XM_004629989	XM_003465967	XM_005402269	XM_003942414	XM_004655106	NM_007762	NM_030999	XM_005369392	XM_003515914	NM_001281551	XM_004597292	NM_001163115	XM_003786229	XM_002748102	XM_005328153	NM_001032803	XM_003913225		XM_002827393	XM_004041492	XM_003804921	XM_001138338
VCAN	NM_004385	XM_004703649	XM_003408124	XM_004388838	XM_004613170	XM_004678428	XM_003362853	XM_004420392	NM_001206429	XM_005209719		XM_004281634	XM_004318539	XM_003981131	XM_002927709	XM_004799666			XM_004841644	XM_004640972	XM_003479467	XM_005382352	XM_003920784	XM_004651641	NM_019389	NM_001170558		XM_003504186		XM_004586222	XM_002713875	XM_003785960	XM_002806616	XM_005315661	XM_001112269	XM_003899899	XM_003261561	XM_002815717	XM_004042243	XM_003822244	XM_001147684
NCAN	NM_004386	XM_004705515	XM_003413242	XM_004384360	XM_004616826	XM_004688587	XM_003363832	XM_004422919		NM_001193082	XM_004009143	XM_004277500	XM_004321675	XM_003982172	XM_002912745	XM_004814198	XM_004404679	XM_541924	XM_004873426	XM_004646875	XM_003465118	XM_005409622	XM_003942367	XM_004665919	NM_007789	XM_003751568	XM_005370528	XM_003499104	XM_005086147	XM_004595766		XM_003796658		XM_005332961	XM_002808182	XM_003915238	XM_003275929	XM_002828961	XM_004060374	XM_003817824	NM_001034170
CTNNA2	NM_004389	XM_004713853	XM_003413708	XM_004369146	XM_004612014	XM_004691582	XM_001499457	XM_004437197		XM_005212780	XM_004005861	XM_004271621	XM_004313972			XM_004818479	XM_004411584	XM_860694	XM_004844636	XM_004634144	XM_003468960	XM_005385454	XM_003922541	XM_004660539	NM_145732	NM_001106598	XM_005364718		XM_005078278	XM_004590715	XM_002709687	XM_003801234	XM_002757572	XM_005329410	NM_001266343		XM_003268731	NM_001133576		XM_003816601	XM_003309074
CTSH	NM_004390	XM_004700027	XM_003413850	XM_004387482	XM_004617552		XM_001492287	XM_004421883	NM_213929	NM_001034385	XM_004018073		XM_004317824	XM_003986763	XM_002923004	XM_004763619	XM_004403590		XM_004874804	XM_004644466	XM_003461460	XM_005410376	XM_003921697	XM_004660382	NM_007801	NM_012939	XM_005366640	XM_003495619	XM_005080707	XM_004577904	XM_002721589	XM_003784687	XM_002753365	XM_005316867	XM_001108862	XM_003901279	XM_003275470	XM_002825731	XM_004056614	XM_003810716	XM_001153217
DAP	NM_004394	XM_004698101		XM_004380286	XM_004605620	XM_004678395		XM_004427122	XM_003134178	NM_001078058	XM_004017148		XM_004320581	XM_003981544			XM_004415154	XM_843925	XM_004845187	XM_004625201	XM_003466706	XM_005386121	XM_003932494	XM_004652540	NM_146057	NM_022526	XM_005356669		XM_005065258	XM_004583618		XM_003789547	XM_002745116	XM_005335518	NM_001257566	XM_003899502	XM_004088195		XM_004059035	XM_003821951	XM_003950505
DDX11	NM_004399	XM_004710303	XM_003410769	XM_004381275	XM_004616916	XM_004692841	XM_001490596	XM_004438838	XM_003126586		XM_004007599	XM_004278998	XM_004327283	XM_003988306	XM_002914126	XM_004828075	XM_004411959	XM_543872	XM_004865315	XM_004646901	XM_003468196		XM_003944958	XM_004656515	NM_001003919	XM_237570	XM_005361318	XM_003508394	XM_005077161	XM_004596443		XM_003791277	XM_002752294	XM_005333959	XM_001114510	XM_003905969	XM_003265453
DLX2	NM_004405	XM_004703892	XM_003406223	XM_004375507	XM_004601153	XM_004674540		XM_004428186	XM_003133477	NM_001192662	XM_004005371	XM_004267308	XM_004328518	XM_003990862		XM_004790933	XM_004407647	XM_003640175	XM_004857677	XM_004634758	XM_003478612	XM_005393217	XM_003921871	XM_004660342	NM_010054	NM_001191746	XM_005346562	XM_003495958	XM_005065161	XM_004577061		XM_003800874	XM_002749343	XM_005324596	XM_001086012	XM_003907612		XM_002812590	XM_004032791
DNM1	NM_004408	XM_004713279	XM_003407699	XM_004375714	XM_004613293	XM_004677899	XM_001500969	XM_004423512	XM_003122194	XM_005213228	XM_004007163	XM_004269162		XM_003995930	XM_002915223	XM_004800035	XM_004392531	NM_001131049	XM_004849235	XM_004640489	XM_003470692	XM_005413531	XM_003940661	XM_004671615	NM_010065	NM_080689	XM_005346074			XM_004593525	XM_002722980	XM_003785347	XM_002743384				XM_003263971				XM_520289
DMPK	NM_004409	XM_004710588		XM_004381589	XM_004607812	XM_004694210			XM_003362065	XM_005219436	XM_004015757	XM_004271151	XM_004328187	XM_003997674	XM_002928502	XM_004811951	XM_004400961	XM_541551	XM_004867132	XM_004644292	XM_003464588	XM_005413811	XM_003940436	XM_004672921	NM_032418	XM_003748795	XM_005370263		XM_005086291	XM_004598026		XM_003799523	XM_002807849	XM_005338236	NM_001260568			XM_002829427	XM_004060994		XM_512759
DVL1L1	NM_004421	XM_004705221		XM_004384341	XM_004607035			XM_004426053	XM_003127500	NM_001206601	XM_004014054	XM_004272275	XM_004315788	XM_004001150	XM_002929829	XM_004784116	XM_004407396	XM_003639056	XM_004863862	XM_004639586	XM_003461516	XM_005404232	XM_003939707	XM_004657760	NM_010091	NM_031820	XM_005368692	XM_003509970	XM_005079232	XM_004599522		XM_003793190				XM_003890958		XM_003775837	XM_004024463	XM_003809489	NM_001012430
DVL3	NM_004423	XM_004713448	XM_003412883	XM_004382289	XM_004603063	XM_004675024		XM_004424647		XM_002684877	XM_004003831	XM_004278414		XM_003991884	XM_002915664	XM_004787574	XM_004406784	XM_535822	XM_004834903	XM_004640711	XM_003477054	XM_005383604	XM_003926962	XM_004654343	NM_007889	NM_001107081	XM_005369011	XM_003509614	XM_005071650	XM_004577760		XM_003802843	XM_002807568	XM_005331060	XM_002802893	XM_003894752	XM_003256570	XM_002814351	XM_004038102	XM_003806587	XM_516908
ELAVL2	NM_004432	XM_004712349	XM_003407329	XM_004373526	XM_004600183	XM_004677695	XM_001497985	XM_004428392	XM_001924582	XM_002707833	XM_004004410	XM_004275050	XM_004324002	XM_003995518	XM_002916887	XM_004803894	XM_004405438	XM_859969	XM_004838354	XM_004638561	XM_005007756	XM_005401164	XM_003928110	XM_004658400	NM_207685	NM_173309	XM_005352733	XM_003507900	XM_005074299	XM_004581068	XM_002708050	XM_003783018	XM_002742980	XM_005340901	NM_001261000	XM_003911638	XM_003263996	NM_001133942	XM_004047881	XM_003830690	XM_520515
EML1	NM_004434	XM_004698805	XM_003408621	XM_004376729	XM_004622249	XM_004682017	XM_001488002	XM_004434253	XM_003361043	XM_590509	XM_004018147	XM_004262390	XM_004322808	XM_003987981	XM_002917465	XM_004796714	XM_004395543	XM_547975	XM_004836972	XM_004635189	XM_003463013	XM_005390421	XM_003928845	XM_004665598	NM_001043335	NM_001025741	XM_005343535	XM_003503719	XM_005068256	XM_004584302	XM_002723460	XM_003787035	XM_002754274	XM_005333908	XM_001103795	XM_003902263	XM_003275374	XM_002825098	XM_004055681	XM_003832851	XM_510159
ENSA	NM_004436	XM_004716591	XM_003409493	XM_004389573	XM_004618073	XM_004689557	XM_001490179	XM_004435967	NM_214174	NM_174050	XM_004002459	XM_004285157	XM_004317033	XM_003990575	XM_002919363	XM_004821249	XM_004404216	XM_855901	XM_004853985	XM_004632392	XM_003478924	XM_005378670	XM_003941962	XM_004649133	NM_019561	NM_021842	XM_005356969	XM_003498650	XM_005084269	XM_004588863	XM_002715583	XM_003800403	XM_002759882	XM_005331172		XM_003919432	XM_004089919	XM_002810273	XM_004026591	XM_003817297	XM_003949535
EPHA7	NM_004440	XM_004710915	XM_003404338	XM_004372401	XM_004605674	XM_004673704	XM_001503790	XM_004422129	XM_003480289	NM_001192726	XM_004011266	XM_004264806	XM_004328243	XM_003986388	XM_002920297	XM_004823739	XM_004415004	XM_848830	XM_004882593	XM_004628194	XM_005002636	XM_005377770	XM_003922925	XM_004663653	NM_010141	NM_134331	XM_005361932		XM_005085206	XM_004580374	XM_002714589	XM_003797531	XM_002746832	XM_005340673	XM_002808393	XM_003897921	XM_003258160	XM_002817161	XM_004044420		XM_003311386
EPHB1	NM_004441	XM_004715982		XM_004381423	XM_004602960	XM_004682182	XM_001498502	XM_004419346	XM_003132436	NM_001192829	XM_004003321	XM_004278936	XM_004321770	XM_003992107	XM_002926439	XM_004786608	XM_004417390	XM_542791	XM_004834274	XM_004625001	XM_003476503	XM_005406784	XM_003930944	XM_004664344	NM_173447	NM_001104528	XM_005367794	XM_003501942	XM_005072022	XM_004588331	XM_002716556	XM_003789410	XM_002759592	XM_005327041	XM_001115263	XM_003895080	XM_003265255	XM_002814070	XM_004037693	XM_003822498	XM_001151617
EPHB2	NM_004442	XM_004705119	XM_003415370	XM_004377146	XM_004603415	XM_004678587	XM_001501488	XM_004425699	XM_003127693	NM_001191498	XM_004005138	XM_004272520	XM_004321824	XM_003989721	XM_002919539	XM_004783485	XM_004394780	XM_847885	XM_004850539	XM_004637619	XM_003471136	XM_005394746	XM_003934888	XM_004657541	NM_010142	NM_001127319	XM_005353008	XM_003503638	XM_005081013	XM_004592277	XM_002716030	XM_003783967	XM_002750406	XM_005317571		XM_003891307			XM_004024864		XM_003949319
EPHB6	NM_004445	XM_004713953		XM_004382370	XM_004608333	XM_004694402	XM_001915533	XM_004430678	XM_003134601	XM_005205862	XM_004008319	XM_004272118	XM_004330900	XM_003983124	XM_002924160	XM_004781420	XM_004414569	XM_532743	XM_004860516	XM_004629115	XM_003475304	XM_005405383	XM_003929794	XM_004661152	NM_001146351	NM_001107857	XM_005363838		XM_005083085	XM_004594341	XM_002721846	XM_003791551	XM_002751913	XM_005326601	NM_001265762		XM_003270845	XM_002818584	XM_004046371	XM_003820560	XM_519443
ERG	NM_004449	XM_004696931	XM_003419047	XM_004387989	XM_004615317	XM_004675373	XM_003364202	XM_004429606	NM_001244456	NM_001102183	XM_004003941	XM_004264562	XM_004317074	XM_003991425	XM_002928870	XM_004786024		XM_544885	XM_004842374	XM_004631763	XM_003463930	XM_005375760	XM_003927608	XM_004654484	NM_133659	NM_133397	XM_005345153		XM_005073874	XM_004594109	XM_002721259	XM_003800656	XM_002761421	XM_005323485	XM_001082509	XM_003895482	XM_003263934	XM_002830678	XM_004062801	XM_003823925	XM_001170554
ESRRB	NM_004452	XM_004698725	XM_003408555	XM_004371062	XM_004610277	XM_004681674	XM_001491573	XM_004426385	XM_001928051	XM_002691121		XM_004262266		XM_003987856		XM_004739195	XM_004399334	XM_547920	XM_004837148	XM_004624733	XM_003472321	XM_005390154	XM_003924580	XM_004649392	NM_001159500	NM_001008516	XM_005343384	XM_003502786	XM_005084007	XM_004584382	XM_002719576	XM_003786930	XM_002754142	XM_005321263		XM_003902088	XM_004093010	XM_002824963	XM_004055484		XM_001162740
FDFT1	NM_004462	XM_004707645	XM_003412344	XM_004382209	XM_004614705		XM_001915448	XM_004433511	NM_001167648	NM_001013004	XM_004004451	XM_004278693		XM_003984844	XM_002923668	XM_004766081	XM_004395252	XM_534557	XM_004848461	XM_004630762	XM_003479384	XM_005373829		XM_004671385	NM_010191	NM_019238	XM_005355554	XM_003497977	XM_005075273	XM_004579300	XM_002709437	XM_003793919	XM_002756766	XM_005342956	NM_001260724	XM_003902406	XM_003271441	NM_001133004	XM_004046652	XM_003805315
FGD1	NM_004463	XM_004713199	XM_003420388	XM_004389127	XM_004606578	XM_004695012	XM_001493780	XM_004443220	XM_003135106	XM_005228195	XM_004022054	XM_004284760	XM_004332567	XM_004000549	XM_002929672	XM_004826866	XM_004406938	XM_549021	XM_004873532	XM_004647586	XM_003462332	XM_005401521	XM_003943723	XM_004670037	NM_008001	NM_001037546	XM_005358880	XM_003500204	XM_005087840	XM_004598298		XM_003802725	XM_002807890		XM_002806251	XM_003917763	XM_003276312	XM_002831694	XM_004064223	XM_003807155	XM_003317476
GPC5	NM_004466	XM_004709780	XM_003409317	XM_004371398	XM_004604036	XM_004680070	XM_001916402	XM_004423107	XM_003482921	XM_005213889	XM_004012200	XM_004283463	XM_004325046			XM_004785030	XM_004403913	XM_542637	XM_004889071	XM_004626298	XM_003477540	XM_005374117	XM_003928274	XM_004650789	NM_175500	NM_001107285	XM_005355656	XM_003495246	XM_005079439	XM_004577634	XM_002712937	XM_003789621			XM_002800802	XM_003913987	XM_003257384		XM_004054644	XM_003832019	XM_509696
FOLH1	NM_004476	XM_004708957	XM_003418511	XM_004390479	XM_004605634		XM_001489017	XM_004434160	NM_214384	NM_001101858	XM_004019389		XM_004320351	XM_003992637	XM_002927844	XM_004796033	XM_004417528	NM_001271778	XM_004893488	XM_004647441	XM_003468600	XM_005379725	XM_003935085	XM_004658255	NM_016770	NM_057185	XM_005357611	XM_003514836		XM_004590014	XM_002708466	XM_003780832	XM_002754698	XM_005339210	XM_001096141	XM_003910529	XM_003254485	XM_002822339	XM_004051088		XM_001170546
NRG1	NM_004495		XM_003412548	XM_004383389		XM_004682226		XM_004428835		XM_005226085		XM_004283639			XM_002924671	XM_004806063	XM_004411893	XM_853054	XM_004855410	XM_004637278	XM_005005930	XM_005398398	XM_003938099	XM_004666948			XM_005362505	XM_003506908	NM_001281881	XM_004592704	XM_002709546	XM_003796317	XM_003734591	XM_005340075		XM_003902626	XM_003269557	XM_002818979			XM_003311657
FOXA1	NM_004496	XM_004698543	XM_003408451	XM_004376496	XM_004612132	XM_004681922		XM_004436387	XM_001929276	NM_001206029		XM_004269983	XM_004326768	XM_003987592		XM_004820494	XM_004399785	XM_847261	XM_004875103	XM_004637067		XM_005376899	XM_003924191	XM_004649130	NM_008259	NM_012742	XM_005343707	XM_003511190	XM_005080517	XM_004584778		XM_003791956		XM_005322701	XM_001086449	XM_003901721		XM_002824682	XM_004055096	XM_003831777	XM_001144389
HNRNPC	NM_004500	XM_004698447	XM_003421621	XM_004389985	XM_004609701	XM_004694676	XM_003363539	XM_004421282	NM_001243694	XM_005211489		XM_004274098	XM_004321474	XM_003987428	XM_002927818	XM_004795595	XM_004402130	XM_858338	XM_004865043	XM_004642179	XM_003474520	XM_005412105	XM_003924358	XM_004672370	NM_001170982	XM_003751397	XM_005372186	XM_003507702	XM_005087020	XM_004584660	XM_002724020	XM_003803040	XM_002756515	XM_005341491	NM_001261233	XM_003894908	XM_003260774		XM_004054886		NM_001246442
HNRNPU	NM_004501	XM_004699959	XM_003410921	XM_004375867	XM_004605441	XM_004691041	XM_001494036	XM_004439611	XM_003130567	NM_001076920	XM_004013998	XM_004284521		XM_003999124	XM_002918168	XM_004799292	XM_004400468		XM_004853499	XM_004626926	XM_003474260	XM_005374787	XM_003935317	XM_004653267	NM_016805	NM_057139	XM_005348986	XM_003500157	XM_005078155	XM_004578492	XM_002717636	XM_003798805	XM_002760850	XM_005326591	XM_002802090	XM_003893676	XM_003267335	XM_002809228	XM_004028691	XM_003807987	NM_001280278
IL16	NM_004513	XM_004708194	XM_003413753	XM_004387504	XM_004617544			XM_004432002	NM_213751	NM_001075253	XM_004017797	XM_004278319		NM_001009859	XM_002919081	XM_004798482	XM_004403566	XM_545880	XM_004852882	XM_004623489	XM_003475466	XM_005381449	XM_003921677	XM_004658240	NM_010551	NM_001105749	XM_005357685		XM_005077851	XM_004594666	XM_002721470	XM_003784585		XM_005320206	NM_001032808	XM_003901301	XM_003281010	XM_002825750	XM_004056659	XM_003810738	NM_001194930
KCNQ3	NM_004519	XM_004697388	XM_003408187	XM_004373038	XM_004602450	XM_004679586	XM_001916524	XM_004431059	XM_003360878	NM_174374	XM_004011935	XM_004265313	XM_004319247		XM_002917619	XM_004786538	XM_004414001	XM_532334	XM_004837934	XM_004642481	XM_003467347	XM_005398013	XM_003933736	XM_004656329	NM_152923	NM_031597	XM_005354542		XM_005078691	XM_004580840		XM_003792872	XM_002759226	XM_005316145		XM_003903169	XM_003256215	XM_002819438			XM_519963
KIF5B	NM_004521	XM_004702284	XM_003410693	XM_004386261	XM_004605392	XM_004691180	XM_001493254	XM_004425248	XM_003130715	NM_001192365	XM_004014262	XM_004278629	XM_004331457	XM_003988210	XM_002920456	XM_004812902	XM_004401819	XM_003638878	XM_004861805	XM_004641760		XM_005387221	XM_003938378	XM_004668132	NM_008448	NM_057202	XM_005354812	XM_003498914	XM_005085202	XM_004588452	XM_002717281	XM_003786724	XM_002750147	XM_005330815	XM_002805607	XM_003903528	XM_003276004	XM_002820636	XM_004049238	XM_003814799	XM_507730
KIF5C	NM_004522	XM_004703832	XM_003405850	XM_004375369	XM_004619375	XM_004674667	XM_001490166	XM_004423842	XM_003359416	XM_005202466	XM_004005388	XM_004268242	XM_004312786	XM_003990753	XM_002923758	XM_004795230	XM_004401538	XM_533351	XM_004869993	XM_004636649	XM_005007702	XM_005390828	XM_003922064	XM_004651703	NM_008449	NM_001107730	XM_005346393	XM_003511167	XM_005069027	XM_004577343	XM_002712129	XM_003793012	XM_002749445	XM_005315817		XM_003907463	XM_003278698		XM_004032634	XM_003816687	XM_003309267
LRP2	NM_004525	XM_004703903	XM_003405992	XM_004375593	XM_004601349	XM_004674868	XM_001494269	XM_004428217		XM_003581814	XM_004005375			XM_003990931	XM_002916516	XM_004790998	XM_004396906	XM_535946	XM_004857623	XM_004634812		XM_005393264	XM_003922050	XM_004651722	NM_001081088	NM_030827	XM_005346519	XM_003495966	XM_005064651	XM_004577318	XM_002712171	XM_003795181	XM_002749294	XM_005315942	XM_001104179	XM_003907576	XM_003254067	XM_002812567	XM_004032750	XM_003824300	XM_515882
MGST3	NM_004528	XM_004706761	XM_003415031	XM_004385765	XM_004613875	XM_004688416	XM_001493508	XM_004424847	NM_001044556	NM_001035046	XM_004002722	XM_004282046	XM_004326009	XM_003999533	XM_002914175	XM_004788212	XM_004408344	NM_001252410	XM_004865185	XM_004639874	XM_003468663	XM_005398246	XM_003928075	XM_004651949	NM_025569	NM_001191594	XM_005372056	XM_003505542	XM_005071413	XM_004589143	NM_001082138	XM_003785747	XM_002760440	XM_005319857	NM_001266781	XM_003893492	XM_004089827	XM_002809850	XM_004027827		XM_003339002
NCAM2	NM_004540	XM_004711304	XM_003410178	XM_004371382	XM_004606976	XM_004675306	XM_001497294	XM_004429503	XM_003483345	XM_002684635	XM_004002813	XM_004264467	XM_004314987	XM_003991518	XM_002924080	XM_004786190	XM_004408427	XM_544829	XM_004842216	XM_004644537	XM_003469309	XM_005375584	XM_003934329	XM_004654373	NM_001113208	NM_203409	XM_005360541	XM_003507676	XM_005068205	XM_004588649	XM_002716667	XM_003783902	XM_002807766	XM_005340829	XM_001106060			XM_002830573			XM_531397
NOTCH4	NM_004557	XM_004711812	XM_003422224	XM_004390794	XM_004621331	XM_004695168	XM_001493687	XM_004424311	NM_001123147	XM_005223669	XM_004018914	XM_004286538	XM_004329529	XM_004001287	XM_002929641	XM_004780875	XM_004415280	XM_538847	XM_004846877	XM_004624476	XM_005005452	XM_005390110	XM_003944366	XM_004671993	NM_010929	NM_001002827			XM_005086885	XM_004598759	XM_002714316	XM_003789053	XM_003732623	XM_005338939	XM_002803684	XM_003897409		XM_002816695	XM_004043735	XM_003829762	XM_518380
PARK2	NM_004562	XM_004702089	XM_003419230	XM_004368943	XM_004601076		XM_001491037	XM_004440562	NM_001044603	NM_001199065	XM_004011554	XM_004278903	XM_004313654	XM_003986705	XM_002920656	XM_004784445	XM_004401128	XM_850059	XM_004868989	XM_004639527	XM_003466359	XM_005390686	XM_003933783	XM_004651266	NM_016694	NM_020093		XM_003503072	XM_005086101			XM_003792426	XM_002747177	XM_005321469		XM_003898379	XM_003271773	NM_001132049		XM_003820235	XM_001153913
PFKFB3	NM_004566	XM_004712623	XM_003410595	XM_004379711	XM_004605458	XM_004691096	XM_001499906	XM_004425385	XM_003130823	XM_005214135	XM_004014651	XM_004281695	XM_004322682	XM_003988081	XM_002920348	XM_004806595	XM_004411810	XM_544267	XM_004854527	XM_004635285	XM_003473420	XM_005383864	XM_003939036	XM_004662396	NM_133232	NM_057135	XM_005354893	XM_003494934	XM_005071729		XM_002721687	XM_003786830	XM_002750028	XM_005320300	XM_001107535		XM_003257614	NM_001132491	XM_004049028	XM_003827796	XM_001147864
PLCB2	NM_004573	XM_004712750	XM_003418738	XM_004380722	XM_004609767	XM_004687564	XM_001918300	XM_004421409		NM_001191401	XM_004010977	XM_004274004		XM_004001364	XM_002913265	XM_004796489	XM_004400455	XM_003640033	XM_004861551	XM_004623526	XM_005006202	XM_005381229	XM_003935720	XM_004660781	NM_177568	NM_053478	XM_005364249	XM_003512599	XM_005064743	XM_004578432	XM_002717795	XM_003791716	XM_002753551	XM_005316399	NM_001267026	XM_003900765	XM_003266975		XM_004055972	XM_003826566	XM_510305
RARRES3	NM_004585	XM_004713636		XM_004383932	XM_004621502	XM_004683370				NM_001281908	XM_004019864				XM_002925370			XM_540893	XM_004874433	XM_004649022	XM_003467840	XM_005414749	XM_003920266		NM_025731	NM_001039007			XM_005063887	XM_004596881	XM_002721037				XM_001118373		XM_003273981	XM_002821614	XM_004051406	XM_003828529	XM_508513
TRA2B	NM_004593	XM_004713421	XM_003412779	XM_004382256	XM_004603263	XM_004675063	XM_001497821	XM_004424616	NM_001077221	XM_005201547	XM_004003070	XM_004278456	XM_004317149	XM_003991825	XM_002915708	XM_004745193	XM_004413398	XM_535833	XM_004835190	XM_004640877	XM_003476929	XM_005383286	XM_003926980	XM_004654305	NM_009186	NM_057119	XM_005368987	XM_003504224	XM_005071703	XM_004577722	XM_002716353	XM_003792727	XM_002758147	XM_005331012	NM_001261336	XM_003894709	XM_003256597	NM_001131942	XM_004038154	XM_003806615	XM_530672
STX1A	NM_004603	XM_004705628		XM_004380756	XM_004620843	XM_004688297	XM_001493656	XM_004442114	XM_003124422	XM_005225244		XM_004268789	XM_004310809	XM_003998589		XM_004809868	XM_004399104	XM_003639080	XM_004840049	XM_004630429	XM_003470118	XM_005396766	XM_003934110	XM_004666259	NM_016801	NM_053788	XM_005344642	XM_003500938		XM_004587002			XM_002743930	XM_005328525	NM_001032865	XM_003895878		NM_001133472	XM_004045562	XM_003815570	XM_001146754
TGM2	NM_004613	XM_004698259	XM_003411539	XM_004370351	XM_004612637	XM_004687197		XM_004430411	XM_003359989	NM_177507	XM_004014830	XM_004272835	XM_004325773	XM_003983474	XM_002915166	XM_004785460	XM_004393175	XM_542991	XM_004867786	XM_004630999	NM_001173102	XM_005392542	XM_003936370	XM_004666682	NM_009373	NM_019386	XM_005363012	XM_003497105	XM_005082655	XM_004585801	XM_002710813	XM_003787803	XM_002747551	XM_005329929	XM_001095155	XM_003904759		XM_002830289	XM_004062134	XM_003805010
TSPAN7	NM_004615	XM_004714566		XM_004376936	XM_004612916	XM_004689946	XM_001489860	XM_004435038	XM_003135011	NM_001076384	XM_004022003	XM_004281344		XM_004000401	XM_002913471	XM_004805128	XM_004399720	XM_537996	XM_004850026	XM_004645907	XM_003469371	XM_005413275	XM_003924045	XM_004665739	NM_019634	NM_001108815	XM_005352847	XM_003495373	XM_005080570	XM_004587840	XM_002719828	XM_003799887	XM_002762782	XM_005323965	NM_001261716	XM_003917579	XM_003270994		XM_004064003	XM_003815380	NM_001009070
TSN	NM_004622	XM_004703841	XM_003416661	XM_004388012	XM_004608140	XM_004674732	XM_001489408	XM_004423913	XM_003133294	NM_001075422	XM_004004770	XM_004276508	XM_004329188	XM_003990692	XM_002921767	XM_004825287	XM_004404724	XM_003639700	XM_004882348	XM_004626337	XM_003478749	XM_005397637	XM_003931572	XM_004659750	NM_011650	NM_021762	XM_005348278	NM_001246675	XM_005070269	XM_004598457	XM_002723011	XM_003792645	XM_002763612	XM_005315900	NM_001266679	XM_003909238	XM_003277182	NM_001135404	XM_004031721	XM_003818302	XM_515770
VIPR1	NM_004624	XM_004708553		XM_004368425	XM_004614611	XM_004676275	XM_001501612	XM_004419558	NM_214036	NM_001081607	XM_004018593	XM_004277869	XM_004317687		XM_002925610	XM_004822827	XM_004414016		XM_004835101	XM_004640750	XM_003476864		XM_003930868	XM_004662118	NM_011703	NM_012685	XM_005348125		XM_005082316	XM_004581711	XM_002713061	XM_003794496	XM_002759762	XM_005337935	NM_001265773	XM_003894609		XM_002813891	XM_004033924	XM_003826050
WNT11	NM_004626	XM_004708837	XM_003420077	XM_004381979	XM_004610831	XM_004683216		XM_004434018	XM_003129668	XM_005216315	XM_004016335	XM_004279813	XM_004312367	XM_003992752	XM_002915295	XM_004789137	XM_004391807	XM_542301	XM_004863211	XM_004632508	XM_003468550	XM_005379876	XM_003923487	XM_004656362	NM_009519	NM_080401	XM_005357529	XM_003507083	NM_001281324	XM_004589876	NM_001082224	XM_003780886	XM_002754810	XM_005323217	XM_001086955	XM_003910438	XM_003254693	XM_002822261	XM_004051841	XM_003814710	XM_508650
XPC	NM_004628	XM_004702370	XM_003409960	XM_004368368	XM_004613191	XM_004692352	XM_001914913	XM_004442937	XM_003132394	NM_001205908	XM_004018694	XM_004284350	XM_004322411	XM_003982525	XM_002920685	XM_004793405	XM_004395673	XM_533727	XM_004870499	XM_004646121	XM_005000602	XM_005387261		XM_004671708	NM_009531	NM_001107874	XM_005364888	XM_003495169		XM_004581679	XM_002713178	XM_003796214	XM_002758651	XM_005333850	XM_001092063	XM_003906851	XM_003265014	XM_002813127	XM_004033661	XM_003826230
LRP8	NM_004631	XM_004699654	XM_003411075	XM_004372043	XM_004607326	XM_004679492	XM_001493031	XM_004438628	NM_001199891	XM_005204532				XM_003990115	XM_002915759	XM_004774511	XM_004400336	XM_546704	XM_004874665	XM_004639218	XM_004999263	XM_005398773	XM_003921729			XM_003749993	XM_005353527	XM_003495745	XM_005072149	XM_004588683	XM_002715615	XM_003793141	XM_002807005	XM_005326114	XM_001112940	XM_003891910	XM_003264588	XM_002810803		XM_003815011	XM_513416
USP9Y	NM_004654	XM_004714586	XM_003417982	XM_004376928	XM_004612910	XM_004689954	XM_001489505	XM_004435027	XM_003484170		XM_004022008	XM_004281353	XM_004312589	XM_004000410	XM_002913463		XM_004399732	XM_538002	XM_004850015	XM_004645592	XM_003469433	XM_005413266	XM_003924034	XM_004665750	NM_009481	NM_001135923	XM_005352862	XM_003495363	XM_005080558	XM_004587849	XM_002719847	XM_003799903	XM_002762797	XM_005323974	XM_002806198		XM_003271073	XM_002831549	XM_004064020	XM_003815367
HERC2	NM_004667	XM_004700032	XM_003420642	XM_004372619	XM_004617565	XM_004693063	XM_001917938	XM_004421906	XM_003133398	XM_005202179	XM_004004470	XM_004276886	XM_004324046	XM_003986907	XM_002929238	XM_004816050	XM_004405097	XM_536160	XM_004872189	XM_004644472	XM_003461086	XM_005410406	XM_003943688	XM_004661943	NM_010418	NM_001107520	XM_005357814	XM_003506639	XM_005082596	XM_004597605		XM_003800168	XM_002806892	XM_005316890	XM_001109429	XM_003919679	XM_004088370
MGAM	NM_004668			XM_004382441		XM_004677223	XM_001496660			XM_002687081	XM_004008307	XM_004272244	XM_004317987	XM_003983155	XM_002921683	XM_004814581	XM_004416552	XM_532746	XM_004881702	XM_004629125	XM_003475331	XM_005405529	XM_003929906	XM_004661082	NM_001171003		XM_005365894	XM_003506943	XM_005085774	XM_004594463		XM_003791558	XM_002751983		XM_001083672	XM_003896710	XM_003270835		XM_004046351		XM_003318838
SYNGR1	NM_004711	XM_004700673	XM_003419754			XM_004675646			NM_001244066	XM_005207334		XM_004279499	XM_004315355				XM_004397449		XM_004845578	XM_004634633	XM_005003926	XM_005379287	XM_003932854	XM_004650325	NM_207708	NM_019166	XM_005354181	XM_003509469	XM_005066995	XM_004589490	XM_002711399	XM_003783191	XM_002763494	XM_005322237	NM_001266554	XM_003905563	XM_003264771	NM_001132976
CTDP1	NM_004715	XM_004715939		XM_004386930	XM_004604234		XM_001496009	XM_004422652	XM_003122302			XM_004280021	XM_004311423	XM_003995297		XM_004798037	XM_004416589	XM_533365	XM_004861915	XM_004640214	XM_005000691	XM_005373117		XM_004662633	NM_026295	NM_001106131	XM_005356308	XM_003501846	XM_005065412	XM_004579645	XM_002723688		XM_002757358		XM_001088601	XM_003914513	XM_004087760		XM_004059574	XM_003805202
DDX21	NM_004728	XM_004701385	XM_003409302	XM_004386388	XM_004617111	XM_004680826	XM_001917940	XM_004427048	XM_001928772	NM_001083527	NM_001276454	XM_004280802	XM_004326915	XM_003993996	XM_002913732	XM_004795517	XM_004393687	XM_846653	XM_004846175	XM_004624357	XM_005005308	XM_005390101	XM_003921308	XM_004657882	NM_019553	NM_001037201	XM_005360110	XM_003499909	XM_005070820	XM_004583437	XM_002718570	XM_003783760	XM_002756296	XM_005325965	XM_001110939	XM_003903857	XM_003258196	XM_002820881	XM_004049510	XM_003815913	XM_003312587
DCLK1	NM_004734		XM_003409326	XM_004386038	XM_004604525	XM_004680201		XM_004435322	XM_003357826	NM_001109962	XM_004012125			XM_003980323		XM_004802155	XM_004399914		XM_004886169	XM_004631082	XM_005007032	XM_005387690	XM_003934430	XM_004660004	NM_001195538	NM_053343	XM_005343993	XM_003502953	XM_005077892	XM_004577534	XM_002720597	XM_003800127		XM_005317098	XM_001118268	XM_003913762			XM_004054370		XM_522657
LARGE	NM_004737	XM_004700723	XM_003405322	XM_004374020	XM_004610663	XM_004675709	XM_001498754	XM_004418079	XM_003126764	NM_001205588		XM_004269399	XM_004330766	XM_003989217	XM_002921524	XM_004787050	XM_004417038	XM_531751	XM_004844775	XM_004623936	XM_003462316		XM_003932928	XM_004650255	NM_010687	NM_001108439	XM_005369852	XM_003505031		XM_004589562	XM_002711417	XM_003783264	XM_002743713	XM_005322312	NM_001260905	XM_003905456		XM_002831049		XM_003821498	XM_001154608
MAGI1	NM_004742	XM_004702550	XM_003409814	XM_004368768	XM_004612782	XM_004675999	XM_001487929	XM_004419899	XM_003132301	XM_001789365	XM_004018343			XM_003982403	XM_002926303	XM_004791736	XM_004410849	XM_533770	XM_004884511	XM_004644781		XM_005409015	XM_003940208	XM_004669070	NM_001083321	NM_001030045	XM_005364913	XM_003495181	XM_005071182	XM_004581597	XM_002713296	XM_003785515	XM_002758493	XM_005335339	XM_001090904		XM_003273640	NM_001132334		XM_003811595	XM_520680
DLGAP1	NM_004746	XM_004702880		XM_004388922	XM_004605987	XM_004683754	XM_001915460	XM_004421008	XM_003356365	NM_001192629	XM_004020502	XM_004275937	XM_004321765	XM_003995034	XM_002927548	XM_004742768	XM_004412359	XM_003435006	XM_004853198	XM_004635829	XM_003464461	XM_005372644	XM_003924823	XM_004662658	NM_001128180	NM_022946	XM_005367569	XM_003511892		XM_004579625	XM_002713594	XM_003801620	XM_002757089	XM_005337103	XM_002800881	XM_003914187	XM_003262048		XM_004059153	XM_003817897	XM_512038
AIMP1	NM_004757	XM_004703296	XM_003410474	XM_004380216	XM_004612699	XM_004686600	XM_001503150	XM_004426605	NM_001114283	NM_001035018	XM_004010037			XM_003985164	XM_002924297	XM_004813345	XM_004401891	XM_545016	XM_004866235	XM_004639257	XM_003468043	XM_005406220	XM_003929482	XM_004663005	NM_007926	NM_053757	XM_005357300	NM_001244267	XM_005082005	XM_004594274	XM_002717177	XM_003796361	XM_002745517	XM_005340715	XM_001083775	XM_003899061	XM_003257445	NM_001133035	XM_004040241	XM_003829987	XM_003310404
BZRAP1	NM_004758	XM_004707023		XM_004377881	XM_004608875	XM_004684416	XM_001917796	XM_004434772	XM_003131645		XM_004013174	XM_004271770	XM_004324427	XM_003996635	XM_002929406	XM_004798694	XM_004397634	XM_548232	XM_004870324	XM_004645256	XM_005002359	XM_005394028	XM_003929106	XM_004669961	NM_172449	XM_003750898	XM_005350492	XM_003503793	XM_005075789	XM_004590988	XM_002719267	XM_003795573	XM_002807949	XM_005321583	XM_001103982	XM_003912813		XM_002827324	XM_004041275	XM_003817381
VAMP3	NM_004781	XM_004705455	XM_003413188	XM_004385173		XM_004679303	XM_003364465	XM_004423707		NM_001045915	XM_004014023	XM_004272348	XM_004314163	XM_003989561	XM_002927888	XM_004783846	XM_004411022			XM_004639716	XM_003471226	XM_005404313	XM_003939675		NM_009498	NM_057097	XM_005353669					XM_003793331	XM_002750262		NM_001261368	XM_003891052	XM_003274270	XM_002811554	XM_004024585	XM_003822136
SNAP29	NM_004782	XM_004716329	XM_003419297	XM_004386189	XM_004607585	XM_004694943	XM_001492462	XM_004442371	XM_003132993	NM_001075959		XM_004276024	XM_004315825	XM_003994964	XM_002926286	XM_004817054	XM_004400504	XM_543568	XM_004874905	XM_004628013	XM_003478358	XM_005391838	XM_003942701	XM_004670785	NM_023348	NM_053810	XM_005369992	XM_003502838	XM_005077598		XM_002719719	XM_003801682	XM_002743567	XM_005334489	NM_001261361	XM_003905264	XM_003281435	NM_001133275	XM_004063069	XM_003806882	XM_514997
SLIT2	NM_004787	XM_004706309	XM_003411373	XM_004375150	XM_004616539	XM_004681382	XM_001498194	XM_004432303		XM_005207790	XM_004009724			XM_003985499	XM_002916360	XM_004793996	XM_004415159	XM_849750	XM_004847219	XM_004624657	XM_003465074	XM_005402476	XM_003927471	XM_004656084	NM_178804	NM_022632	XM_005366006		XM_005068712	XM_004579186	XM_002709372	XM_003793520	XM_002745951	XM_005318931	XM_002808405	XM_003898534	XM_004091702		XM_004038490	XM_003826819	XM_001163449
[truncated: 1,536 more rows]
