# Supplementary material for: Evolutionary conservation in genes underlying human psychiatric disorders
Source: Front Hum Neurosci. 2014 May 6;8:283. doi: 10.3389/fnhum.2014.00283 (PMC4018557; doi:10.3389/fnhum.2014.00283)
Supplement: Supplementary file 9 [file DataSheet9.XLSX]

## Sheet: Sheet1
			Model 0			Model 2 (Catarrhines)					Model 2 (Catarrhines + Cetaceans)					Model 1 (Free ratio)
							Background	Foreground				Background	Foreground			Dasypus novemcinctus terminal			Basal Afrotheria			Echinops telfairi terminal			Loxodonta africana terminal			Trichechus manatus terminal			Basal Laurasiatheria			Basal Eulipotyphla			Sorex araneus terminal			Condylura cristata terminal			Basal Perissodactyla			Equus caballus terminal			Ceratotherium simum terminal
Gene	Human RefSeq		lnL	dN/dS		lnL	dN/dS	dN/dS	p-value		lnL	dN/dS	dN/dS	p-value		dN	dS	dN/dS	dN	dS	dN/dS	dN	dS	dN/dS	dN	dS	dN/dS	dN	dS	dN/dS	dN	dS	dN/dS	dN	dS	dN/dS	dN	dS	dN/dS	dN	dS	dN/dS	dN	dS	dN/dS	dN	dS	dN/dS	dN
A2M	NM_000014		-62514.7	0.40506		-62513.8	0.40701	0.35699	0.20189		-62513.8	0.40701	0.35699	0.20189		0.1029	0.24	0.4286	0.0492	0.0923	0.5329	0.1126	0.2603	0.4326	0.0579	0.0996	0.5809	0.0502	0.0779	0.6441	0.0233	0.0431	0.541	0.0172	0.0331	0.5193	0.0998	0.3671	0.2719	0.0651	0.1882	0.3456	0.0192	0.033	0.5827	0.0357	0.0996	0.3578	0.0511
NAT2	NM_000015		-10680.6	0.28084		-10672.1	0.26735	0.62168	3.73551e-05		-10674.2	0.26729	0.5157	0.000353897					0.0222	0.1209	0.1835	0.0565	0.2775	0.2035	0.0735	0.1582	0.4644	0.059	0.118	0.4995	0.0118	0.0324	0.366	0.0577	0.1282	0.4501				0	0.1502	0.0001	0.0236	0.036	0.6561	0.0195	0.0781	0.2495	0.0123
PSEN1	NM_000021		-10990.1	0.11136		-10989.7	0.11217	0.08127	0.393611		-10989.6	0.11255	0.08062	0.302359		0.0232	0.1553	0.1492	0.0064	0.048	0.1327	0.0213	0.3204	0.0666				0.0101	0.0777	0.1299	0.0177	0.0532	0.3334	0.0055	0.0442	0.1248	0.0637	0.2122	0.3	0.0153	0.2097	0.0728	0.001	0.0341	0.0302	0.0102	0.1004	0.1012	0.001
ADA	NM_000022		-18608.8	0.21549		-18607	0.21772	0.13267	0.0540754		-18608	0.2128	0.26218	0.21574		0.1527	0.4791	0.3187	0.0448	0.1367	0.3273	0.0581	0.4477	0.1297	0.0719	0.2373	0.3031	0.1598	0.2332	0.6855	0.0094	0.0962	0.0977	0.0595	0.2049	0.2903	0.1533	0.8549	0.1793	0.1147	0.2977	0.3853	0.0213	0.0782	0.2718	0.0606	0.2056	0.2948	0.0311
ADRB2	NM_000024		-11782.2	0.11713		-11779.1	0.11454	0.21879	0.012689		-11776.6	0.11269	0.23098	0.000806		0.0304	0.264	0.1153	0.0072	0.0816	0.0876	0.0493	0.3356	0.147	0.0463	0.1425	0.3248	0.0109	0.0935	0.1161	0.0063	0.0527	0.1195	0.0093	0.0912	0.102	0.0287	0.3916	0.0733	0.0197	0.2137	0.092	0.0133	0.0632	0.211	0.0109	0.0802	0.1353	0.0123
ADSL	NM_000026		-24880.3	0.14315		-24880.3	0.14312	0.14501	0.965305		-24879.7	0.14206	0.18373	0.262966		0.0601	0.230263	0.2515	0.0185	0.163529	0.1356	0.029	0.0844707	0.4806	0.202	1.73879	0.2737	0.01	0.0989889	0.1039	0.0035	0.0783153	0.0186	0.0034	0.0533135	0.236	0.0403	0.0992467	0.5868	0.0292	0.138264	0.1479	0.0055	0.119885	0.0517	0.0109	0.105178	0.063	0.0155
AGA	NM_000027		-15635.9	0.30276		-15630.2	0.29574	0.63747	0.000675213		-15635.4	0.29981	0.36335	0.292415		0.0544	0.1503	0.3622	0.0208	0.1119	0.1856	0.035	0.2669	0.1312	0.0401	0.1896	0.2118	0.0273	0.1239	0.2204	0.0093	0.0823	0.113	0.0144	0.0372	0.387	0.1383	0.438	0.3158	0.0938	0.4739	0.1979	0.0318	0.0993	0.3203	0.1233	0.2012	0.6128	0.0203
AGL	NM_000028		-34643	0.10811		-34636.8	0.10608	0.19236	0.000426155		-34630.7	0.10437	0.20347	7.07437e-07		0.0216	0.0827566	0.1545	0.0065	0.0574562	0.0682	0.0287	0.0835968	0.2315	0.0196	0.168714	0.0913	0.0178	0.1762	0.0467	0.0055	0.123067	0.0291	0.0104	0.163077	0.0302	0.0273	0.0672316	0.3339	0.0154	0.0729203	0.1559	0.0091	0.198355	0.0295	0.0092	0.0887737	0.066	0.0077
AGT	NM_000029		-23308.6	0.29507		-23307	0.29895	0.22782	0.0794343		-23305.6	0.30159	0.21649	0.0154253					0.1024	0.1768	0.5792	0.062	0.2479	0.2502				0.039	0.1468	0.266	0.0292	0.0695	0.4201	0.0107	0	999	0.0857	0.4404	0.1946	0.0503	0.3655	0.1377	0.0109	0.1101	0.0986	0.1657	0.2317	0.7152	0.1376
ABCD1	NM_000033		-22174.1	0.06396		-22163.1	0.06118	0.12851	2.70653e-06		-22164.3	0.06076	0.1115	9.5787e-06		0.0404	0.4095	0.0988	0.0068	0.2667	0.0255	0.0335	0.5397	0.062	0.0204	0.1443	0.1414	0.0098	0.147	0.0664	0.0208	0.1106	0.188	0.0087	0.0964	0.0903	0.0398	0.4805	0.0828	0.0227	0.3658	0.062	0.0023	0.0961	0.0235	0.0072	0.0884	0.0816	0.0094
ANK1	NM_000037		-60066.1	0.12249		-60065.8	0.12212	0.13133	0.495273		-60050.8	0.11807	0.18482	3.44158e-08		0.0026	0.2429	0.0106	0.0082	0.1369	0.0596	0.0293	0.275	0.1067	0.0787	0.1476	0.5332	0.0742	0.0918	0.809	0.0057	0.0447	0.127	0.0086	0.082	0.1046	0.0153	0.2997	0.0509	0.0082	0.204	0.04	0.0045	0.0403	0.1116	0.0314	0.1162	0.2702	0.0234
APC	NM_000038		-70522.6	0.10798		-70376.3	0.09724	0.357	0		-70368.6	0.09537	0.31651	0		0.0186	0.1301	0.1428	0.0047	0.0543	0.0871	0.024	0.2228	0.1079	0.0079	0.0873	0.0904	0.0074	0.0468	0.1587	0.0035	0.0266	0.1322	0.003	0.0291	0.1035	0.034	0.3695	0.092	0.0174	0.1726	0.1009	0.0024	0.0289	0.0843	0.0047	0.0642	0.0727	0.0038
APOA1	NM_000039		-11506.8	0.25753		-11505.8	0.26107	0.18038	0.156457		-11505.8	0.26177	0.18965	0.156157		0.1267	0.374	0.3387	0.0527	0.2098	0.251	0.1601	0.5258	0.3045	0.0307	0.1444	0.2129	0.0714	0.1307	0.5461	0.0075	0.0267	0.2794	0.0615	0.0376	1.6358	0.1765	0.7166	0.2463	0.1892	0.3561	0.5312	0.0394	0.0486	0.8106	0.0365	0.1269	0.2874	0.0704
APOC3	NM_000040		-4936.02	0.4145		-4935.91	0.41803	0.36227	0.639409		-4935.86	0.40924	0.4774	0.567085		0.1666	0.4495	0.3706	0.076	0.1019	0.7464	0.1308	0.3334	0.3922	0.1062	0.2239	0.4744	0.0574	0.2453	0.2339	0	0.0148	0.0001	0.0889	0.1735	0.5127				0.0145	0	999	0.1235	0.0001	999
APOE	NM_000041		-14315.7	0.20368		-14315.1	0.20593	0.1607	0.278222		-14315.4	0.20572	0.17826	0.447185		0.1095	0.3586	0.3054	0.0346	0.2607	0.1329	0.0959	0.5242	0.183	0.0865	0.2402	0.3601	0.0638	0.1436	0.4439	0.02	0	999	0.0376	0	999	0.1344	0.6237	0.2154	0.0664	0.448	0.1482							0.0809
FAS	NM_000043		-20971.4	0.61902		-20971	0.61486	0.7376	0.361701		-20971	0.61486	0.7376	0.361701		0.1758	0.673547	0.3044													0	0	0	0	0	0.0186				0.3796	1.79744	0.5533				0.0999	0.963967	0.1116	0.0683
AR	NM_000044		-24550.8	0.16186		-24550.8	0.16192	0.16021	0.952959		-24550.8	0.16183	0.16158	0.971282		0.0241	0.2267	0.1064	0.0134	0.0819	0.1634	0.036	0.2488	0.1445	0.012	0.0729	0.1645	0.011	0.0769	0.1426	0.0028	0.0487	0.0584	0.0095	0.0583	0.1628	0.0807	0.34	0.2374	0.0234	0.2229	0.1048	0.0086	0.0476	0.1809	0.01	0.074	0.1351	0.0149
BCHE	NM_000055		-20316.1	0.16995		-20310.6	0.16625	0.30815	0.000965181		-20310.7	0.16557	0.27919	0.0010826		0.0366	0.2209	0.1657	0.0129	0.1219	0.1061	0.0501	0.2797	0.1789	0.0106	0.0751	0.1416	0.0095	0.0825	0.1154	0.0105	0.0272	0.3865	0.0054	0.0589	0.0912	0.0627	0.3634	0.1726	0.0406	0.2277	0.1782	0.0046	0.0356	0.1293	0.0164	0.075	0.2187	0.0099
BCKDHB	NM_000056		-12145.5	0.14996		-12134.1	0.14093	0.33663	1.95776e-06		-12135.6	0.14057	0.30056	8.58511e-06		0.0346	0.1431	0.2417	0.0165	0.0925	0.1783	0.1365	0.3874	0.3524	0.013	0.0907	0.143	0.0131	0.0788	0.1664	0.0034	0.0338	0.1005	0.0128	0.0302	0.4252	0.007	0.1547	0.045	0.0338	0.2471	0.1369	0.0034	0.0587	0.0587	0.0057	0.1101	0.0514	0.012
LOC653879	NM_000064		-62603.6	0.18628		-62601.8	0.18499	0.22957	0.0565717		-62601.8	0.18499	0.22957	0.0569788		0.0813	0.311487	0.3711	0.0336	0.297005	0.2611	0.0656	0.191078	0.483	0.0339	0.291806	0.1688	0.0306	0.302906	0.1313	0.0077	0.172294	0.0597	0.0236	0.370058	0.1111	0.1205	0.296755	0.6343	0.0603	0.285526	0.3261	0.0182	0.396709	0.0845	0.0256	0.247023	0.1261	0.0258
CACNA1A	NM_000068		-62148.2	0.09889		-62148.1	0.09876	0.10964	0.619808		-62148.2	0.09896	0.09534	0.821684		0.0619	0.4783	0.1294	0.0011	0.0848	0.0135	0.0085	0.209	0.0408				0.074	0.2401	0.308	0.0035	0.0499	0.0693	0.0035	0.0623	0.0556	0.024	0.6747	0.0356	0.0124	0.2351	0.0528	0.0351	0.0677	0.5174
CAPN3	NM_000070		-19989.8	0.07745		-19989.8	0.07759	0.07352	0.811133		-19986.6	0.07532	0.11448	0.010559		0.0301	0.1927	0.1562	0.0093	0.0887	0.1044	0.0302	0.2569	0.1174	0.0173	0.128	0.1353	0.0173	0.0907	0.191	0.0028	0.0309	0.0915	0.0049	0.0316	0.154	0.0233	0.3721	0.0625	0.0124	0.1998	0.0621	0.0126	0.0539	0.2338	0.0065	0.0947	0.069	0.0062
CBS	NM_000071		-22197	0.09356		-22196.7	0.09405	0.07991	0.436536		-22194.8	0.09527	0.06643	0.0349534		0.0597	0.591	0.101				0.1489	0.7181	0.2074	0.025	0.2368	0.1057										0.0498	0.7029	0.0708				0.0081	0.1355	0.0601	0.0512	0.2286	0.2238	0.0153
CST3	NM_000099		-7374.77	0.2258		-7371.42	0.23236	0.09239	0.00968345		-7374.24	0.22972	0.17658	0.304456		0.1389	0.2817	0.493	0.0334	0.0246	1.3588	0.0822	0.3894	0.2111	0.0091	0.08	0.1138													0.0001	0.5086	0.0001				0.0984	0.2364	0.416	0.0079
CYP17A1	NM_000102		-22561.7	0.29847		-22561.7	0.29874	0.28933	0.866761		-22561.7	0.29778	0.3139	0.743725		0.1006	0.2358	0.4266	0.0452	0.1111	0.4071	0.039	0.385	0.1012	0.0699	0.1159	0.6026	0.027	0.0958	0.2819	0.02	0.031	0.6437	0.0149	0.0554	0.2685	0.1183	0.5678	0.2083	0.0676	0.3647	0.1854	0.0257	0.0736	0.3489	0.0338	0.1197	0.2826	0.029
CYP2D6	NM_000106		-18338.6	0.238		-18338	0.24023	0.19856	0.269184		-18338	0.24023	0.19857	0.269184		0.0703	0.4568	0.154	0.0247	0.1683	0.1465	0.0823	0.409	0.2013	0.0527	0.1745	0.3018	0.0475	0.1273	0.3731	0.0188	0.0523	0.3594	0.019	0.1285	0.1481	0.0913	0.3484	0.262				0.0207	0.0678	0.3048	0.0366	0.1547	0.2368	0.0264
DLD	NM_000108		-10238.8	0.04802		-10228.1	0.04465	0.23108	3.72928e-06		-10228.1	0.04465	0.23108	3.72928e-06		0.0666	0.1346	0.4946	0.0025	0.0523	0.0477	0.0067	0.3639	0.0184	0.0092	0.0483	0.191	0.0081	0.0613	0.132	0	0.0246	0.0001	0.0017	0.0085	0.2022	0.0133	0.2774	0.0479	0.0035	0.1817	0.019	0.0048	0.0162	0.2963	0.0017	0.0703	0.0247	0.0048
DMD	NM_000109		-73220.3	0.16782		-73175.5	0.15966	0.35279	0		-73177.4	0.15973	0.34399	0		0.0176	0.1271	0.1388	0.009	0.064	0.14	0.0527	0.2229	0.2366	0.0063	0.0628	0.1003	0.0091	0.0572	0.1592	0.0041	0.0234	0.1753	0.0144	0.0437	0.3292	0.0215	0.23	0.0937	0.0076	0.1479	0.0511	0.0024	0.0187	0.13	0.0151	0.0712	0.2121	0.0069
EDNRB	NM_000115		-16997.2	0.27059		-16997.1	0.27123	0.24578	0.720724		-16997.1	0.27132	0.2509	0.729364		0.0335	0.187	0.1791	0.0073	0.0961	0.0755	0.0604	0.2386	0.2529				0.0132	0.0805	0.1639	0.029	0.0366	0.7905	0.01	0.0225	0.4454	0.0385	0.3336	0.1156	0.041	0.2144	0.1911	0.0081	0.0373	0.2165	0.0183	0.0706	0.2596	0.0105
ESR1	NM_000125		-16346.3	0.10565		-16346.3	0.10567	0.10505	0.977295		-16346.3	0.10592	0.10022	0.783203		0.0498	0.4773	0.1043	0.0152	0.201	0.0756	0.0526	0.2637	0.1994	0.0126	0.1309	0.0966	0.0123	0.0852	0.1448	0	0.0505	0.0001	0.0068	0.0653	0.104	0.0588	0.5599	0.105	0.0274	0.2342	0.1172	0.0122	0.0572	0.2139	0.0149	0.1129	0.1324	0.0144
EXT1	NM_000127		-11524.5	0.07615		-11524.1	0.07672	0.05369	0.419828		-11522.8	0.07799	0.04206	0.0651826		0.003	0.0716	0.0416	0	0.0353	0.0001	0.0071	0.206	0.0343				0.0024	0.0473	0.05	0	0.0119	0.0001	0.0012	0.039	0.0296	0.0036	0.0994	0.036	0.0048	0.0706	0.0676	0.0018	0.0107	0.1653	0.0006	0.0321	0.0185	0.0006
F13A1	NM_000129		-25681.1	0.16		-25680.5	0.15879	0.18908	0.268996		-25680.1	0.158	0.19074	0.153206		0.0615	0.2597	0.2369	0.0239	0.1321	0.181	0.0692	0.3234	0.2141	0.0262	0.1263	0.2076	0.0426	0.0808	0.5267	0.017	0.0885	0.1921				0.0467	0.3837	0.1217	0.1583	0.4151	0.3814	0.0151	0.0287	0.5271	0.0215	0.1104	0.1945	0.0114
FANCA	NM_000135		-76456.5	0.36741		-76450.1	0.36284	0.50378	0.000326812		-76449.6	0.36102	0.47813	0.000195792		0.157	0.508	0.3091				0.1248	0.3867	0.3228	0.0488	0.1279	0.3812	0.0431	0.1266	0.3406	0.0487	0.1082	0.4497	0.0787	0.0021	37.9583	0.2179	0.8696	0.2506				0.0228	0.0521	0.4378	0.0521	0.1218	0.4277	0.0377
FBN1	NM_000138		-78865.8	0.05955		-78785.6	0.05425	0.18031	0		-78773.6	0.05261	0.15843	0		0.0102	0.2015	0.0509	0.0051	0.0939	0.0548	0.0175	0.3498	0.05				0.0063	0.1007	0.0621	0.0087	0.047	0.1841	0.0071	0.053	0.1344	0.0119	0.2775	0.0427	0.0054	0.2016	0.027	0.0033	0.0445	0.0743	0.0046	0.0785	0.0587	0.0022
GBA	NM_000157		-16727.3	0.14744		-16726.6	0.14632	0.19426	0.250021		-16726.9	0.14632	0.17469	0.376086		0.0325	0.2597	0.1252	0.0172	0.0783	0.22	0.0539	0.3366	0.16	0.0165	0.0808	0.2045	0.0207	0.0854	0.2418	0.0101	0.0264	0.3818	0.0175	0.0429	0.4084	0.035	0.4327	0.081	0.0278	0.1685	0.1652	0.0044	0.0204	0.2147	0.0153	0.0794	0.193	0.0123
GJA1	NM_000165		-8713.3	0.03972		-8710.56	0.03794	0.08682	0.0193615		-8690.07	0.02129	0.14055	9.31855e-12		0.0105	0.2641	0.0396	0.0025	0.118	0.0212	0.0047	0.4335	0.0109	0.0025	0.0995	0.0248	0.0065	0.0402	0.1604	0.0024	0.0329	0.0727	0	0	0.0001				0.003	0.3081	0.0099	0.0026	0.0809	0.0321	0.0143	0.0809	0.1766	0.0142
GLRA1	NM_000171		-11116.9	0.04848		-11110.7	0.0463	0.13727	0.000413542		-11113.6	0.04666	0.09669	0.0101464		0.001	0.1999	0.0049	0.0034	0.0822	0.0411	0.0019	0.3418	0.0056	0.0831	0.2825	0.2942	0	0.0674	0.0001	0	0.044	0.0001				0.0058	0.7054	0.0083				0.0028	0.0227	0.1239	0.0028	0.1017	0.0278	0
GSN	NM_000177		-25112.9	0.10478		-25109.7	0.10641	0.0612	0.0113809		-25112.8	0.10524	0.0965	0.604935		0.0111	0.0425277	0.2648	0.0235	0.207726	0.0786	0.1585	0.461676	0.4974				0.0396	0.391996	0.1799	0.0079	0.176769	0.0839	0.0128	0.20071	0.0723	0.0482	0.118702	0.5223	0.0353	0.167148	0.2916	0.0129	0.281184	0.062	0.0077	0.0742998	0.1431	0.0112
GSS	NM_000178		-12366.8	0.16154		-12365	0.15852	0.25286	0.0541484		-12366.1	0.15916	0.20323	0.231218		0.013	0.0498072	0.2069	0.0054	0.0477329	0.0661	0.0298	0.0868009	0.2442	0.0166	0.14289	0.0814	0.0203	0.200948	0.0672	0.0011	0.0246134	0.0228	0.0048	0.0752661	0.0133	0.0393	0.096784	0.2731	0.0233	0.110327	0.2295	0.0058	0.126424	0.0156	0.0099	0.0955283	0.063	0.0129
GUCY2D	NM_000180		-37161.4	0.13155		-37160.8	0.13227	0.11218	0.276453		-37161.4	0.13156	0.13141	0.993136		0.0472	0.3362	0.1403	0.0179	0.1068	0.1674	0.0556	0.3489	0.1593				0.0249	0.1819	0.137	0.0049	0.0462	0.1062	0.0143	0.1013	0.141	0.0781	0.5245	0.1489	0.0359	0.307	0.117	0.0117	0.1066	0.1094				0.0047
HMBS	NM_000190		-9286.72	0.1133		-9286.64	0.1138	0.09892	0.681075		-9283.34	0.10863	0.19597	0.00929982		0.0195	0.2174	0.0895	0.013	0.105	0.1234	0.0405	0.3945	0.1026	0.0164	0.0847	0.194	0.0133	0.0715	0.1854	0.0037	0.0192	0.1939	0.0063	0.0502	0.1255	0.0276	0.3152	0.0875	0.0143	0.1523	0.0942	0.0036	0.0326	0.111				0.0056
SHH	NM_000193		-10208.1	0.07373		-10206.8	0.07171	0.10204	0.100246		-10205.3	0.07014	0.10823	0.0170554		0.0349	0.3751	0.093	0.0031	0.1503	0.0208	0.022	0.2436	0.0901							0.0123	0.0686	0.1795	0.1584	0.0067	23.7222							0.0056	0.0617	0.0913	0.0102	0.1628	0.0626	0.0022
ICAM1	NM_000201		-31010.2	0.41508		-31004.6	0.4063	0.64927	0.000788976		-31006	0.40538	0.56706	0.00348891		0.1731	0.6821	0.2538	0.0609	0.196	0.3106	0.2082	0.6349	0.3279							0.0588	0.065	0.905	0.0588	0.0603	0.9749	0.2327	0.852	0.2732	0.1431	0.3929	0.3642	0.0286	0.1379	0.2071				0.0937
INSR	NM_000208		-39142.9	0.06343		-39095.6	0.05927	0.18821	0		-39095.6	0.05927	0.18821	0		0.012	0.3125	0.0385	0.0052	0.1602	0.0325	0.0325	0.546	0.0596	0.013	0.1441	0.0902	0.0646	0.2293	0.2815	0.0044	0.0905	0.0484				0.0121	0.4811	0.0252				0	0.0439	0.0001	0.0116	0.217	0.0533	0
PDX1	NM_000209		-7996.1	0.07863		-7995.37	0.07733	0.10934	0.22685		-7995.57	0.07735	0.1004	0.305736		0.0747	0.3857	0.1936	0.0227	0.1896	0.12	0.039	0.2698	0.1447				0.0116	0.2037	0.0571	0.0095	0.0479	0.1989	0.0043	0.0294	0.1463	0.0214	0.4553	0.047	0.0262	0.4217	0.0621	0.0017	0.0926	0.0184	0.009	0.0985	0.091	0.0093
ITGA6	NM_000210		-36028.6	0.15918		-36023	0.1564	0.25291	0.000826968		-36017.4	0.15392	0.25994	2.26345e-06		0.0122	0.1987	0.0613	0.0126	0.1051	0.12	0.0841	0.4874	0.1725	0.0307	0.1012	0.3036	0.0088	0.0655	0.1336	0.0049	0.0357	0.1376	0.0067	0.034	0.1984	0.059	0.4028	0.1464	0.0321	0.1907	0.1681	0.0069	0.0203	0.3383	0.0286	0.14	0.204	0.0254
ITGB3	NM_000212		-31070.8	0.12447		-31065.1	0.12673	0.0674	0.000743706		-31061.1	0.12817	0.06352	1.05029e-05		0.0267	0.2097	0.1273	0.0255	0.171	0.1489	0.0197	0.2656	0.0743	0.0429	0.1417	0.303	0.0193	0.0771	0.2504	0.0049	0.0393	0.1243	0.0049	0.0867	0.0569	0.0117	0.3178	0.0369	0.0155	0.2654	0.0585	0.0029	0.0231	0.1257	0.0095	0.0923	0.1034	0.0104
LOC652799	NM_000222		-38683.9	0.1912		-38681.4	0.18839	0.261	0.0244159		-38677.3	0.18586	0.28046	0.000266271		0.052	0.2083	0.2495	0.0425	0.1379	0.3079	0.1989	0.5312	0.3744	0.0044	0.0948	0.0461	0.0306	0.0541	0.5646	0.0188	0.0573	0.3287	0.0113	0.0673	0.1673	0.0632	0.4164	0.1517	0.035	0.1628	0.2151	0.007	0.0532	0.1311	0.0147	0.0935	0.1571	0.0104
LEP	NM_000230		-6604.23	0.32077		-6600.05	0.30689	0.67224	0.00382074		-6600.98	0.30772	0.59297	0.0107032		0.034	0.130265	0.2345	0.0234	0.206842	0.0924	0.1317	0.383613	0.4711	0.0111	0.0955472	0.0334	0.1105	1.09383	0.1807	0.0145	0.324449	0.0353	0.0081	0.127012	0.112	0.0782	0.192583	0.3914	0.0269	0.127374	0.0931	0.0131	0.285544	0.0279	0.0035	0.0337726	0.0463	0.0134
SGCG	NM_000231		-10024.8	0.20499		-10024.8	0.20438	0.22044	0.763039		-10024.3	0.20244	0.25359	0.305311		0.0202	0.243	0.0832	0.0125	0.1472	0.0852	0.0618	0.3433	0.1801	0.0111	0.0386	0.2872	0.0143	0.0357	0.401	0.0088	0.0485	0.1807	0.0027	0.0159	0.1708	0.0176	0.3482	0.0504	0.0558	0.1503	0.371	0.0103	0.0113	0.916	0.037	0.1106	0.3341	0.0197
LHCGR	NM_000233		-25768	0.2512		-25765.7	0.24827	0.36897	0.030719		-25761.8	0.24469	0.39833	0.000400065		0.027	0.1097	0.2458	0.017	0.1213	0.1404	0.1351	0.5421	0.2492	0.0327	0.1009	0.3241	0.0127	0.0722	0.1763	0.0167	0.024	0.6984	0.007	0.0116	0.6086	0.0926	0.3656	0.2532	0.0246	0.2155	0.1143	0.0147	0.0316	0.4647	0.0633	0.1154	0.5485	0.0081
LPL	NM_000237		-16570.2	0.17008		-16563.4	0.16378	0.29293	0.000238703		-16565.4	0.16411	0.25593	0.00208362		0.0245	0.2405	0.1019	0.0368	0.1361	0.2703	0.0268	0.2613	0.1026	0.0916	0.1564	0.5859	0.085	0.1367	0.6216	0.0113	0.0525	0.2154	0.0257	0.0402	0.6393	0.0873	0.3223	0.2708	0.0118	0.2434	0.0485	0.0024	0.0352	0.0682	0.0138	0.0975	0.1421	0.0181
MAOA	NM_000240		-27471.7	0.28563		-27467.3	0.29027	0.16625	0.00321439		-27465.9	0.29173	0.16459	0.000711469		0.5806	0.5812	0.999	0.1147	0.3003	0.3819				0.079	0.1639	0.4821	0.0124	0.0986	0.1258	0.0249	0.0725	0.3438	0.0629	0.1574	0.3995	0.3208	0.5953	0.539	0.0211	0.2758	0.0764	0.0047	0.0379	0.124	0.0188	0.1008	0.187	0.0214
MBL2	NM_000242		-13829.2	0.58033		-13828.4	0.58654	0.45177	0.218362		-13827.5	0.56709	0.74934	0.066189		0.1336	0.1764	0.7571	0.0577	0.1235	0.4676	0.1368	0.32	0.4275	0.0507	0.1146	0.4424	0.0702	0.0538	1.3066	0.0054	0.0497	0.1078	0.0601	0.0926	0.6489	0.1372	0.3725	0.3684	0.1693	0.2611	0.6482	0.0403	0.0069	5.8485	0.0885	0.075	1.1797	0.0585
MET	NM_000245		-38592.1	0.14556		-38592.1	0.14562	0.14361	0.932896		-38575	0.13971	0.26608	5.14972e-09		0.0292	0.1556	0.1875	0.0138	0.1171	0.1175	0.0539	0.4429	0.1218	0.0149	0.0727	0.2049	0.0143	0.0586	0.2439	0.0074	0.0226	0.3269	0.008	0.0353	0.2258	0.0213	0.2616	0.0816	0.0236	0.1582	0.149	0.0056	0.031	0.1806	0.0074	0.06	0.1226	0.0091
CIITA	NM_000246		-51402.4	0.23745		-51392	0.23175	0.35581	4.71293e-06		-51393	0.23121	0.33415	1.36458e-05		0.1113	0.426426	0.4846	0.0481	0.425176	0.1611	0.1128	0.328562	0.4367	0.0258	0.222083	0.1269	0.0215	0.212826	0.1103	0.022	0.492268	0.0765	0.0193	0.302632	0.0711	0.2134	0.52554	0.9169	0.0706	0.334297	0.244	0.0169	0.368373	0.0808	0.0221	0.21325	0.1736	0.0182
MPO	NM_000250		-26223.2	0.13444		-26223.1	0.13467	0.12965	0.80607		-26222.9	0.13357	0.14816	0.437731		0.0373	0.2741	0.1359	0.0168	0.2039	0.0823	0.1871	0.8595	0.2177	0.0206	0.1306	0.1576	0.0235	0.1178	0.1996	0.0101	0.0285	0.3537	0.0143	0.0863	0.1663	0.0395	0.3621	0.1092	0.0373	0.2758	0.1353	0.0219	0.0988	0.2217	0.0349	0.1707	0.2044	0.0243
MSH2	NM_000251		-22558	0.11298		-22557.8	0.11248	0.12868	0.514084		-22556.4	0.1113	0.15164	0.0704632		0.0179	0.183	0.0976	0.0125	0.0857	0.1454	0.0234	0.3878	0.0602	0.0543	0.1536	0.3534	0.0124	0.0869	0.1432	0.0037	0.023	0.1612	0.0025	0.0629	0.0391	0.0358	0.582	0.0615	0.0171	0.1702	0.1007	0.0003	0.0015	0.199				0.0075
MTR	NM_000254		-34794.5	0.14304		-34764.5	0.13562	0.3633	9.21485e-15		-34745	0.13059	0.3631	0		0.0212	0.2334	0.0908	0.0118	0.0962	0.1228	0.0348	0.2593	0.1343	0.0193	0.0946	0.2037	0.0118	0.0433	0.2733	0.0047	0.0359	0.1312	0.0093	0.0444	0.2089	0.0494	0.298	0.1658				0.0039	0.0412	0.0943	0.0124	0.0759	0.1632	0.0073
NDP	NM_000266		-2494.04	0.03157		-2493.85	0.03097	0.0511	0.545345		-2493.94	0.03213	0.02338	0.662529		0.0097	0.1759	0.0552	0	0	0.0001	0	0.2736	0.0001	0.0065	0.0874	0.0739	0	0.1497	0.0001	0.0032	0.0351	0.0913	0	0.0357	0.0001	0.0241	0.1723	0.1401	0	0.2617	0.0001	0	0.0562	0.0001	0.0063	0.0235	0.2692	0
NF1	NM_000267		-50122.6	0.04158		-50122.5	0.04147	0.04602	0.628327		-50122.1	0.04113	0.04967	0.306915		0.0023	0.1434	0.0161	0.0003	0.0615	0.0053	0.003	0.2436	0.0123	0.0019	0.0849	0.0226	0.0021	0.0566	0.0369	0	0.0205	0.0001	0.0007	0.0136	0.0514	0.014	0.1926	0.0726	0.0069	0.144	0.0479	0.0003	0.0258	0.0126	0.0075	0.0902	0.0836	0.0008
NME2	NM_000269		-4319.77	0.08614		-4318.46	0.08149	0.17665	0.105915		-4318.46	0.08149	0.17665	0.105915		0.0202	0.0773927	0.0806	0.0058	0.0512686	0.1084	0.0345	0.100491	0.3806	0	0	0.0777	0.0029	0.0287068	0.1494	0.0037	0.0827905	0.0361	0.005	0.0784022	0.1842				0.0011	0.00520859	0	0.008	0.174378	0.1219	0.0137	0.132196	0.2545	0.006
NPC1	NM_000271		-44412.1	0.14825		-44393.4	0.14357	0.28957	9.77582e-10		-44395.9	0.14267	0.24644	1.26503e-08		0.044	0.3158	0.1392	0.0156	0.2009	0.0776	0.0463	0.3689	0.1255	0.0236	0.1211	0.1952	0.021	0.0707	0.2976	0.0168	0.0583	0.2877	0.01	0.083	0.1209	0.0297	0.5507	0.0539	0.0227	0.2049	0.1109	0.0057	0.0742	0.0767	0.0268	0.1416	0.189	0.0216
NPHP1	NM_000272		-23582.9	0.22876		-23579.1	0.22453	0.35766	0.00627412		-23579.1	0.22453	0.35766	0.00627412		0.1173	0.449414	0.5919	0.0215	0.190048	0.1219	0.1094	0.318658	0.4472	0.0746	0.642146	0.2339	0.046	0.455349	0.1957	0.0129	0.288648	0.0358	0.0223	0.349674	0.024	0.0599	0.147516	0.3099	0.0394	0.186562	0.1998	0.0055	0.119885	0.0318	0.0259	0.249917	0.0984	0.0247
OCA2	NM_000275		-35362.8	0.29114		-35360.2	0.29463	0.2103	0.0225884		-35361.7	0.29389	0.24443	0.135404					0.1108	0.3257	0.3401	0.0861	0.2856	0.3014	0.0495	0.1246	0.397	0.0425	0.1178	0.3608	0.0252	0.041	0.6138	0.0224	0.1171	0.1913	0.0678	0.5513	0.123	0.0441	0.2358	0.1871	0.0151	0.0501	0.3013	0.0403	0.1245	0.3238	0.0134
PAH	NM_000277		-12200.8	0.09375		-12191.1	0.08913	0.24491	1.00973e-05		-12191.1	0.08913	0.24491	1.00973e-05		0.0186	0.0712626	0.1956	0.0038	0.0335898	0.0959	0.0226	0.0658289	0.3086	0.0198	0.170435	0.1149	0.0162	0.160362	0.0633	0.0012	0.026851	0.0347	0.0082	0.12858	0.0753	0.0273	0.0672316	0.2296	0.008	0.0378807	0.2871	0.006	0.130783	0.0593	0.003	0.028948	0.0761	0.0143
PAX2	NM_000278		-10577.8	0.18797		-10570.9	0.19077	0.0001	0.000192714		-10575.5	0.19152	0.09248	0.0310697		0.0011	0.0949	0.0115	0.0996	0.1052	0.947	0.071	0.3296	0.2153							0.0141	0.0458	0.3088	0	0.0433	0.0001	0.0186	0.1751	0.1064	0	0.1186	0.0001	0	0.0075	0.0001	0.1233	0.2158	0.5715	0.0011
PCCA	NM_000282		-20259.4	0.1824		-20256.8	0.17925	0.26844	0.0243398		-20253.2	0.17648	0.30109	0.000462636		0.031	0.1299	0.2387	0.0178	0.0613	0.2901	0.0235	0.179	0.131	0.0297	0.1083	0.2748	0.0189	0.0657	0.2879	0.0089	0.0436	0.2049	0.0093	0.1881	0.0495	0.0708	0.6879	0.1029	0.0262	0.1537	0.1706	0.0033	0.0305	0.1095	0.0491	0.0854	0.5742	0.0081
PEPD	NM_000285		-13824.7	0.07653		-13821	0.07468	0.15089	0.00656499		-13821	0.07468	0.15089	0.00656499		0.048	0.4354	0.1103	0.0046	0.0832	0.0553	0.0296	0.4104	0.0721	0.026	0.1485	0.1753	0.0154	0.1417	0.1084	0.0018	0.0856	0.021	0.0084	0.0998	0.0845	0.0234	0.468	0.0499	0.0156	0.2436	0.0641	0.0154	0.0889	0.1731	0.0178	0.1906	0.0932	0.0124
PEX7	NM_000288		-10081.5	0.18296		-10081.5	0.18311	0.17895	0.933952		-10081.4	0.18354	0.1726	0.795923		0.022	0.0842891	0.2916	0.004	0.0353577	0.0629	0.0362	0.105443	0.2778	0.0116	0.0998511	0.0814	0.0203	0.200948	0.0784	0.0353	0.789866	0.0624	0.006	0.0940826	0.041	0.0206	0.0507316	0.2676	0.0207	0.0980162	0.1098	0.073	1.5912	0.1381	0.1401	1.35187	0.2619	0.0436
LOC652798	NM_000299		-17837.7	0.05479		-17837.3	0.05437	0.06523	0.370753		-17825.6	0.0513	0.1027	8.91512e-07		0.0265	0.4358	0.0607	0.0039	0.1313	0.0295	0.0624	0.6234	0.1001	0.0201	0.1669	0.1207	0.0163	0.1504	0.1085	0.0025	0.1114	0.0228	0.0034	0.046	0.0749	0.0114	0.5408	0.0211	0.01	0.4047	0.0247	0.0072	0.139	0.0515				0.0125
PLG	NM_000301		-40936.8	0.24805		-40925.2	0.24263	0.46338	1.42984e-06		-40923.4	0.24049	0.43054	2.30005e-07		0.0632	0.3056	0.2068	0.024	0.2396	0.1004	0.0675	0.4117	0.164	0.0816	0.1377	0.5927	0.061	0.1011	0.6035	0.0284	0.0431	0.6592				0.1901	0.5692	0.3339	0.0616	0.3597	0.1712	0	0	3.2727				0.0656
PON2	NM_000305		-11141.2	0.19817		-11140.9	0.19962	0.15631	0.410962		-11140.9	0.19633	0.23199	0.443107		0.0325	0.1185	0.274	0.0254	0.0746	0.3408	0.0985	0.3664	0.2688	0.0873	0.1149	0.7601	0.0172	0.0543	0.3164	0.0185	0.0247	0.747	0.0051	0.0254	0.2008	0.0238	0.1923	0.1235	0.0145	0.0718	0.2019	0.0132	0.0111	1.1982	0.0117	0.0798	0.1459	0.0095
POU3F4	NM_000307		-7608.6	0.04231		-7599.07	0.03845	0.15766	1.26113e-05		-7600.52	0.03826	0.12608	5.79436e-05		0.0161	0.329	0.0488	0	0.108	0.0001	0.0074	0.2592	0.0284	0	0.067	0.0001	0.0012	0.0437	0.0275	0	0.083	0.0001	0.0013	0.0365	0.0357	0.0329	0.3457	0.0951	0.0049	0.2806	0.0176	0.0012	0.0469	0.0254	0.0012	0.0572	0.021	0
PRNP	NM_000311		-9002.76	0.12438		-8991.48	0.11495	0.29687	2.03917e-06		-8992.38	0.11428	0.26622	5.1805e-06					0.0262	0.136	0.1923	0.0752	0.5837	0.1288	0.0436	0.0807	0.5397	0.0151	0.106	0.1427	0.002	0.0272	0.0748	0.0089	0.1918	0.0465	0.0411	0.6762	0.0608	0.0191	0.1241	0.1542	0.0219	0.0469	0.4667	0.0018	0.116	0.0154	0.0051
PROC	NM_000312		-20347.5	0.18854		-20347.3	0.18781	0.20659	0.593606		-20347.3	0.18753	0.20383	0.566991		0.1449	0.555159	0.6774				0.0952	0.277297	0.5407	0.0671	0.577587	0.2138	0.0367	0.363289	0.1556	0.0203	0.454229	0.0202	0.0193	0.302632	0.0142	0.0782	0.192583	0.642	0.0472	0.223496	0.4625	0.02	0.435944	0.1115				0.0156
PROS1	NM_000313		-28300.9	0.28443		-28293.2	0.27761	0.52772	9.09797e-05		-28295.4	0.27799	0.45759	0.000898273		0.0933	0.357463	0.2249	0.0428	0.378327	0.1083	0.0721	0.210012	0.2981	0.0504	0.433836	0.0937	0.0353	0.349431	0.0705	0.0079	0.176769	0.0334	0.0188	0.294792	0.0541	0.101	0.248732	0.2622	0.0541	0.256168	0.224	0.0161	0.350935	0.0563	0.0543	0.523958	0.1639	0.0166
PTENP1	NM_000314		-5133.28	0.06887		-5133.15	0.06828	0.09313	0.603068		-5133.27	0.06906	0.06373	0.885177		0.0011	0.0619	0.0172	0.0011	0.0216	0.0495	0.0011	0.1072	0.01	0	0.0309	0.0001	0	0.013	0.0001	0	0.0219	0.0001	0	0.0095	0.0001	0	0.0843	0.0001	0.0021	0.0641	0.0332	0	0.0067	0.0001	0.0146	0.0525	0.279	0
PEX2	NM_000318		-9304.93	0.14684		-9304.7	0.14594	0.18127	0.492004		-9302.5	0.14271	0.24338	0.0273623		0.0173	0.1532	0.1126	0.0113	0.0924	0.1226	0.0289	0.1943	0.1487	0.0207	0.0486	0.4262	0.0271	0.0965	0.281	0.0095	0.0363	0.2605	0.0176	0.0002	96.4231	0.0641	1.0179	0.0629	0.0227	0.2568	0.0883	0.007	0.0869	0.0806	0.0126	0.1619	0.0777	0.0126
PITX2	NM_000325		-7257.15	0.029		-7256.69	0.02949	0.01719	0.33952		-7256.18	0.02978	0.01399	0.164548		0.0038	0.3672	0.0103	0	0.1136	0.0001	0.0063	0.1989	0.0316	0.0025	0.0915	0.0275	0.0062	0.1324	0.0472	0.0025	0.0616	0.0408	0.0083	0.0734	0.1128	0.0352	0.3781	0.0931	0.0015	0.1385	0.0112	0.0037	0.0289	0.1278	0.0365	0.1406	0.2594	0
ATXN1	NM_000332		-24716.7	0.09288		-24714.7	0.09131	0.13863	0.042725		-24715.8	0.0916	0.11576	0.181466		0.0616	0.7035	0.0875	0.039	0.2624	0.1486	0.0338	0.3721	0.0907	0.0083	0.1349	0.0619	0.0294	0.1961	0.1497	0.0126	0.0552	0.2283	0.0009	0.1048	0.0083	0.1364	0.4491	0.3037	0.0113	0.147	0.0768	0.0047	0.0639	0.0729	0.0053	0.1213	0.0441	0.006
ATXN7	NM_000333		-33401	0.34299		-33400.3	0.34484	0.28794	0.250359		-33401	0.34271	0.34761	0.905259		0.1763	0.675462	0.2248	0.0627	0.554232	0.0949	0.1492	0.434587	0.2261	0.0535	0.46052	0.1759	0.1145	1.13342	0.2752	0.0085	0.190194	0.0321	0.0197	0.308905	0.0502	0.0263	0.064769	0.1537	0.0275	0.130215	0.1097	0.002	0.0435944	0.0162	0.0247	0.238338	0.0529	0.0057
SGCD	NM_000337		-6480.11	0.11196		-6478.49	0.11474	0.0517	0.0724685		-6476.77	0.117	0.04508	0.00978806		0.0063	0.1235	0.0509	0.0016	0.0523	0.0299	0.0095	0.1884	0.0503	0.0095	0.0834	0.1135	0.0379	0.1191	0.3181	0.0035	0.0289	0.1195	0.0112	0.133	0.0845				0.1963	0.4137	0.4745	0.0016	0.0159	0.0982	0.0031	0.0485	0.0647	0.0031
SNCA	NM_000345		-3041.3	0.08944		-3040.42	0.087	0.21553	0.184005		-3038.18	0.08223	0.26011	0.0123829		0.0096	0.1375	0.07	0.0034	0.045	0.0761	0.019	0.2819	0.0675	0.0098	0.0831	0.1182	0.0225	0.0924	0.243	0	0.01	0.0001	0.0071	0.1755	0.0407				0.0024	0	95.0572	0	0.0415	0.0001	0.0096	0.0674	0.1428	0.0064
SPTB	NM_000347		-73968.3	0.1053		-73947.7	0.10238	0.17758	1.30163e-10		-73952.6	0.10217	0.15503	2.0976e-08		0.0287	0.2976	0.0965	0.0052	0.1389	0.0373	0.0187	0.4231	0.0443	0.0587	0.1306	0.4494	0.0458	0.1304	0.3512	0.0023	0.0415	0.0544	0.0034	0.0675	0.0498	0.0781	0.5916	0.1321	0.0075	0.2647	0.0285	0.0086	0.0828	0.1043	0.0185	0.1168	0.1586	0.0199
TCN2	NM_000355		-17623.5	0.31877		-17623	0.31621	0.37584	0.318306		-17622.9	0.31542	0.37384	0.269074		0.1013	0.225	0.4505	0.033	0.0927	0.3557	0.0867	0.2882	0.3008	0.0348	0.1068	0.3261	0.0328	0.1256	0.2609	0.0051	0.045	0.1131	0.0197	0.0681	0.2893	0.0736	0.3411	0.2157	0.0528	0.2008	0.2631	0.0297	0.0831	0.3574	0.0721	0.1338	0.5392	0.0369
TH	NM_000360		-14048.9	0.06702		-14046.2	0.06856	0.03755	0.0205804		-14048.2	0.06812	0.05325	0.222488					0.019	0.1741	0.1093	0.0342	0.4945	0.0692							0.0141	0.0714	0.1979	0.0291	0.0814	0.3576	0.1082	0.7988	0.1355	0.0327	0.4364	0.0749	0.0176	0.1004	0.1755				0.0041
TSC1	NM_000368		-34454.2	0.16288		-34454	0.16235	0.18359	0.474048		-34452.8	0.16112	0.20243	0.0851171		0.0195	0.0747108	0.1184	0.0099	0.0875103	0.0458	0.025	0.0728195	0.1549				0.0103	0.101959	0.0578	0.0112	0.250609	0.0779				0.1077	0.265233	0.7169	0.0546	0.258536	0.1514	0.0074	0.161299	0.0425	0.0116	0.111932	0.0482	0.0038
TYR	NM_000372		-17594.6	0.17562		-17592.1	0.17254	0.26115	0.0241252		-17590.8	0.17087	0.26342	0.005259		0.1145	0.438687	0.5698	0.0199	0.175904	0.0954	0.0679	0.197778	0.2787	0.012	0.103294	0.0643	0.0447	0.442481	0.1346	0.0087	0.194669	0.042	0.011	0.172485	0.0275	0.0509	0.125351	0.531	0.045	0.213079	0.2803	0.0155	0.337857	0.0339	0.0396	0.382113	0.1215	0.0199
WT1	NM_000378		-11052.1	0.09616		-11052.1	0.09642	0.08621	0.764987		-11052.1	0.09642	0.08621	0.764987		0	0.1159	0.0001	0	0.0288	0.0001	0.0201	0.3695	0.0544				0.0044	0.112	0.0395	0.03	0.0338	0.8886	0	0.0535	0.0001	0.0074	0.2798	0.0265	0.0077	0.2339	0.0328							0
APOB	NM_000384		-185356	0.43928		-185355	0.43809	0.48076	0.166543		-185354	0.43703	0.49052	0.039764		0.1825	0.3337	0.547	0.0389	0.093	0.4189	0.0993	0.2809	0.3535	0.0407	0.0782	0.5204	0.0283	0.056	0.5063	0.0177	0.0304	0.5837	0.0381	0.049	0.777	0.1358	0.3033	0.4476	0.0977	0.2452	0.3985	0.0246	0.0406	0.6067	0.0371	0.0835	0.4449	0.031
ABCC2	NM_000392		-53660.3	0.31081		-53642.4	0.30161	0.52933	2.15936e-09		-53642.4	0.30161	0.53058	2.15853e-09		0.0568	0.1442	0.3936	0.0322	0.0827	0.3898	0.0627	0.3347	0.1873	0.0253	0.0852	0.2969	0.0279	0.0593	0.471	0.016	0.032	0.5001	0.0163	0.0489	0.3323	0.058	0.4452	0.1303	0.0416	0.1994	0.2086	0.0236	0.0238	0.9877	0.0275	0.0579	0.4757	0.0229
CSF2RB	NM_000395		-46016.5	0.39335		-46016.3	0.39199	0.42336	0.499797		-46014.9	0.38882	0.46127	0.0723533		0.1679	0.643279	0.4981	0.0663	0.586054	0.1549	0.1588	0.46255	0.4151	0.1004	0.864228	0.21	0.0744	0.736478	0.1415	0.0307	0.686937	0.064	0.0671	1.05216	0.2099	0.1857	0.457323	0.9805	0.1292	0.611773	0.2892	0.0278	0.605963	0.0715	0.0577	0.556766	0.1398	0.072
EGR2	NM_000399		-13546.2	0.10432		-13543.8	0.10618	0.04955	0.0290586		-13545.8	0.10317	0.12544	0.368408		0.0067	0.2399	0.0278	0.0042	0.0934	0.0449	0.0265	0.2503	0.1057	0.0143	0.079	0.1809	0.0088	0.0977	0.0904	0.0051	0.0223	0.2284	0.0028	0.0218	0.1296	0.0167	0.2544	0.0656	0.008	0.1644	0.0486	0.0029	0.0517	0.0556	0.0058	0.0589	0.0981	0.0029
GPD2	NM_000408		-16819.9	0.07611		-16819.6	0.07652	0.05627	0.408521		-16819.9	0.07626	0.07238	0.839453		0.0163	0.0624506	0.194	0.0116	0.102537	0.0669	0.0234	0.0681591	0.2667	0.0138	0.118788	0.0968	0.009	0.08909	0.0656	0.0018	0.0402764	0.0354	0.0048	0.0752661	0.0396	0.0195	0.0480226	0.1792	0.0051	0.0241489	0.1588	0.0035	0.0762903	0.0504	0.0026	0.0250882	0.0786	0.0058
HFE	NM_000410		-14010.7	0.28152		-14010.7	0.2809	0.29761	0.792872		-14010.6	0.28274	0.25964	0.665256		0.156	0.3562	0.438	0.0815	0.2561	0.3183	0.107	0.4481	0.2388	0.0483	0.1121	0.431				0.0219	0.015	1.4583	0.0297	0.0852	0.3482	0.1403	0.4369	0.3211	0.079	0.296	0.2668	0.019	0.0484	0.392	0.0228	0.0838	0.2725	0.0184
IAPP	NM_000415		-8871.44	0.36994		-8871.26	0.36664	0.4871	0.543129		-8869.91	0.35322	0.55586	0.0799734		0.064	0.245205	0.1659	0	0	0										0.0091	0.20362	0.0418	0.0067	0.105059	0.1518	0.0889	0.218934	0.3949	0.1334	0.63166	0.3188	0.0045	0.0980875	0.0082	0.0331	0.319392	0.1364	0.0402
L1CAM	NM_000425		-68640.8	0.09061		-68638.4	0.0916	0.06771	0.0286484		-68635.1	0.0926	0.06357	0.000728791		0.0414	0.4946	0.0838	0.016	0.2128	0.0754	0.0581	0.4561	0.1274	0.1093	0.3069	0.3562	0.0081	0.1682	0.0481	0.0114	0.0932	0.1221	0.0147	0.1463	0.1003	0.0615	0.5153	0.1194	0.0364	0.3673	0.0991	0.0107	0.0781	0.1369	0.0178	0.1352	0.1318	0.0086
MYL2	NM_000432		-4225.12	0.03939		-4217.15	0.03524	0.21025	6.54401e-05		-4213.18	0.03329	0.21659	1.02105e-06		0.0075	0.2574	0.0293	0	0.1573	0.0001	0.0086	0.3595	0.024				0.0145	0.1212	0.1194	0.0284	0.1072	0.2652	0.0058	0.1197	0.0489	0.0027	0.5445	0.0049	0.0091	0.2746	0.0332							0
PCSK1	NM_000439		-18437.8	0.10265		-18433.3	0.09996	0.18046	0.00269654		-18433.3	0.09958	0.16955	0.00279354		0.0436	0.2333	0.1868	0.0083	0.0848	0.0977	0.0341	0.3551	0.0959	0.0086	0.0842	0.1021	0.0101	0.0711	0.1415	0.0037	0.0338	0.1083	0.0062	0.0395	0.1575	0.0337	0.3945	0.0854	0.0151	0.1834	0.0822	0.0028	0.0314	0.0901	0.0053	0.081	0.0653	0.0098
PON1	NM_000446		-12210.8	0.26648		-12209.9	0.26359	0.36705	0.181424		-12209.9	0.26359	0.36705	0.181424		0.0473	0.1482	0.3195	0.0335	0.0999	0.3353	0.0859	0.2853	0.3012	0.0379	0.0874	0.4338				0.0035	0.0409	0.0864	0.0128	0.0346	0.3698	0.041	0.1624	0.2526	0.0394	0.1389	0.2833	0.0115	0.0287	0.4025	0.0388	0.0873	0.4446	0.0393
PSEN2	NM_000447		-12463.2	0.04965		-12460.2	0.05094	0.02148	0.0145372		-12462.3	0.05054	0.03645	0.19331					0.0057	0.1624	0.0353	0.0138	0.3302	0.0418	0.0171	0.2058	0.0833	0.0046	0.1589	0.0292	0.0149	0.0863	0.1728	0.0015	0.1069	0.0143	0.0188	0.3294	0.0571				0.0046	0.1073	0.0429	0.0072	0.1401	0.0514	0.0037
SELE	NM_000450		-26134.5	0.36356		-26130.8	0.35684	0.52257	0.00651017		-26130.8	0.35684	0.52258	0.00651017		0.0581	0.1941	0.2994	0.0312	0.1131	0.2759	0.0906	0.2776	0.3265	0.0496	0.1665	0.2978	0.0246	0.0764	0.3226	0.0198	0.0239	0.8265	0.0268	0.1877	0.143	0.1827	1.2672	0.1442	0.0543	0.1317	0.4118	0.016	0.0421	0.3794	0.0328	0.1009	0.325	0.02
SLC10A2	NM_000452		-15268.7	0.24588		-15268.4	0.24465	0.28682	0.490481		-15264.4	0.23847	0.40311	0.00341027		0.0806	0.2779	0.2901	0.0373	0.1263	0.2951	0.125	0.4994	0.2503	0.0482	0.1491	0.3229	0.0961	0.0956	1.0052	0.0162	0.1192	0.1358				0.0699	0.4998	0.1399	0.0574	0.267	0.2149	0.02	0.0819	0.244	0.017	0.0912	0.1861	0.0358
STK11	NM_000455		-9485.27	0.03284		-9482.55	0.03378	0.01393	0.0195484		-9482.55	0.03378	0.01393	0.0195484								0.0301	0.5398	0.0558	0.0066	0.1874	0.0355	0.0034	0.1885	0.018				0.0051	0.1063	0.0478				0.0085	0.3934	0.0216				0.0061	0.1563	0.0387
HNF1B	NM_000458		-11097.4	0.05016		-11097.4	0.05007	0.05278	0.882519		-11097.4	0.05008	0.05278	0.882519		0.006	0.2024	0.0299	0.0015	0.0721	0.0213	0.0092	0.1925	0.0477	0	0.0758	0.0001	0.0039	0.0631	0.0611	0.0015	0.0517	0.0289	0.0015	0.0253	0.0589	0.0045	0.2381	0.019	0.0075	0.1616	0.0467	0	0.0378	0.0001	0.0015	0.0653	0.023	0.003
TEK	NM_000459		-34136.5	0.11298		-34136.2	0.11342	0.09746	0.472859		-34130.1	0.1094	0.18007	0.000359805		0.0198	0.175	0.1129				0.0903	0.4814	0.1875				0.0105	0	338.533	0.0032	0.0409	0.0771	0.0037	0.0638	0.0584	0.0195	0.2002	0.0972	0.0128	0.1637	0.0783	0.0036	0.0502	0.0727	0.0057	0.1055	0.0543	0.0082
UBE3A	NM_000462		-18607.6	0.07041		-18604	0.06864	0.15519	0.00699513		-18605.7	0.06886	0.11576	0.0491559		0.0035	0.0134096	0.1148	0.0016	0.0141431	0.0567	0.0092	0.0267976	0.1614	0.0263	0.226387	0.1104	0.004	0.0395956	0.0252	0.0035	0.0783153	0.0317	0.004	0.0627217	0.0263	0.0045	0.0110821	0.2359	0.0015	0.00710262	0.1097	0.0015	0.0326958	0.0201	0.01	0.0964932	0.0813	0.002
AMT	NM_000481		-12213.6	0.16864		-12212.4	0.1662	0.24344	0.122634		-12206.3	0.16007	0.32056	0.000133725		0.0443	0.169728	0.2675	0.0283	0.250156	0.1128	0.0432	0.125832	0.2776	0.0093	0.080053	0.0827	0.0167	0.165312	0.0545	0	0	0.0482	0.0105	0.164645	0.0426	0.0305	0.0751123	0.3109	0.0244	0.115536	0.1869	0.0035	0.0762903	0.0594	0.0094	0.0907036	0.0601	0.0129
APP	NM_000484		-20243.5	0.05965		-20232.4	0.05624	0.179	2.58515e-06		-20233.7	0.05601	0.13383	1.00104e-05		0.0072	0.2583	0.0279	0.0019	0.1168	0.0163	0.0058	0.2462	0.0234	0.0102	0.1829	0.056	0.0737	0.2285	0.3226	0.0117	0.0481	0.244	0.0008	0.0635	0.0127	0.0352	0.3131	0.1125	0.0055	0.2477	0.0222	0.0006	0.0328	0.0181	0.0018	0.0697	0.0255	0.0054
ARSA	NM_000487		-16334.4	0.14962		-16334.4	0.14926	0.15886	0.772933		-16333.9	0.15106	0.12408	0.317344		0.0634	0.4628	0.137	0.0377	0.2707	0.1394	0.0683	0.4187	0.1632				0.0335	0.1511	0.2215	0.0117	0.0311	0.3754	0.0101	0.0373	0.2708	0.0772	0.5984	0.129				0.01	0.062	0.1619	0.0115	0.0709	0.1621	0.0084
ATRX	NM_000489		-54688.1	0.17342		-54686.9	0.17453	0.14178	0.117541		-54686	0.17514	0.13827	0.0423016					0.0076	0.0671796	0.0531	0.0401	0.116803	0.226				0.0117	0.115817	0.0712	0.0047	0.105166	0.0236	0.0032	0.0501774	0.0291	0.0396	0.0975228	0.2524	0.0204	0.0965957	0.1868	0.0035	0.0762903	0.0154	0.0091	0.0878088	0.0594	0.0102
CYP11B1	NM_000497		-34344.9	0.25806		-34342.4	0.26306	0.18417	0.024216		-34342.5	0.26406	0.19466	0.0266328		0.2171	0.83178	0.7303	0.1071	0.946702	0.2627	0.095	0.276714	0.5386	0.0338	0.290945	0.1508	0.069	0.683024	0.217	0.0035	0.0783153	0.0571	0.0548	0.859288	0.1718	0.1664	0.409793	0.6259				0	0	0	0.0555	0.535537	0.2585
CYP1A1	NM_000499		-18997.5	0.20987		-18997.4	0.2101	0.20411	0.880875		-18997.4	0.20937	0.2175	0.804637		0.0494	0.3594	0.1375	0.0273	0.1716	0.1593				0.0274	0.1361	0.2015	0.0235	0.0906	0.2597	0.0191	0.051	0.375	0.019	0.1062	0.1791	0.0664	0.4129	0.1608	0.0298	0.213	0.14	0.0141	0.0537	0.2623	0.031	0.1478	0.2094	0.0258
F12	NM_000505		-29205.3	0.2495		-29201.5	0.24529	0.3674	0.00590906		-29155.5	0.22742	0.61615	0		0.1081	0.414166	0.5256	0.035	0.30938	0.2011	0.0968	0.281957	0.4225	0.0501	0.431253	0.225	0.0409	0.404865	0.1617	0.015	0.335637	0.0404	0.0244	0.382603	0.0553	0.1357	0.334188	0.8071	0.093	0.440363	0.4213	0.0314	0.684433	0.0758	0.024	0.231584	0.1599	0.0235
FGG	NM_000509		-15529	0.21727		-15521.5	0.2107	0.45747	0.000112866		-15520.7	0.20876	0.41969	5.02058e-05		0.061	0.1264	0.482	0.009	0.0911	0.0992	0.0572	0.2528	0.2262	0.0465	0.1096	0.424	0.0341	0.0764	0.447	0.0112	0.0322	0.3487	0.0164	0.0548	0.3001	0.0596	0.2977	0.2002	0.0741	0.2766	0.2678	0.021	0.0393	0.5332	0.036	0.0769	0.4677	0.0355
GDNF	NM_000514		-5902.82	0.16993		-5899.82	0.1614	0.6079	0.0143156		-5902.78	0.16906	0.18873	0.781926		0.0086	0.0722	0.1194	0.0122	0.0684	0.1782	0.0324	0.4751	0.0682	0.006	0.0177	0.3416	0.009	0.0475	0.1893	0	0.0548	0.0001	0.0076	0.0279	0.2706	0.0177	0.1643	0.1079	0.0075	0.0989	0.0762	0.0067	0.0096	0.6999	0.0046	0.022	0.2111	0.0067
GNAS	NM_000516		-28860.1	0.31968		-28856.5	0.3129	0.43361	0.00717003		-28856.2	0.31088	0.42386	0.00523949		0.1048	0.2591	0.4043	0.1328	0.2428	0.547	0.1238	0.3121	0.3966							0.0207	0.0543	0.3812	0	0.1371	0.0001	0.0048	0.2307	0.021	0.0233	0.2268	0.1027	0.0262	0.0544	0.4808				0
HTR1A	NM_000524		-11707.2	0.06808		-11707	0.06764	0.08156	0.507104		-11706.9	0.06746	0.08154	0.43457		0.0328	0.4418	0.0742	0.0075	0.2108	0.0355	0.0361	0.578	0.0624	0.0223	0.1576	0.1415	0.0144	0.1337	0.108	0.0058	0.0706	0.0818	0.0037	0.0912	0.0404	0.0244	0.5342	0.0458	0.0208	0.4636	0.0449	0.0038	0.0674	0.0558	0.0089	0.1375	0.0644	0.0107
LDLR	NM_000527		-32431.4	0.12029		-32430	0.11907	0.15154	0.0966079		-32431	0.11939	0.1334	0.340418					0.0546	0.2845	0.1921	0.0856	0.5728	0.1494	0.0186	0.1713	0.1084	0.035	0.217	0.1614				0.0217	0.0815	0.2665	0.1011	0.9695	0.1043	0.0379	0.459	0.0826							0.0148
RFXAP	NM_000538		-22941.5	0.27004		-22941.2	0.27148	0.21593	0.429397		-22941.5	0.2696	0.28372	0.834204		0.0795	0.6261	0.127	0.0591	0.2526	0.2339	0.262	0.676	0.3876	0.2154	0.2839	0.7589	0.219	0.2404	0.9109													0	0.0844	0.0001	0.0019	0	61.0164
TP53	NM_000546		-14347.4	0.2039		-14346.6	0.20153	0.25938	0.19622		-14347.3	0.20272	0.22215	0.596666		0.0845	0.323747	0.3037	0.0673	0.594893	0.1411	0.0529	0.154086	0.3756	0.0124	0.106737	0.1193	0.0189	0.187089	0.0645	0.0203	0.454229	0.0616	0.0266	0.4171	0.0333	0.0443	0.109098	0.3539	0.0476	0.22539	0.2148	0.0115	0.250668	0.034	0.0258	0.248952	0.0884	0.0302
TPO	NM_000547		-39360.6	0.22573		-39360.5	0.22536	0.23795	0.719236		-39360.6	0.22613	0.21808	0.767207		0.0461	0.176624	0.2114	0.0393	0.347389	0.1502	0.0815	0.237392	0.3624	0.0279	0.240159	0.114	0.0303	0.299936	0.124				0.0209	0.327721	0.1321	0.0633	0.155889	0.3692				0.0147	0.320419	0.1521				0.0209
TSC2	NM_000548		-54485	0.06865		-54485.5	0.06848	0.07359	0.329016		-54484.5	0.06823	0.0751	0.340474					0.0216	0.190931	0.3333	0.0543	0.158164	0.634	0.0188	0.161828	0.1708	0.012	0.118787	0.1666	0.0064	0.143205	0.0892				0.0233	0.0573809	0.6751				0.0048	0.104627	0.0722	0.0075	0.0723699	0.1136	0.0053
DCX	NM_000555		-9951.91	0.06371		-9893.82	0.0414	0.76668	0		-9902.9	0.04215	0.57168	0					0.012	0.106073	0.0801	0	0	0.2304				0.0208	0.205897	0.0628	0.0853	1.90866	0.0501	0	0	0.0035	0.0012	0.00295524	0.1678	0	0	0.1241	0	0	0.0241	0	0	0.0417	0.0029
CD53	NM_000560		-7702.92	0.32556		-7701.78	0.33005	0.18619	0.131296		-7701.5	0.33236	0.19787	0.0925131		0.03	0.1875	0.1599	0.0268	0.0662	0.4046	0.1046	0.2477	0.4222	0.0767	0.0898	0.8535	0.0845	0.0792	1.0671	0.0064	0.0167	0.3857	0.0181	0.0878	0.2059	0.0435	0.2216	0.1965	0.0737	0.2018	0.3653	0.0268	0.0358	0.7499	0.0304	0.1193	0.2544	0.0358
GSTM1	NM_000561		-7896.21	0.22316		-7893.27	0.21581	0.38331	0.0153486		-7893.27	0.21581	0.38331	0.0153486		0.0373	0.395	0.0945	0.0135	0.0962	0.1402	0.1235	0.4251	0.2904	0.0238	0.2151	0.1108	0.0529	0.1279	0.4138	0.0097	0.0981	0.0989	0.0197	0.1747	0.113	0.0782	0.179	0.4371	0.0537	0.3944	0.136	0.0183	0.0481	0.3796	0.0257	0.0904	0.2843	0.018
CRP	NM_000567		-10429.1	0.5347		-10428.8	0.53008	0.64073	0.413279		-10428.5	0.52549	0.63644	0.264074		0.149	0.2428	0.6139	0.0141	0	999				0.187	0.2622	0.7131	0.1074	0.2649	0.4053	0.0158	0.0591	0.2669	0.0467	0	999				0.0891	0.3644	0.2446	0.0765	0.0989	0.7738	0.0869	0.0352	2.4695	0.0744
IL10	NM_000572		-6762.82	0.25787		-6761	0.25194	0.46201	0.056345		-6758.35	0.24562	0.52747	0.00278493		0.144	0.5377	0.2677	0.0368	0.0947	0.3891	0.1222	0.5043	0.2424	0.035	0.0743	0.4707	0.025	0.1334	0.1875	0.0127	0.0712	0.178	0.0145	0.1675	0.0867	0.0865	0.2387	0.3624	0.0424	0.2353	0.1801	0.0037	0.0089	0.4126	0.0169	0.0463	0.3653	0.0283
IL1A	NM_000575		-13619.8	0.63345		-13619.1	0.64059	0.49558	0.227584		-13619.5	0.62802	0.71428	0.464639		0.2553	0.4705	0.5427	0.1174	0.0795	1.4767	0.2754	0.311	0.8855	0.0283	0.0684	0.4134	0.0315	0.0739	0.4258	0.0261	0.0339	0.7715	0.0188	0.0636	0.2952	0.1486	0.2972	0.5001	0.1924	0.2251	0.8547	0.0154	0.0262	0.5899	0.0337	0.0765	0.4413	0.0312
IL1B	NM_000576		-12160	0.46709		-12159.6	0.47108	0.38473	0.368614		-12159.8	0.47064	0.41635	0.532495					0.0992	0.1362	0.7286	0.1446	0.3082	0.4692	0.0229	0.1098	0.2085	0.0228	0.0704	0.3239	0.0296	0.0177	1.6776	0.0842	0.0447	1.8829	0.1744	0.3135	0.5562	0.084	0.2897	0.2901	0.0569	0.0744	0.7647	0.0269	0.0808	0.3334	0.1404
IL1RN	NM_000577		-7196.08	0.29875		-7195.92	0.30059	0.24889	0.570364		-7195.4	0.30399	0.22656	0.242272					0.1751	1.54778	0.1149	0.1353	0.394099	0.3268	0.0783	0.673995	0.1812	0.0271	0.26826	0.072	0.0242	0.541494	0.0987	0.008	0.125443	0.0921	0.059	0.145299	0.212	0.0353	0.167148	0.3097	0.0271	0.590705	0.0543	0.042	0.405271	0.0648	0.0565
SPP1	NM_000582		-15743.1	0.43855		-15743.1	0.43982	0.40538	0.71702		-15743	0.43611	0.48111	0.595584					0.0618	0.108	0.572	0.3595	0.669	0.5373	0.0459	0.0696	0.6593	0.0755	0.0793	0.9523	0.0212	0.0194	1.0905	0.056	0.0001	999				0.1764	0.3685	0.4786	0.0315	0.0562	0.5605	0.0489	0.115	0.4257	0.0341
GC	NM_000583		-22951.7	0.32049		-22938.6	0.30796	0.64188	3.03964e-07		-22945.2	0.31031	0.49304	0.000289163		0.1552	0.594621	0.308	0.0655	0.578982	0.1361	0.099	0.288365	0.5254	0.09	0.774707	0.1299	0.0608	0.601853	0.1071	0.0377	0.843568	0.0303	0.0426	0.667987	0.0666	0.0476	0.117224	0.3122	0.1077	0.509968	0.2502	0.0148	0.322599	0.0229	0.02	0.192986	0.104	0.024
IL8	NM_000584		-5300.05	0.50495		-5299.84	0.50985	0.40469	0.516316		-5299.51	0.51467	0.37606	0.298624		0.0868	0.2491	0.3485	0.1694	0.2476	0.684	0.1706	0.361	0.4727	0.2385	0.288	0.8281	0.0272	0.0736	0.3689	0.0234	0.017	1.3816	0.0312	0.1017	0.3062	0.1426	0.2846	0.5013	0.1072	0.2441	0.4392	0.0778	0.0583	1.3361	0.0645	0.1971	0.3271	0.0911
IL2	NM_000586		-6331.27	0.57173		-6330.46	0.57801	0.32338	0.203509		-6330.89	0.56556	0.77022	0.383474		0.1323	0.1289	0.464593	0.0663	0.0127	0.553072	0.1538	0.4496	0.424865	0.0313	0.0989	0.253601	0.0351	0.0727	0.346229	0.0292	0.0067	0.665433				0.1802	0.0002	0.441394				0.0258	0.0145	0.548216	0.0488	0.0331	0.454996	0.0222
IL4	NM_000589		-10055.7	0.33867		-10055.1	0.33524	0.48262	0.289419		-10054.6	0.33268	0.50527	0.14251		0.2288	0.876607	0.1897	0.0823	0.727484	0.1175	0.1788	0.520805	0.4738	0.0378	0.325377	0.0467	0.0305	0.301916	0.0576	0.0164	0.366963	0.1105	0.0107	0.167781	0.0426	0.1738	0.428017	0.4335	0.0896	0.424263	0.1773	0.0978	2.13177	0.0535	0.0606	0.584749	0.1123	0.0631
CD14	NM_000591		-20537.2	0.39925		-20537.2	0.39938	0.39408	0.953914		-20536.7	0.39612	0.47704	0.291354		0.0828	0.2788	0.2971	0.0505	0.1759	0.2873	0.1686	0.5738	0.2939				0.0483	0.113	0.427	0.0263	0.0919	0.2863	0.0467	0.0812	0.5743	0.1546	0.3891	0.3973	0.1244	0.2591	0.4803	0.0292	0.0563	0.5189	0.0432	0.1244	0.347	0.0413
TNF	NM_000594		-8809.36	0.19015		-8807.91	0.18698	0.31595	0.0891157		-8805.1	0.18299	0.37778	0.00353291					0.0114	0.0943	0.1213	0.0643	0.4865	0.1322	0.0215	0.1557	0.138	0.004	0.0651	0.0614	0.002	0.0296	0.0671	0.0252	0.0538	0.4687	0.0776	0.4077	0.1902	0.047	0.3822	0.123	0.0114	0.0512	0.2225	0.0333	0.0765	0.4358	0.0192
LTA	NM_000595		-7273.65	0.23197		-7273.5	0.23094	0.29087	0.58506		-7273.65	0.23192	0.2337	0.982704		0.0973	0.4122	0.341685	0.0308	0.0932	0.256933	0.0724	0.3306	0.200001	0.0162	0.0935	0.131257	0.0139	0.048	0.13711	0.0058	0.0194	0.132175	0.0222	0.0538	0.339384	0.0945	0.357	0.231475	0.0551	0.2832	0.242241	0.0049	0.0323	0.104118	0.0041	0.0825	0.0382271	0.0048
IL6	NM_000600		-8197.06	0.65175		-8196.64	0.65932	0.49461	0.355441		-8195.87	0.66784	0.44926	0.12194		0.2436	0.2102	1.1589	0.0596	0.0928	0.6419	0.2048	0.2778	0.7373	0.0419	0.0557	0.7508	0.0445	0.0559	0.7957	0.0031	0.0256	0.1206	0.0183	0.0003	67.939	0.1629	0.4925	0.3308	0.0989	0.2851	0.3469	0.0562	0.0566	0.994	0.0405	0.0221	1.8369	0.0425
SERPINE1	NM_000602		-14324.9	0.14438		-14322.7	0.14671	0.08927	0.0366706		-14322.4	0.14759	0.09494	0.0243904		0.0734	0.4459	0.1646	0.0322	0.1324	0.2431	0.0641	0.4139	0.1547	0.0169	0.121	0.1397	0.0161	0.1095	0.147	0.0098	0.0525	0.1862	0.0231	0.1088	0.212	0.1183	1.1805	0.1002	0.0369	0.1919	0.1922	0.0146	0.0744	0.1959	0.0321	0.1268	0.2531	0.011
NOS3	NM_000603		-30834.1	0.0524		-30832.3	0.05295	0.03328	0.059319		-30833.9	0.05267	0.04756	0.541937		0.013	0.2694	0.0482	0.0109	0.1998	0.0544	0.0229	0.396	0.0578	0.0202	0.1252	0.1612	0.0073	0.1029	0.0711	0.0051	0.0721	0.071				0.0533	0.5438	0.098	0.0101	0.1459	0.0693	0.0029	0.0552	0.0529	0.008	0.1328	0.0605	0.0095
CXCL12	NM_000609		-3264.32	0.16451		-3264.24	0.16509	0.15004	0.696565		-3263.9	0.16769	0.1044	0.360789		0.0092	0.1885	0.0487	0.0341	0.0763	0.4473	0.0701	0.3522	0.199	0.015	0.084	0.1792	0.0037	0.0644	0.0578	0	0.1152	0.0001	0.0131	0.0901	0.1456	0.0245	0.1975	0.1241	0.0207	0.1551	0.1335	0	0.0301	0.0001	0.0302	0.0603	0.5004	0.0283
CD44	NM_000610		-27859.3	0.42785		-27859.3	0.42805	0.42204	0.93425		-27859.2	0.42701	0.44344	0.78296		0.0891	0.1708	0.5218	0.0152	0.0887	0.1712	0.0703	0.3837	0.1832				0.0265	0.0924	0.2867	0.0158	0.0429	0.368	0.0506	0.0649	0.7794	0.0523	0.3395	0.1542	0.0806	0.2037	0.3957	0.0263	0.0721	0.3643	0.0308	0.1798	0.1715	0.0269
INS-IGF2	NM_000612		-6001.99	0.22152		-6001.1	0.21743	0.3643	0.182032		-6001.58	0.21823	0.29634	0.363219								0.149	0.6267	0.2378	0.0552	0.182	0.3032				0.0035	0.0072	0.4856				0	0	0.0001				0.0466	0.1141	0.4085	0.0182	0.0703	0.2586	0.016
ZFP91	NM_000614		-8841.19	0.26363		-8828.98	0.24271	0.71824	7.76053e-07		-8823.93	0.23512	0.75813	4.21349e-09		0.0238	0.2352	0.1013	0.0187	0.084	0.2225	0.0639	0.2045	0.3127	0.0256	0.0531	0.4825	0.0199	0.0388	0.5141	0.0158	0.044	0.3591	0.0126	0.1139	0.1109	0.0395	0.3177	0.1244	0.0428	0.3357	0.1275	0	0.022	0.0001	0.0378	0.0246	1.5345	0.0288
NCAM1	NM_000615		-22040.8	0.06476		-22036.4	0.0661	0.02702	0.00295587		-22040.8	0.06498	0.06129	0.752669					0.001	0.0843	0.0113	0.0758	0.4572	0.1659				0.0031	0.1018	0.0306	0	0.053	0.0001	0.001	0.0607	0.017	0.0085	0.307	0.0275	0.0039	0.2173	0.0181	0.0025	0.0416	0.059	0.0145	0.1154	0.1252	0.001
NOS1	NM_000620		-38207.2	0.07186		-38190	0.06906	0.14228	4.34955e-09		-38195.6	0.06913	0.11998	1.39838e-06		0.1408	0.53945	0.5885	0.0132	0.11668	0.1202	0.0513	0.149426	0.4797	0.0074	0.0636981	0.1316	0.0065	0.0643428	0.0932	0.0032	0.0716026	0.0641	0.0062	0.0972187	0.0997	0.0296	0.0728959	0.7443	0.009	0.0426157	0.2046	0.0032	0.0697511	0.071	0.0053	0.0511414	0.1336	0.0079
HTR2A	NM_000621		-12490	0.10502		-12489.7	0.10566	0.08278	0.443339		-12489.7	0.10566	0.08278	0.443339					0.012	0.151	0.0794	0.0678	0.4254	0.1595	0.0185	0.1004	0.1839	0.0153	0.0775	0.1968	0.002	0.048	0.0408	0.0066	0.0402	0.1635	0.0162	0.2625	0.0615	0.0177	0.1422	0.1241	0.0068	0.0469	0.1459	0.0129	0.0466	0.2764	0.0118
NOS2	NM_000625		-46907.3	0.19727		-46904	0.19953	0.14557	0.0102073		-46902.1	0.20074	0.14334	0.00127459		0.0473	0.2803	0.1686	0.036	0.1568	0.2295	0.0923	0.4106	0.2249	0.032	0.133	0.2402	0.0322	0.1216	0.265	0.0081	0.0567	0.1431	0.0199	0.0765	0.2604	0.0835	0.4205	0.1986	0.0376	0.2278	0.1651	0.0267	0.0808	0.3311	0.077	0.2026	0.38	0.0547
LTBP1	NM_000627		-46733.3	0.13019		-46722.4	0.12692	0.21679	2.98694e-06		-46722.4	0.12631	0.20267	3.06386e-06		0.0328	0.2365	0.1386	0.0189	0.1204	0.1568	0.0577	0.3515	0.1641	0.0145	0.0793	0.183	0.011	0.0524	0.2109	0.0078	0.0298	0.2625	0.017	0.1814	0.0938	0.0577	0.9562	0.0604	0.0131	0.1306	0.1001	0.0037	0.0502	0.0738	0.0057	0.0653	0.0872	0.0074
CXCR1	NM_000634		-18073.9	0.32565		-18073.7	0.32365	0.36185	0.489062		-18072.4	0.31938	0.40267	0.0855986		0.0691	0.264744	0.2377	0.0789	0.69743	0.1505	0.24	0.699068	0.3659	0.0281	0.241881	0.103	0.0241	0.238563	0.1475				0.0159	0.249319	0.0784	0.0716	0.176329	0.6572	0.0925	0.437995	0.2469	0.0106	0.231051	0.0288	0.0876	0.84528	0.1498	0.0364
RFX2	NM_000635		-22777	0.0655		-22762.2	0.06209	0.14245	4.97111e-08		-22758.5	0.06084	0.13144	1.13508e-09		0.1008	0.6521	0.1546	0.0153	0.2384	0.0641	0.0342	0.348	0.0984				0.0151	0.1773	0.0852	0.0076	0.0703	0.1086	0.0038	0.0816	0.0469	0.0288	0.6816	0.0422	0.0072	0.2304	0.0314	0.0017	0.1175	0.0143	0.0078	0.2562	0.0306	0.0079
SOD2	NM_000636		-7722.69	0.16949		-7721.49	0.16513	0.24846	0.122164		-7721.67	0.16466	0.22635	0.154356		0.0109	0.2269	0.0481	0.0135	0.1334	0.1011	0.0242	0.2834	0.0855	0.1781	0.3052	0.5835	0.0386	0.1755	0.2202	0.006	0.1217	0.0497							0.0243	0.0002	152.221	0.0159	0.0479	0.332	0.0081	0.182	0.0443	0.0102
CR1	NM_000651		-102465	0.54689		-102464	0.55109	0.47715	0.0985442		-102463	0.55264	0.47169	0.0460354		0.0983	0.376619	0.2041				0.3191	0.929469	0.61							0.0255	0.570583	0.0303				0.1219	0.300203	0.0006				0.0293	0.638659	0.0999	0.0337	0.325182	0.0001
SELL	NM_000655		-17110.5	0.38475		-17110	0.38714	0.30213	0.296336		-17109.5	0.38925	0.29578	0.145959		0.079	0.2621	0.3013	0.0231	0.0824	0.2804	0.0564	0.3109	0.1813	0.0738	0.1373	0.5375	0.0415	0.0751	0.552	0.0234	0.0445	0.5261	0.0182	0.1461	0.1247				0.0966	0.2058	0.4694	0.0455	0.0476	0.9562	0.0835	0.163	0.512	0.0351
BCL2	NM_000657		-6687.06	0.14049		-6686.56	0.14198	0.09052	0.315615		-6685.07	0.13531	0.22156	0.0461324		0.0154	0.0590024	0.2328	0.0149	0.131707	0.1622	0.0181	0.0527213	0.2493	0.0126	0.108459	0.1238	0.0107	0.105918	0.1043	0.035	0.783153	0.0938	0	0	0				0.0457	0.216393	0.2614	0.0046	0.100267	0.0423	0.0097	0.0935984	0.0686	0.0055
TGFB1	NM_000660		-10433.5	0.09333		-10427.7	0.09659	0.02633	0.000625818		-10429.6	0.09655	0.04066	0.00524889		0.0357	0.3688	0.0967	0.0253	0.1308	0.1936	0.0301	0.362	0.083	0.009	0.113	0.0793	0.0094	0.0802	0.1165	0.002	0.0321	0.062	0.003	0.086	0.035	0.0291	0.3896	0.0747	0.0354	0.1492	0.2375	0.0157	0.0666	0.2354	0.0244	0.1108	0.2202	0.0119
NAT1	NM_000662		-11316	0.27705		-11313	0.2696	0.48054	0.0149489		-11314.1	0.27014	0.40277	0.0536122					0.0317	0.1694	0.1869	0.061	0.3185	0.1915	0.0427	0.0665	0.6418	0.0496	0.0795	0.6233	0.0129	0.0328	0.3942	0.0539	0.0001	999				0.0015	0.2854	0.0052	0.0241	0.0377	0.6394	0.0198	0.0808	0.245	0.0114
ABAT	NM_000663		-13410.3	0.06728		-13406	0.06522	0.12605	0.00336252		-13406.3	0.06493	0.11514	0.00451156		0.0998	0.382366	0.5	0.018	0.15911	0.1494	0.095	0.276714	0.6833	0.0068	0.0585334	0.0907	0.002	0.0197978	0.0873	0.0009	0.0201382	0.0392	0.0035	0.0548815	0.2124	0.0163	0.040142	0.4615	0.0105	0.0497184	0.2398	0.001	0.0217972	0.0682	0.0142	0.13702	0.1317	0.0081
ADH1C	NM_000668		-14437.8	0.28706		-14437	0.29053	0.22274	0.183399		-14437.8	0.28784	0.2764	0.808835		0.0696	0.265	0.2628	0.077	0.1014	0.7593	0.0539	0.303	0.178	0.0454	0.0979	0.464	0.054	0.0929	0.5812	0.0125	0.0428	0.2918				0.0463	0.1474	0.3143				0.0096	0.064	0.1498	0.0147	0.0961	0.1525	0.0188
ADH1C	NM_000669		-14684.3	0.29192		-14684.1	0.29378	0.25851	0.517739		-14684.2	0.29093	0.30506	0.775659		0.0481	0.2251	0.2138	0.0721	0.1033	0.6982	0.0543	0.3019	0.1799	0.0441	0.0965	0.4569	0.0539	0.0925	0.582	0.0128	0.0466	0.2751				0.0463	0.1555	0.2979				0.0097	0.065	0.1497	0.0145	0.0968	0.1493	0.0191
ADH4	NM_000670		-11167.7	0.34195		-11165.3	0.34883	0.1895	0.0301913		-11167.1	0.33671	0.40797	0.297357		0.0432	0.1224	0.3526	0.0037	0	501.989							0.162	0.1614	1.0037	0.0145	0.018	0.8057										0.0015	0.0407	0.0378				0.0435
ADORA1	NM_000674		-8389.5	0.04632		-8387.83	0.04742	0.02465	0.0677129		-8389.24	0.04686	0.03783	0.471909		0.0197	0.3237	0.0608	0.0122	0.093	0.131	0.0279	0.495	0.0563	0.004	0.1829	0.0221	0.0156	0.1191	0.1307	0	0.0665	0.0001	0.0027	0.058	0.0468	0.0183	0.5777	0.0316	0.0109	0.2154	0.0505	0.0024	0.0362	0.0673	0.0148	0.1838	0.0807	0.0087
ADORA2A	NM_000675		-14954.5	0.10711		-14952.1	0.10899	0.06067	0.0310623		-14950.7	0.11022	0.06038	0.00577021		0.0589	0.4614	0.1277							0.0335	0.1886	0.1774	0.019	0.1452	0.1306	0.0104	0.042	0.2469	0.0151	0.1135	0.1326	0.0511	0.7857	0.065	0.0366	0.2401	0.1525	0.008	0.1138	0.0707	0.0331	0.1565	0.2113	0.0223
ADORA3	NM_000677		-14400.2	0.30063		-14398	0.29499	0.54624	0.0379197		-14397.7	0.29318	0.52066	0.027294		0.0614	0.3405	0.1803							0.0305	0.1686	0.1812	0.0242	0.0583	0.4154	0.0163	0.0618	0.2632				0.0653	0.3502	0.1865				0.021	0.0299	0.7039				0.0051
ADRA1D	NM_000678		-15918.1	0.08822		-15917.6	0.08887	0.06906	0.327885		-15910.6	0.08384	0.15063	0.000107276		0.1188	0.7073	0.168	0.0141	0.1291	0.1089	0.0336	0.3576	0.0941	0.0593	0.2995	0.198	0.0173	0.1448	0.1198	0.0056	0.0508	0.1105	0.0126	0.085	0.1476	0.0339	0.3883	0.0872	0.0341	0.3751	0.0909	0.0099	0	251.53
ADRA1B	NM_000679		-11873.4	0.06435		-11873.4	0.06465	0.05863	0.71747		-11873.4	0.06471	0.05965	0.724574		0.0045	0.1965	0.0229	0.004	0.1257	0.0321				0.0095	0.1047	0.091	0.0063	0.1175	0.054	0	0.0438	0.0001	0.012	0.2032	0.0591	0.1876	1.2124	0.1547	0.0019	0.0773	0.0244	0.0054	0.0005	10.716				0
ADRA1A	NM_000680		-11637.8	0.06129		-11632.7	0.05863	0.11951	0.00149849		-11631.6	0.05803	0.12051	0.000461836		0.0532	0.4014	0.1324	0.0072	0.159	0.045	0.0321	0.3223	0.0997	0.0067	0.107	0.0624	0.0097	0.111	0.0871	0.0048	0.0148	0.3237	0.0072	0.0603	0.1197	0.0202	0.2857	0.0706	0.0161	0.276	0.0584	0.005	0.059	0.0847	0.0055	0.0913	0.0606	0.0018
ADRA2A	NM_000681		-10700.8	0.04678		-10700.7	0.0466	0.04908	0.817239		-10700.4	0.04597	0.05456	0.385035		0.0195	0.2997	0.0651	0.0037	0.0776	0.0482	0.0974	0.6995	0.1392				0.0195	0.2653	0.0735	0.004	0.0406	0.0987	0	0.0247	0.0001	0.0174	0.2268	0.0766	0.0153	0.3967	0.0386	0.0039	0	110.489				0.0058
ALDH1A1	NM_000689		-16455.2	0.14845		-16451.9	0.14503	0.24285	0.0103506		-16453.4	0.14552	0.20557	0.0560721		0.0211	0.2228	0.0949	0.0044	0.1279	0.0344	0.0919	0.4676	0.1965	0.0112	0.0958	0.1169	0.0181	0.0832	0.2172	0.006	0.0339	0.1766	0.0039	0.0447	0.0866	0.016	0.3182	0.0503	0.0124	0.1781	0.0698	0.0086	0.0816	0.1056	0.0361	0.1002	0.3606	0.0207
ALDH2	NM_000690		-14330.6	0.07543		-14329	0.07403	0.10958	0.0805431		-14327.4	0.073	0.11834	0.0119168		0.012	0.3029	0.0397	0.014	0.191	0.0732	0.0118	0.408	0.029	0.0088	0.0943	0.0934	0.007	0.1238	0.0564	0.0037	0.0699	0.0534	0.0049	0	171.586				0.0095	0.3286	0.0291	0.0331	0.0981	0.3372	0.0292	0.1123	0.26	0.0029
ALDH3A1	NM_000691		-14265.2	0.14907		-14264.2	0.15104	0.10688	0.15464		-14265.1	0.14995	0.13876	0.663961																				0.016	0.0004	41.5538	0.2574	1.2208	0.2109	0.0366	0.3397	0.1078	0.0077	0.0001	99.6945
ALDH1A3	NM_000693		-18256	0.11878		-18195	0.10391	0.49558	0		-18196.8	0.10295	0.48018	0		0.016	0.0613012	0.317	0.0141	0.124636	0.2204	0.0116	0.0337883	0.3076	0.0131	0.112763	0.0881	0.0042	0.0415754	0.081	0.0317	0.709313	0.0942	0.0021	0.0329289	0.2218	0.0576	0.141851	0.7676	0.0074	0.0350396	0.182	0.0064	0.139502	0.0485	0.0088	0.084914	0.0868	0.0053
ALOX12	NM_000697		-22091.2	0.21296		-22090.8	0.21169	0.24488	0.395028		-22088.8	0.20894	0.28382	0.0310671		0.0491	0.1596	0.3079	0.0232	0.0692	0.3352	0.0687	0.2738	0.2508	0.0411	0.1135	0.3621	0.0221	0.0669	0.3303	0.0078	0.0405	0.1929	0.0113	0.0266	0.4257	0.0337	0.2384	0.1414	0.0567	0.2266	0.25	0.0098	0.0197	0.4988	0.0078	0.0884	0.0878	0.0077
ATP4B	NM_000705		-8869.92	0.07861		-8869.78	0.07809	0.08919	0.593589		-8868.72	0.07662	0.10548	0.121338		0.0843	0.2591	0.3254	0.0295	0.1163	0.2534	0.0469	0.3684	0.1274	0.024	0.1363	0.1763	0.024	0.1114	0.2158				0.0299	0.0001	288.15							0.013	0.0676	0.1925	0.0143	0.2634	0.0541	0.0115
AVPR1A	NM_000706		-13053.6	0.14139		-13051.4	0.14441	0.09216	0.03715		-13053.5	0.14204	0.13366	0.727499		0.0472	0.2775	0.1699	0.0551	0.1589	0.3465	0.0268	0.2349	0.1141				0.026	0.1682	0.1546	0.0241	0.1008	0.2391	0.0515	0.0346	1.49	0.0639	0.4327	0.1476				0.0121	0.0687	0.1761	0.0307	0.1784	0.1723	0.018
AVPR1B	NM_000707		-15762.7	0.16253		-15761.2	0.15997	0.2199	0.0913612		-15757.7	0.1565	0.25666	0.00156385		0.0473	0.3594	0.1316	0.0199	0.1779	0.1119	0.0419	0.4712	0.0889	0.0248	0.1262	0.1965	0.0192	0.1084	0.1772	0.0063	0.0392	0.161	0.0113	0.108	0.1044	0.0621	0.3779	0.1643	0.0429	0.3719	0.1154	0.0133	0.093	0.1432	0.0179	0.1073	0.1664	0.0178
CACNA1B	NM_000718		-66412.3	0.10987		-66369.8	0.10525	0.24796	0		-66384	0.10529	0.19352	5.32907e-14					0.0407	0.359764	0.322	0.0388	0.113016	0.4874	0.0432	0.371859	0.1803	0.018	0.17818	0.1343	0.015	0.335637	0.0689	0.0061	0.0956507	0.0005	0.0158	0.0389106	0.4426				0.0339	0.738926	0.1046	0.032	0.308778	0.1221	0.0092
LOC100131098	NM_000719		-58812.7	0.09633		-58761.1	0.0905	0.22007	0		-58635.5	0.08041	0.26434	0		0.0188	0.0720289	0.264	0.0032	0.0282861	0.1051	0.0181	0.0527213	0.325	0.0022	0.0189373	0.0834	0.0077	0.0762215	0.0674	0.0075	0.167819	0.0391	0.0056	0.0878104	0.0454	0.0107	0.0263509	0.2674	0.008	0.0378807	0.2436	0.0028	0.0610322	0.0531	0.0086	0.0829841	0.1011	0.0036
CACNA1D	NM_000720		-54381.5	0.06114		-54123.9	0.05651	0.75813	0		-54216.7	0.05634	0.54507	0					0.0022	0.0194467	0.0449	0.0157	0.0457307	0.2368				0.0067	0.0663226	0.0861	0.0017	0.0380389	0.0381	0.0018	0.0282248	0.0597	0.0049	0.0120672	0.2682	0.0066	0.0312515	0.1404	0.0014	0.0305161	0.0516	0.0296	0.28562	0.1365	0.0023
CACNB2	NM_000724		-16942.8	0.12696		-16937.2	0.12308	0.23546	0.000825476		-16923	0.11558	0.27163	3.20528e-10					0.0048	0.0745	0.0639	0.036	0.3273	0.1099	0.0281	0.0948	0.2962	0.0072	0.0845	0.085	0.0022	0.0398	0.0562	0.0008	0.0325	0.0259	0.0326	0.2927	0.1113	0.0137	0.1455	0.0941	0.0038	0.0321	0.1172	0.0022	0.0699	0.0321	0.003
CACNB3	NM_000725		-9341.98	0.02535		-9341.57	0.02499	0.03802	0.367976		-9341.57	0.02499	0.03802	0.367976		0.0067	0.2527	0.0263	0	0.0661	0.0001	0.0036	0.2789	0.0129	0.0074	0.0913	0.0806	0.0037	0.0939	0.0393	0	0.0034	0.0001	0	0.0757	0.0001	0.0026	0.2969	0.0089	0.0035	0.2316	0.0152	0	0.0505	0.0001	0.0028	0.0528	0.0536	0
CCK	NM_000729		-4087.66	0.14578		-4087.06	0.14358	0.23632	0.27524		-4087.56	0.14453	0.16833	0.656399		0.0768	0.4351	0.1765	0.0145	0.1416	0.1025	0.0678	0.3611	0.1876	0.0157	0.1221	0.1287	0.0271	0.2714	0.0998	0.011	0.0457	0.2408	0.0249	0	999	0.0513	0.3411	0.1504	0.0266	0.3629	0.0733	0.0074	0.0742	0.0999	0.0226	0.1109	0.2041	0.0224
CCKAR	NM_000730		-11698.8	0.08226		-11698.8	0.08219	0.08472	0.923265		-11698.8	0.08197	0.08794	0.762986		0.0302	0.2298	0.1315	0.0023	0.0529	0.0443	0.0482	0.4723	0.1021	0.0128	0.1722	0.0745				0.0024	0.0473	0.0497	0.0096	0.0788	0.1222	0.0448	0.506	0.0886	0.0212	0.225	0.0941	0.0093	0.073	0.1273	0.0172	0.1557	0.1106	0.0101
CD3E	NM_000733		-12914.5	0.62646		-12910.6	0.61121	1.28799	0.00518562		-12909.5	0.60346	1.16507	0.00158606		0.1827	0.3238	0.641581	0.0811	0.1061	0.676534	0.3046	0.7482	0.841442	0.1887	0.1812	1.5289	0.13	0.0852	1.28233	0.0114	0.0349	0.259792	0.0551	0.1407	0.842346	0.1889	0.5999	0.462704	0.1734	0.2247	0.762334	0.0407	0.0899	0.864821	0.1092	0.1134	1.01815	0.1097
CHRM1	NM_000738		-9250.29	0.01785		-9250.25	0.01777	0.02057	0.762804		-9250.18	0.01769	0.02139	0.62926		0.0065	0.3563	0.0181	0.0012	0.0368	0.0332	0.0599	0.6854	0.0873							0.0009	0.045	0.0191	0	0.152	0.0001	0.005	0.4413	0.0114	0.0095	0.2184	0.0436	0.0009	0.0361	0.0243	0.0009	0.1625	0.0055	0
CHRM2	NM_000739		-10072.9	0.0485		-10072.6	0.04802	0.06488	0.431293		-10072.3	0.04762	0.06665	0.266131		0.0049	0.1617	0.0304	0.0079	0.1421	0.0553	0.0338	0.2704	0.1251	0.0057	0.0678	0.0843	0.0066	0.0749	0.0877	0.001	0.04	0.0246	0.0049	0.0548	0.0898	0.0079	0.3018	0.0261	0.0109	0.2379	0.0457	0.0028	0.041	0.068				0.0012
CHRM3	NM_000740		-14695.8	0.07931		-14694.3	0.07804	0.12167	0.0800633		-14695	0.07815	0.10165	0.203273					0.0147	0.1381	0.1064	0.0318	0.3125	0.1018	0.0035	0.0477	0.0741	0.0087	0.0696	0.1255	0.016	0.0354	0.452	0.0039	0.0211	0.1866	0.025	0.255	0.0979				0.0044	0.0659	0.0674	0.0023	0.0498	0.0468	0
CHRNA3	NM_000743		-16991.8	0.09364		-16987	0.09041	0.18115	0.00190673		-16982.9	0.08873	0.19012	2.34878e-05		0.0214	0.2348	0.0912	0.045	0.1689	0.2662	0.0309	0.5078	0.0609	0.0287	0.1302	0.2202	0.0154	0.1069	0.1443	0.0096	0.0247	0.3894	0.0058	0.0353	0.164	0.0574	0.8203	0.07	0.0202	0.3262	0.0619	0.0022	0.0583	0.0372	0.0192	0.1247	0.1538	0.0042
CHRNA4	NM_000744		-18783	0.09726		-18780.6	0.09913	0.0663	0.0281602		-18783	0.0976	0.09349	0.762834					0.0547	0.2713	0.2018	0.0582	0.6619	0.0879	0.0192	0.1903	0.1009	0.0266	0.2526	0.1053							0.088	0.6088	0.1446				0.0072	0.0688	0.1046	0.0221	0.1921	0.1149	0.0172
CHRNA5	NM_000745		-16691.1	0.16944		-16689.7	0.16771	0.24841	0.102037		-16689.7	0.16771	0.24841	0.102037		0.1233	0.246	0.5013	0.0382	0.0913	0.4183	0.1291	0.6562	0.1968	0.0077	0.1005	0.0768				0.0346	0.0203	1.7063	0.0079	0.0515	0.154	0.0814	0.5361	0.1518	0.017	0.2894	0.0588	0.0044	0.0436	0.1	0.0159	0.0288	0.5503	0.006
CHRNA7	NM_000746		-14329.3	0.06497		-14328.8	0.06563	0.05037	0.299826		-14328.7	0.06585	0.05101	0.261654		0.0357	0.7182	0.0498				0.0124	0.5307	0.0233	0.0416	0.144	0.2886	0.0089	0.1041	0.0853	0.0147	0.1035	0.1422	0.007	0.0799	0.0873	0.0112	0.4729	0.0238	0.0062	0.305	0.0202	0.0017	0.0916	0.0185	0.0067	0.1488	0.0452	0.0061
CHRNB1	NM_000747		-15732.4	0.14485		-15711.9	0.1354	0.42215	1.54633e-10		-15711.9	0.1354	0.42214	1.54633e-10		0.0357	0.2344	0.1525	0.0148	0.1564	0.0947	0.0443	0.2773	0.1597	0.0213	0.0904	0.236	0.0175	0.1017	0.1718	0.0061	0.0474	0.1288	0.0055	0.0322	0.1722	0.0485	0.3216	0.1509	0.021	0.2198	0.0955	0.0078	0.043	0.1816	0.01	0.1072	0.0937	0.0117
CHRNB2	NM_000748		-13342.6	0.07055		-13285.1	0.05963	0.30186	0		-13293.7	0.05966	0.24644	0		0.0204	0.2618	0.0778	0.0018	0.1715	0.0103	0.0096	0.2856	0.0337	0.0098	0.1119	0.088	0.0138	0.1622	0.0853	0.0042	0.0499	0.0835	0.0037	0.0041	0.8906	0.0307	0.6825	0.045	0.0337	0.3723	0.0905	0.0102	0.0007	14.1427
CHRNB4	NM_000750		-14254.1	0.09827		-14249.6	0.09542	0.18671	0.00283462		-14252.1	0.09586	0.13335	0.0475475		0.0217	0.3191	0.0679	0.0179	0.1675	0.1067	0.0473	0.5352	0.0884	0.0193	0.1848	0.1042	0.0228	0.1126	0.2028	0.007	0.0466	0.1508	0.0179	0.1232	0.1452	0.0638	0.6354	0.1003	0.0371	0.4247	0.0873							0.0051
COMT	NM_000754		-11169.2	0.21141		-11169	0.20963	0.2367	0.52479		-11169.2	0.21138	0.21165	0.993924					0.0554	0.174	0.3181	0.096	0.5583	0.172				0.0623	0.1389	0.4486				0.0302	0.0558	0.5411	0.0416	0.4241	0.098	0.0632	0.4163	0.1518	0.0252	0.1312	0.1919	0.0299	0.1303	0.2294	0.0263
CRH	NM_000756		-5981.54	0.19886		-5981.27	0.19691	0.25278	0.466031		-5981.02	0.19541	0.26074	0.306779		0.041	0.1929	0.2127	0.0001	0.0264	0.0047	0.0732	0.1919	0.3812				0.0489	0.1219	0.4014	0.0131	0.0345	0.3797	0.0085	0.0919	0.0925	0.037	0.1675	0.2209	0.0331	0.2409	0.1373	0	0.1208	0.0001				0.0178
CYP1A2	NM_000761		-17992.6	0.18958		-17991.8	0.18796	0.24181	0.219675		-17986	0.18312	0.32559	0.000292913		0.0822	0.3699	0.2222	0.0077	0.0568	0.1354	0.0748	0.5058	0.148	0.052	0.2686	0.1935				0.0118	0.0564	0.2094	0.0217	0.0638	0.3397	0.0522	0.4783	0.1092	0.0177	0.2868	0.0618	0.0118	0.0706	0.1665	0.0341	0.1699	0.2005	0.0252
CYP2A6	NM_000762		-14907.3	0.10013		-14877.5	0.09065	0.29646	1.21014e-14		-14877.5	0.09065	0.29646	1.21014e-14		0.0204	0.2589	0.079	0.0102	0.1032	0.0987	0.0257	0.3859	0.0666	0.0188	0.1605	0.1172	0.0246	0.1337	0.1838	0.0031	0.0267	0.1158	0.006	0.0711	0.0847	0.017	0.5584	0.0304	0.0313	0.3851	0.0814	0.0068	0.0517	0.1313	0.0139	0.2126	0.0652	0.0145
CYP2B6	NM_000767		-20319.7	0.24421		-20315.8	0.23805	0.36631	0.00548579		-20315.8	0.23805	0.36631	0.00548579		0.05	0.2907	0.1721	0.0158	0.1033	0.1531	0.0568	0.2808	0.2021	0.0436	0.1411	0.3089	0.0533	0.1214	0.4387	0.0202	0.0682	0.2969	0.0234	0.0338	0.6911	0.0498	0.4517	0.1103	0.0531	0.3464	0.1533	0.0113	0.0004	32.0122				0.0504
CYP2C19	NM_000769		-18182.2	0.37999		-18181.9	0.38226	0.32854	0.408122		-18181.9	0.38226	0.32853	0.408122		0.0813	0.1848	0.4397	0.0175	0.0611	0.2863	0.107	0.2364	0.4527	0.0556	0.1218	0.4564	0.0706	0.1369	0.5159	0.0107	0.0274	0.3903	0.0267	0.0586	0.4553	0.0829	0.3444	0.2409	0.0651	0.2068	0.3148	0.0052	0.0223	0.232	0.0463	0.1038	0.4462	0.0375
CYP2C9	NM_000771		-18192.3	0.38909		-18192	0.38665	0.44736	0.405126		-18192	0.38665	0.44736	0.405126		0.0819	0.1799	0.4553	0.0173	0.0593	0.292	0.1428	0.2681	0.5326	0.055	0.1108	0.4961	0.066	0.1366	0.4832	0.0101	0.027	0.3746	0.023	0.0647	0.3559	0.0718	0.3443	0.2085	0.0627	0.1989	0.3154	0.0116	0.0358	0.3256	0.038	0.094	0.4047	0.0382
CYP2E1	NM_000773		-19129.4	0.23324		-19109.3	0.21891	0.53288	2.36162e-10		-19100.6	0.21303	0.55085	3.19744e-14		0.0527	0.2774	0.1899				0.0815	0.2208	0.369				0.0696	0.0946	0.7354	0.0097	0.1316	0.0735	0.011	0.0375	0.2923	0.0085	0.2899	0.0292				0.0275	0.062	0.4441	0.0305	0.1087	0.2808	0.0206
CYP27A1	NM_000784		-22397.1	0.27275		-22396.3	0.27493	0.21552	0.197416		-22394.5	0.27764	0.19437	0.0240788		0.0763	0.292	0.2615	0.043	0.1313	0.3272	0.1096	0.3636	0.3015	0.0221	0.1391	0.1587	0.0317	0.1091	0.2907	0.0226	0.0666	0.3391	0.0227	0.0061	3.6915	0.1646	1.1489	0.1433	0.0751	0.3566	0.2105	0.0282	0.021	1.3453	0.0282	0.1092	0.2586	0.0453
DBH	NM_000787		-21645.3	0.12198		-21640.6	0.11872	0.18432	0.00219389		-21642.4	0.11887	0.16104	0.0152738		0.0619	0.588	0.1052				0.1021	0.6925	0.1475	0.0156	0.2747	0.0568	0.0138	0.1733	0.0795	0.01	0.1005	0.0993				0.0001	0.8126	0.0001				0.0059	0.0525	0.1123	0.0171	0.1581	0.1079	0.0128
ACE	NM_000789		-41931.1	0.15631		-41930.3	0.15492	0.1798	0.203572		-41929.2	0.15378	0.18554	0.0509459		0.0921	0.3937	0.2338	0.0188	0.1305	0.1444	0.0747	0.4678	0.1596	0.0306	0.2053	0.1489	0.0792	0.2273	0.3483	0.0105	0.0549	0.1918	0.0208	0.1209	0.1724	0.0669	0.4741	0.141	0.0646	0.3112	0.2076	0.0126	0.065	0.1936	0.0144	0.1353	0.1065	0.0704
DDC	NM_000790		-15994.4	0.1245		-15969.7	0.11486	0.34056	2.00617e-12		-15969.2	0.11308	0.30572	1.24611e-12		0.0576	0.4957	0.1162	0.0172	0.1806	0.0955	0.0233	0.2947	0.0792	0.0135	0.1357	0.0993	0.0378	0.1767	0.2141	0.014	0.0648	0.216	0.0075	0.0331	0.2262	0.0317	0.3963	0.0801	0.0132	0.2716	0.0487	0.0082	0.0681	0.1202	0.0077	0.0689	0.1122	0.0177
DRD1	NM_000794		-10591.9	0.05176		-10590.6	0.05268	0.02819	0.120074		-10591.9	0.05179	0.05125	0.970517		0.0264	0.6159	0.0429	0.0032	0.1666	0.0193	0.0097	0.4774	0.0202	0.0079	0.1066	0.0741	0.0093	0.0822	0.1137	0.0021	0.0397	0.0525	0.0017	0	169.644				0.0088	0.3735	0.0235	0.004	0.0367	0.1094	0.0146	0.147	0.0994	0.0061
DRD2	NM_000795		-9349.66	0.03431		-9349.44	0.034	0.04279	0.511718		-9348.9	0.03355	0.04652	0.219149		0.0322	0.2328	0.1384	0.0031	0.0818	0.0378	0.0175	0.391	0.0448	0.039	0.2424	0.1609	0.0027	0.1392	0.0193	0.0015	0.0897	0.0169	0.0036	0.0698	0.051	0.0143	0.3485	0.0411	0.0122	0.3319	0.0367	0.0026	0.0712	0.0368	0	0.0934	0.0001	0.0054
DRD3	NM_000796		-12587	0.12528		-12586	0.12677	0.08334	0.151986		-12585.3	0.1278	0.08279	0.0647109		0.0263	0.2414	0.1088	0.0048	0.1873	0.0254	0.0205	0.4169	0.0493	0.0283	0.0991	0.2858	0.0113	0.0694	0.163	0.0013	0.0364	0.0353	0.0112	0.0191	0.5869	0.0228	0.3463	0.0657	0.0195	0.3084	0.0631	0.0078	0.0359	0.2161	0.01	0.0912	0.1098	0.0078
DRD4	NM_000797		-13009.6	0.11033		-13008	0.10685	0.15463	0.0745584		-13008.1	0.10662	0.15274	0.0812913		0.032	0.2123	0.1506				0.0764	0.4422	0.1727	0.0151	0.1632	0.0926	0.0137	0.163	0.0843	0.0019	0.0462	0.0421	0	0.0133	0.0001				0.0158	0.3549	0.0445	0.0022	0.0006	3.8052	0	0.1616	0.0001
DRD5	NM_000798		-13966.7	0.11293		-13964.1	0.11038	0.17454	0.0239177		-13963.4	0.1099	0.17921	0.0111141		0.055	0.4024	0.1366	0.0267	0.1772	0.1506	0.0748	0.5996	0.1248	0.0182	0.1194	0.1525	0.0156	0.1711	0.0911	0.0062	0.0382	0.1616	0.0232	0	999	0.1125	0.6422	0.1751										0.019
FGF1	NM_000800		-3908.27	0.06213		-3908.03	0.06278	0.03824	0.486387		-3908	0.06296	0.04077	0.464778		0.0576	0.1986	0.2902	0.0029	0.0668	0.0431	0.1442	0.4339	0.3323	0	0.0877	0.0001	0.0029	0.0388	0.074	0	0.0275	0.0001	0	0.0705	0.0001	0.0113	0.4806	0.0236	0	0.1508	0.0001	0	0	0.0001	0	0.1173	0.0001	0.0029
GABRA1	NM_000806		-9800.64	0.02582		-9800.17	0.02538	0.04176	0.332365		-9798.72	0.02464	0.05234	0.0498535		0.0671	0.184	0.3646	0.003	0.0737	0.041	0.003	0.3051	0.01	0.0041	0.0922	0.044	0	0.0289	0.0001	0.001	0.029	0.0335	0.001	0.0239	0.0422	0.0061	0.3106	0.0197	0.001	0.2583	0.0039	0.0017	0.0384	0.044	0.0017	0.0545	0.031	0.0007
GABRA2	NM_000807		-9648.64	0.05369		-9646.73	0.0549	0.01995	0.0503682		-9647.75	0.05471	0.03179	0.180369		0.0061	0.1009	0.0602	0.0021	0.0667	0.0318	0.01	0.3241	0.031	0.002	0.076	0.0259	0.0012	0.0731	0.0167	0.0009	0.0213	0.043	0.0015	0.0566	0.0267	0.0056	0.2807	0.0199	0.006	0.1584	0.0377	0.003	0.0387	0.0777	0.003	0.0609	0.0495	0.001
GABRA3	NM_000808		-11121.7	0.11922		-11121.5	0.11996	0.09834	0.526183		-11121.4	0.12033	0.09617	0.416271		0.0113	0.1789	0.063	0.0125	0.0928	0.1349	0.0096	0.1609	0.0594	0.0082	0.0606	0.136	0.0045	0.0263	0.1694	0.002	0.0232	0.0858	0.0045	0.0445	0.1021	0.0263	0.3766	0.0699	0.0138	0.3579	0.0385	0	0.0125	0.0001	0.0103	0.0561	0.1831	0.0037
GABRA5	NM_000810		-10695.3	0.03843		-10695.3	0.03825	0.04592	0.66826		-10695.3	0.03856	0.03513	0.805528		0.0106	0.447	0.0236	0.0021	0.164	0.0129	0.0305	0.2924	0.1043	0.0118	0.1189	0.0989	0.005	0.1001	0.0495	0.0018	0.0521	0.0355	0.002	0.1511	0.0131	0.0417	0.7691	0.0542	0.0047	0.1737	0.0271	0.0009	0.0737	0.0129	0.0048	0.0631	0.0765	0.001
GABRA6	NM_000811		-11178.5	0.09495		-11178.4	0.0946	0.10374	0.745352		-11178.5	0.09497	0.09451	0.983924		0.0436	0.2947	0.148	0.0051	0.1186	0.0431	0.0274	0.244	0.1123	0.0144	0.1174	0.1231	0.0143	0.077	0.1856	0.0055	0.032	0.1718	0.0082	0.042	0.1957	0.0221	0.1645	0.1345	0.0126	0.1904	0.0664	0.0022	0.035	0.0635	0.0062	0.075	0.0828	0.0031
GABRB1	NM_000812		-10596.2	0.06444		-10576.9	0.05734	0.23544	4.88425e-10		-10581.5	0.05767	0.18456	5.58808e-08		0.0019	0.1458	0.013	0.0019	0.0472	0.0404	0.0038	0.1329	0.0284	0.0048	0.1201	0.0398	0.0019	0.07	0.027	0.0024	0.0237	0.0993	0.0049	0.0218	0.2247	0.0323	0.283	0.114	0.0046	0.189	0.0246	0	0	0.0001				0.0019
GABRB2	NM_000813		-9008.93	0.0234		-9008.25	0.0238	0.00873	0.245449		-9008.92	0.02344	0.02271	0.936706					0	0.0818	0.0001	0.004	0.1754	0.0226	0.0159	0.0741	0.2144	0	0.0881	0.0001	0	0.0222	0.0001	0.001	0.0565	0.0171	0.0029	0.1691	0.0171	0.0029	0.2288	0.0126	0	0.0305	0.0001	0.001	0.0502	0.0192	0.001
GABRB3	NM_000814		-15268.2	0.08991		-15242.6	0.08176	0.61034	8.94729e-13		-15237.7	0.08216	0.28872	5.77316e-15		0.0032	0.3411	0.0095	0	0.1377	0.0001	0.0381	0.3878	0.0982	0.0436	0.1802	0.2417	0.001	0.0407	0.0237	0.001	0.077	0.0128	0.0023	0.0316	0.0721	0.0426	0.5049	0.0844	0.0015	0.1228	0.0126	0	0.0364	0.0001	0.0106	0.0838	0.1267	0
GABRG2	NM_000816		-10937.4	0.03947		-10890.8	0.02972	0.26469	0		-10898.8	0.02994	0.19976	0		0.0049	0.2093	0.0232	0.001	0.0905	0.0116	0.0186	0.2132	0.0875	0	0.0756	0.0001	0.0019	0.0627	0.031	0.0019	0.0266	0.0698	0.0039	0.0491	0.0786	0	0.3419	0.0001	0	0.22	0.0001	0	0.0467	0.0001	0.001	0.0785	0.0123	0
GAD1	NM_000817		-11608.6	0.0347		-11596	0.03168	0.13348	5.24131e-07		-11598.3	0.03127	0.09521	5.58881e-06		0.0038	0.1462	0.026	0.0039	0.0777	0.0498	0.0139	0.2603	0.0533	0.0081	0.1082	0.075	0.0045	0.0539	0.0834	0.0008	0.0267	0.0285	0.0008	0.025	0.0301	0.0023	0.2691	0.0085	0.0073	0.229	0.0321	0.0008	0.0283	0.0267	0.0015	0.0596	0.0256	0.0023
GAD2	NM_000818		-12993.4	0.06195		-12989.1	0.05977	0.13128	0.00321257		-12987.4	0.05878	0.12727	0.000525149		0.0087	0.2623	0.033	0.0026	0.0497	0.0518	0.0109	0.2714	0.0401				0.0148	0.1068	0.1389	0.0062	0.0254	0.2448	0.0026	0.05	0.0517	0.0085	0.1874	0.0452	0.0061	0.1545	0.0397	0.0016	0.0323	0.0481	0.0016	0.0833	0.0186	0.0023
GART	NM_000819		-30864.5	0.18194		-30852.6	0.17657	0.3585	9.93197e-07		-30852.6	0.17566	0.32982	1.02474e-06		0.041	0.157084	0.1539	0.012	0.106073	0.1353	0.0396	0.115346	0.2926	0.0239	0.205728	0.1068	0.0322	0.318744	0.1402	0.0069	0.154393	0.0271	0.017	0.266567	0.1065	0.1085	0.267203	0.5901	0.0456	0.21592	0.1978	0.0067	0.146041	0.0328	0.0108	0.104213	0.0798	0.0134
GRIA1	NM_000827		-15518.3	0.02122		-15517.4	0.02161	0.01064	0.181957		-15517.2	0.02176	0.01162	0.137474		0.0086	0.2034	0.0423	0.001	0.0657	0.015	0.001	0.1853	0.0053	0.0005	0.0912	0.0054	0.0005	0.0919	0.0054	0	0.0489	0.0001	0.0069	0.1045	0.0663							0	0.0645	0.0001	0	0.0642	0.0001	0
GRIA4	NM_000829		-17062.2	0.04923		-17055.8	0.04764	0.14459	0.000341055		-17059.2	0.04795	0.09372	0.0145358		0.001	0.1677	0.006	0	0.0514	0.0001	0.0015	0.2314	0.0065	0.0031	0.0789	0.039	0.0006	0.0382	0.0145	0	0.0097	0.0001	0	0.006	0.0001	0.0015	0.2487	0.0061	0.0005	0.0859	0.0058	0	0.0192	0.0001	0.1366	0.2068	0.6603	0
GRIK1	NM_000830		-21764.9	0.08384		-21761	0.08528	0.03677	0.00530203		-21761.5	0.0856	0.04723	0.00994501		0.0389	0.2316	0.1679	0.0028	0.0969	0.0294	0.041	0.2524	0.1623	0.007	0.1359	0.0518	0.0455	0.1946	0.2337	0.0005	0.0298	0.0172	0.0372	0.0911	0.4081	0.0276	0.2194	0.1257	0.003	0.2153	0.0141	0.0025	0.0256	0.096	0.001	0.0873	0.0112	0.0029
GRIK3	NM_000831		-22608.6	0.03812		-22599.9	0.03653	0.0777	3.02535e-05		-22579.5	0.03413	0.09911	2.5091e-14		0.0047	0.2197	0.0214	0.0004	0.1031	0.0036	0.0086	0.432	0.0199	0.001	0.168	0.0058	0.0004	0.1096	0.004	0.0014	0.0709	0.0197	0.0004	0.077	0.0055	0.0051	0.4278	0.012	0.0017	0.181	0.0096	0	0.0915	0.0001				0.0013
GRIN1	NM_000832		-16921.5	0.02235		-16768.4	0.01452	0.20059	0		-16799.6	0.0147	0.14489	0					0.0013	0.1083	0.0119	0.0026	0.3695	0.007				0.0009	0.1814	0.0047	0.0002	0.0541	0.003	0.0163	0.0673	0.2425	0.0206	0.4381	0.0469				0	0	0.0001				0.0008
GRIN2A	NM_000833		-35598.1	0.05286		-35544.4	0.04898	0.19665	0		-35540.8	0.04809	0.175	0		0.0086	0.2554	0.0337	0.0052	0.1372	0.0379	0.0168	0.5087	0.033	0.0082	0.116	0.0705	0.0107	0.076	0.1403	0.0019	0.0489	0.0392				0.0425	1.0509	0.0405	0.0077	0.095	0.0812	0.0024	0.055	0.0445	0.0072	0.1389	0.0517	0.0043
GRIN2B	NM_000834		-28274.7	0.02832		-28273.5	0.02863	0.01717	0.113802		-28270.7	0.02722	0.04768	0.00463657		0.0422	0.3201	0.1319	0.0007	0.0967	0.0068	0.0107	0.353	0.0303	0.0028	0.1118	0.025	0.002	0.0683	0.0287	0	0.0428	0.0001	0.0021	0.1768	0.0117	0.0137	0.3663	0.0373	0.0016	0.2236	0.0073	0.0009	0.0666	0.013	0.0009	0.0785	0.0113	0.0012
GRM3	NM_000840		-20532.3	0.05342		-20532.1	0.05316	0.0628	0.519184		-20526.4	0.05146	0.097	0.000598115					0.0007	0.1059	0.0069	0.0193	0.2633	0.0732	0.0054	0.1111	0.0486	0.0065	0.0749	0.0862	0.0013	0.0247	0.0525	0.0022	0.0587	0.0382	0.0031	0.2082	0.0148	0.0041	0.2131	0.0192	0.0021	0.0462	0.0454	0.0043	0.0659	0.0657	0.0045
GRM5	NM_000842		-30193.2	0.09925		-30155.6	0.09188	0.25151	0		-30164.6	0.09211	0.21298	4.27436e-14		0.0095	0.4146	0.0229	0.0016	0.1005	0.0163	0.0287	0.2868	0.0999				0.0371	0.1579	0.2346	0.0015	0.0311	0.0472	0.0085	0.055	0.1551	0.0328	0.4057	0.0807	0.0075	0.2388	0.0312	0	0.0393	0.0001	0.0039	0.0794	0.0496	0.0017
GRM7	NM_000844		-19124.8	0.04483		-19083.7	0.03962	0.22563	0		-19093.9	0.03978	0.16212	3.66374e-15		0.0202	0.1868	0.1083	0.0005	0.1027	0.0048	0.004	0.2378	0.0168	0.0156	0.0635	0.246	0.0025	0.0659	0.0375	0	0.0229	0.0001				0.0184	0.2331	0.079	0.0041	0.239	0.0171	0.0005	0.0328	0.0152	0.001	0.0686	0.0145	0.0005
GRM8	NM_000845		-22369.1	0.09343		-22289.8	0.08056	0.42903	0		-22296.4	0.0796	0.34442	0		0.0045	0.1534	0.0296	0.0021	0.1183	0.0175	0.0089	0.2377	0.0374	0.003	0.098	0.0305	0.0789	0.1709	0.4616	0.0005	0.0354	0.0142	0.0012	0.0198	0.0607	0.003	0.2366	0.0125	0.0039	0.2762	0.0142	0.0005	0.0362	0.014	0.0025	0.07	0.0361	0.0005
GSTP1	NM_000852		-7620.02	0.15549		-7619.75	0.15684	0.12488	0.462579		-7619.8	0.15357	0.18172	0.506757		0.0246	0.2557	0.0962				0.0284	0.4175	0.0681				0.0521	0.2078	0.2508	0.0499	0.085	0.5873	0.0637	0.1492	0.4271	0.0594	0.3534	0.1679				0	0.1429	0.0001	0.0099	0.1676	0.0594
GUCY1A2	NM_000855		-19641.3	0.1535		-19629.9	0.14639	0.3356	1.80533e-06		-19629.3	0.14509	0.30293	9.26122e-07		0.0447	0.17126	0.2961	0.0112	0.0990015	0.0867	0.1733	0.504785	0.502	0.0124	0.106737	0.0884	0.0051	0.0504844	0.0523	0.0055	0.123067	0.0337	0.0038	0.0595857	0.0242	0.0699	0.172143	0.7001	0.0104	0.0492449	0.2905	0.0021	0.0457742	0				0.0037
HMGCR	NM_000859		-22201.3	0.08056		-22199.2	0.0794	0.12831	0.0397486		-22198.4	0.07885	0.12561	0.0154766		0.0179	0.1301	0.1373	0.0101	0.057	0.177	0.0246	0.244	0.101	0.0086	0.0859	0.0996	0.0081	0.0657	0.1234	0.0066	0.0294	0.2241	0.0043	0.0348	0.1221	0.0171	0.2526	0.0677	0.0116	0.1783	0.0651	0.0042	0.0356	0.117	0.014	0.1713	0.0815	0.0036
HRH1	NM_000861		-18118.5	0.20766		-18117.7	0.20951	0.16302	0.200686		-18118.1	0.20595	0.23312	0.397239		0.0714	0.273557	0.274	0.0277	0.244852	0.1214	0.0962	0.28021	0.341	0.0555	0.477736	0.1129	0.0425	0.420703	0.1355	0.0082	0.183482	0.0358							0.0641	0.303519	0.2222	0.0197	0.429405	0.0657	0.0289	0.278865	0.0772	0.0145
HTR1B	NM_000863		-10311	0.07649		-10310.6	0.0758	0.09998	0.368984		-10309.8	0.07483	0.10836	0.122161		0.0184	0.2557	0.0719	0.0081	0.1405	0.0576	0.02	0.3256	0.0613	0.0129	0.1365	0.0944	0.013	0.0709	0.1834	0.0035	0.0206	0.1698	0.0093	0.01	0.9351	0.0252	0.379	0.0665	0.0026	0.2566	0.0103	0.0022	0.07	0.031	0.0107	0.0839	0.1276	0.0106
HTR1D	NM_000864		-11445.6	0.08329		-11440.8	0.08028	0.15826	0.00190403		-11434	0.07774	0.19197	1.44786e-06		0.0152	0.2715	0.0561	0.0077	0.0745	0.1027	0.0281	0.4903	0.0573	0.02	0.1157	0.1732	0.0232	0.0595	0.3901	0.0024	0.0815	0.03	0.009	0.096	0.0935	0.0303	0.3334	0.0908	0.015	0.4305	0.0348	0.004	0.0064	0.6279	0.0198	0.1424	0.139	0.0178
HTR1E	NM_000865		-9382.54	0.06362		-9382.32	0.0643	0.05179	0.508493		-9381.18	0.06153	0.09374	0.0993614		0.0063	0.173	0.0365	0.0025	0.0838	0.0297	0.0114	0.2592	0.0438	0.0102	0.1028	0.0989	0.0063	0.0828	0.0756	0	0.0335	0.0001	0.005	0.0856	0.0582	0.0051	0.3065	0.0166	0.0102	0.2626	0.0387	0.0025	0.0434	0.0574	0.0074	0.1015	0.0731	0.0049
HTR2B	NM_000867		-14329.6	0.27269		-14328.5	0.27504	0.1753	0.144624		-14329.5	0.27213	0.28761	0.803424		0.0358	0.137161	0.1472	0.0197	0.174137	0.0825	0.0491	0.143018	0.3429	0.0258	0.222083	0.0638	0.0233	0.230644	0.0474	0.0168	0.375914	0.0164	0.0146	0.228934	0.0245	0.084	0.206867	0.2354	0.0393	0.186089	0.1785	0.002	0.0435944	0.0186	0.0168	0.162109	0.0897	0.0098
HTR2C	NM_000868		-11956	0.14463		-11956	0.14466	0.14313	0.976605		-11955.9	0.14506	0.13061	0.723956					0.011	0.0832	0.1325	0.0338	0.2534	0.1336	0.0059	0.0724	0.081	0.0081	0.0464	0.1744	0.0061	0.0463	0.1319	0.0044	0.0387	0.1147	0.0522	0.2929	0.1783	0.0114	0.1321	0.086	0.0028	0.0339	0.0827	0.0031	0.0308	0.1012	0.004
HTR3A	NM_000869		-17485.8	0.13379		-17485.5	0.13467	0.11239	0.412801		-17485.5	0.1348	0.11837	0.466441		0.045	0.456	0.0988	0.0236	0.1457	0.1619	0.0513	0.3995	0.1284				0.0323	0.1613	0.2001	0.0117	0.0237	0.492	0.0266	0.0241	1.1074	0.159	1.176	0.1352	0.0316	0.3587	0.088	0.021	0.0938	0.2234	0.0357	0.1645	0.2172	0.0049
HTR4	NM_000870		-12124.9	0.18016		-12124.8	0.17927	0.20975	0.557587		-12124	0.17765	0.24049	0.176136		0.1185	0.2796	0.4238	0.0165	0.0958	0.1725	0.1381	0.3321	0.416	0.0201	0.11	0.1824	0.0037	0.0323	0.1136	0	0.0286	0.0001	0.001	0.0435	0.0234	0.0131	0.2557	0.0513	0.0118	0.2374	0.0497	0	0.0237	0.0001	0.0047	0.0545	0.0858	0.0047
HTR6	NM_000871		-13098	0.10543		-13096.3	0.10738	0.07084	0.0672709		-13097.9	0.10601	0.09813	0.668274		0.066	0.3061	0.2156	0.014	0.1987	0.0706	0.0586	0.3679	0.1592	0.0247	0.1391	0.1779	0.0196	0.1145	0.1707	0.0022	0.0066	0.3343	0.009	0.0562	0.1605	0.0555	0.4915	0.113	0.0174	0.2642	0.0658	0.0071	0.0825	0.0856	0.0091	0.0982	0.0932	0.0162
IGF1R	NM_000875		-38521.1	0.05849		-38520.9	0.05831	0.06494	0.551006		-38521.1	0.05851	0.05802	0.952542		0.0078	0.2967	0.0263	0.0066	0.176	0.0374	0.0399	0.4528	0.0881	0.0022	0.1482	0.0145	0.0013	0.0817	0.0165	0.0025	0.1	0.0254				0.0373	0.8494	0.0439	0.0221	0.1563	0.1415	0.0104	0.0761	0.1366	0.0056	0.0951	0.0592	0.0003
IL2RB	NM_000878		-29660.9	0.35599		-29660.5	0.35772	0.3095	0.384007		-29660.4	0.35858	0.31246	0.310399		0.1319	0.2705	0.4874	0.0869	0.2536	0.3428	0.1655	0.5925	0.2793	0.0533	0.1368	0.3895	0.0593	0.1425	0.4164	0.0182	0.0619	0.295	0.0393	0.084	0.4682	0.2197	0.8624	0.2548	0.1511	0.3802	0.3976	0.0278	0.0774	0.3592	0.0509	0.1499	0.3397	0.0374
IL7	NM_000880		-6115.58	0.4995		-6115.31	0.50359	0.36288	0.461521		-6115.04	0.50728	0.34956	0.299318		0.0942	0.1448	0.6502	0.064	0.0666	0.9608	0.1046	0.1861	0.5618	0.0145	0.0517	0.2815	0.0183	0.0392	0.4657	0.014	0.0322	0.4341	0.0109	0.0296	0.3674	0.1571	0.1399	1.123	0.063	0.1081	0.5824	0.0145	0.0144	1.0093	0.0177	0.0476	0.3712	0.0031
ITGB6	NM_000888		-21751.6	0.12521		-21737.7	0.11943	0.26507	1.4301e-07		-21736.1	0.1179	0.24716	2.73349e-08		0.0226	0.1733	0.1301	0.0052	0.1044	0.0499	0.036	0.259	0.1391	0.011	0.0932	0.118	0.0101	0.0827	0.1222	0.0047	0.0318	0.1476	0.0037	0.0514	0.0728	0.0309	0.2208	0.1401	0.0092	0.1592	0.0576	0.0049	0.0492	0.1005	0.0067	0.0755	0.0885	0.0101
ITGB7	NM_000889		-28252.6	0.17243		-28252.3	0.17172	0.19509	0.439453		-28252.6	0.17225	0.17583	0.879187		0.0623	0.238691	0.2755	0.0275	0.243084	0.1348	0.0578	0.168359	0.4387	0.0148	0.127396	0.1135	0.0135	0.133635	0.1184	0.0027	0.0604147	0.0526				0.0541	0.133232	0.342	0.097	0.459303	0.3188	0.0094	0.204894	0.0346	0.0134	0.129301	0.0972	0.0112
KCNJ2	NM_000891		-9321.65	0.00674		-9320.67	0.00687	0.0001	0.160554		-9321.62	0.00668	0.00776	0.79048		0.0022	0.1797	0.0122	0.0011	0.1049	0.0105	0.0063	0.8554	0.0073	0.0011	0.0729	0.015	0	0.0591	0.0001	0	0.0379	0.0001	0	0.1777	0.0001	0.0041	0.5092	0.0081	0.0021	0.3366	0.0061	0.0011	0.032	0.034	0	0.0507	0.0001	0
KNG1	NM_000893		-27040.1	0.54996		-27040	0.54906	0.57301	0.791739		-27040.1	0.55017	0.54683	0.963711		0.2058	0.788486	0.3309	0.0591	0.52241	0.092	0.1255	0.365554	0.2802	0.0556	0.478597	0.1085	0.0977	0.967122	0.2049	0.0456	1.02034	0.0474	0.0981	1.53825	0.0604	0.1665	0.410039	0.2544	0.153	0.724468	0.2316	0.0383	0.834834	0.0428	0.0554	0.534572	0.066	0.0523
MAOB	NM_000898		-17900.8	0.20561		-17900.1	0.20706	0.15336	0.252212		-17900.5	0.20427	0.22967	0.496196		0.0678	0.2054	0.3302	0.0103	0.0987	0.1045	0.0342	0.2344	0.1459	0.0773	0.1022	0.7563	0.0252	0.0465	0.5413	0.0063	0.0318	0.1981	0.0206	0.0724	0.2846	0.1177	0.3266	0.3604	0.0279	0.2089	0.1338	0.0039	0.05	0.0772	0.0094	0.0529	0.177	0.0134
KITLG	NM_000899		-8467.19	0.32489		-8465.67	0.33064	0.18122	0.0813591		-8467.12	0.32281	0.3569	0.716355		0.0665	0.1077	0.6178	0.168	0.1098	1.5311	0.0962	0.2334	0.4123	0.0088	0.0774	0.1133	0.1147	0.1451	0.7904	0.0206	0.0328	0.6276	0.025	0.0022	11.1437	0.0459	0.1125	0.4083	0.0349	0.169	0.2066	0.0047	0.0277	0.1702	0.0135	0.0377	0.3578	0.008
MME	NM_000902		-18232.7	0.11811		-18232.7	0.11831	0.11117	0.799225		-18232.6	0.1177	0.12651	0.707802		0.021	0.1665	0.1259	0.0215	0.1272	0.1689	0.0477	0.3361	0.142	0.0162	0.1401	0.1154	0.0202	0.0745	0.2704	0.003	0.0318	0.0941	0.0134	0.127	0.1051				0.0228	0.0629	0.3622	0.01	0.1263	0.0793	0.0073	0.1568	0.0465	0.0109
NQO1	NM_000903		-11166.8	0.26271		-11166.8	0.26283	0.25883	0.956291		-11166.3	0.26014	0.33842	0.305843		0.0151	0.1378	0.1098	0.0233	0.0898	0.2599	0.0493	0.1899	0.2594	0.0307	0.0717	0.4286	0.0936	0.1193	0.7844	0.0397	0.1076	0.3689	0.0695	0.0784	0.887	0.1035	0.7904	0.1309							0.1334	0.2199	0.6067	0.0202
NQO2	NM_000904		-10623.6	0.24758		-10621.8	0.2427	0.37077	0.0621174		-10621.4	0.2407	0.36553	0.0361153		0.0478	0.6132	0.078	0.0745	0.3157	0.2361	0.1268	0.3391	0.3741	0.0264	0.1276	0.2067	0.052	0.0831	0.6267	0.027	0.1355	0.1994										0.0144	0.1057	0.1365	0.0941	0.2129	0.4418	0.0203
NPY	NM_000905		-2814.43	0.09663		-2812.67	0.09127	0.22714	0.0607603		-2812.1	0.08978	0.23459	0.03116		0.0138	0.2205	0.0628	0.0111	0.1002	0.1112	0.2047	0.4437	0.4612	0.0059	0.0643	0.0921	0.02	0.098	0.204	0	0.0309	0.0001	0	0.0505	0.0001	0.0377	0.1617	0.2333	0.0141	0.167	0.0846	0.0038	0.0493	0.0778	0.0099	0.0324	0.3071	0.0147
NPR3	NM_000908		-15403.2	0.12662		-15401	0.12913	0.07904	0.0340168		-15403	0.12744	0.11444	0.569211		0.0153	0.1589	0.0966	0.0047	0.1087	0.0429	0.0377	0.2641	0.1429	0.0112	0.0588	0.19	0.0114	0.0695	0.1638	0.0026	0.0365	0.0704	0.0005	0.0436	0.0123	0.0299	0.2033	0.1472	0.0127	0.1541	0.0824	0.0008	0.06	0.0133	0.0058	0.0603	0.0962	0.005
OPRD1	NM_000911		-9960.54	0.05671		-9959	0.05787	0.03291	0.0783211		-9959.72	0.05779	0.04174	0.199228		0.0109	0.2857	0.0383	0.002	0.1652	0.0121	0.0197	0.3443	0.0573	0.0132	0.157	0.0842	0.0066	0.1939	0.0338	0.0036	0.0365	0.0976	0.0009	0.1095	0.0084	0.0194	0.2833	0.0686	0.0076	0.1567	0.0483							0.0127
OPRK1	NM_000912		-10379.7	0.06378		-10379.5	0.06329	0.07682	0.493986		-10376.5	0.06123	0.10453	0.0111171		0.0225	0.6804	0.033	0.0078	0.2225	0.0352	0.0334	0.3997	0.0834	0.0072	0.158	0.0456	0.0137	0.1	0.1373	0.0055	0.0654	0.0841	0.0018	0.0238	0.0738	0.0399	0.6398	0.0624	0.019	0.3554	0.0535	0.0052	0	999				0.0033
OPRM1	NM_000914		-10704.6	0.09763		-10691.7	0.0889	0.43648	3.52448e-07		-10676.8	0.08239	0.3781	8.30447e-14		0.042	0.3648	0.1152	0.0031	0.1068	0.0291	0.0244	0.2273	0.1072				0.0152	0.0914	0.1662	0.0057	0.0163	0.3516	0.0055	0.0092	0.598	0.0327	0.3504	0.0934	0.013	0.2924	0.0445	0.0011	0.039	0.0287	0.0064	0.0967	0.0661	0.006
OXTR	NM_000916		-10770.6	0.05509		-10770.5	0.05535	0.04994	0.702675		-10770.5	0.05475	0.05968	0.69295		0.0681	0.2795	0.2435	0.015	0.1304	0.1153	0.0279	0.4345	0.0641	0.0146	0.2114	0.0689	0.0096	0.1512	0.0638	0.0032	0.0763	0.0417	0.0182	0	394.184	0.0553	0.5837	0.0947				0.0004	0.0432	0.0097				0.0218
PAM	NM_000919		-30906.7	0.16759		-30890	0.1611	0.38823	7.085e-09		-30892.4	0.16018	0.31881	8.59284e-08		0.0463	0.17739	0.178	0.0132	0.11668	0.0782	0.4196	1.2222	0.6431	0.0145	0.124814	0.0609	0.0155	0.153433	0.0412	0.0074	0.165581	0.0345	0.0057	0.0893785	0.0313	0.0616	0.151702	0.3456	0.0194	0.0918606	0.1692	0.001	0.0217972	0.0354	0.0137	0.132196	0.0609	0.007
PGR	NM_000926		-30736.6	0.25065		-30736.1	0.24956	0.29508	0.334497		-30736.1	0.24956	0.29508	0.334497		0.0874	0.3412	0.2562	0.0286	0.0694	0.4128	0.103	0.3011	0.3421	0.0282	0.1028	0.2744	0.0194	0.0598	0.3248	0.0049	0.05	0.0978	0.0795	0.2435	0.3266	0.0823	0.4698	0.1753				0.0086	0.0327	0.2621	0.1033	0.1524	0.6779	0.0083
ABCB1	NM_000927		-42490.2	0.22102		-42484.4	0.21754	0.34295	0.000646171		-42484.5	0.21651	0.31382	0.000714319					0.0134	0.0669	0.2	0.0495	0.2686	0.1844				0.0275	0.0689	0.3996	0.0087	0.0238	0.3658	0.016	0.0433	0.3703	0.0541	0.2576	0.2098	0.0497	0.188	0.2646	0.0243	0.0509	0.4775	0.0297	0.0862	0.3451	0.0495
PLA2G1B	NM_000928		-5988.25	0.21429		-5987.45	0.21051	0.30785	0.207549		-5987.51	0.20996	0.29032	0.224754		0.0517	0.3571	0.1449	0.0451	0.0626	0.7205	0.1385	0.5676	0.244	0.0646	0.2262	0.2856				0.0144	0.0552	0.2606	0.0763	0.0214	3.5711	0.1053	1.16	0.0908	0.0853	0.3414	0.2499				0.0898	0.0799	1.124	0.0464
PLCB3	NM_000932		-38381.7	0.08646		-38381.1	0.08577	0.10049	0.245188		-38381.7	0.08615	0.09052	0.670961		0.0168	0.3673	0.0458				0.1552	0.7624	0.2036	0.0133	0.1824	0.0731	0.0119	0.1459	0.0812	0.0078	0.068	0.115	0.0116	0.1254	0.0928	0.0257	0.4445	0.0577	0.0406	0.3111	0.1304	0.0036	0.0919	0.0393	0.0158	0.1709	0.0926	0.006
PLCB4	NM_000933		-26716.2	0.06474		-26681.3	0.05967	0.21875	0		-26671.3	0.05755	0.19586	0		0.0124	0.276	0.045	0.0013	0.0809	0.0166	0.0187	0.3149	0.0594	0.0046	0.0693	0.0667	0.0409	0.1153	0.3543	0.002	0.0206	0.0974	0.0009	0.038	0.0226	0.003	0.2506	0.0119	0.0019	0.1536	0.0121	0.001	0.032	0.031	0.0026	0.0669	0.0389	0.0034
PRIM1	NM_000946		-12253.9	0.22362		-12249.3	0.21687	0.42964	0.00219682		-12248.8	0.21453	0.38689	0.00131436		0.0312	0.119537	0.1588	0.0167	0.147618	0.0682	0.0427	0.124376	0.2256	0.0185	0.159245	0.0955	0.0067	0.0663226	0.0342	0.0066	0.14768	0.0164	0.0086	0.134852	0.0515	0.0259	0.0637839	0.2419	0.0508	0.240542	0.2293	0.0058	0.126424	0.0288	0.0167	0.161144	0.0632	0.0085
PTGFR	NM_000959		-10754	0.14668		-10751.9	0.1494	0.07406	0.0390411		-10753.8	0.14775	0.12401	0.543155		0.0154	0.1306	0.1182	0.0082	0.0582	0.1408	0.0124	0.2299	0.054	0.0156	0.0694	0.2251	0.0161	0.0556	0.289	0.0098	0.0332	0.2958	0.0066	0.0274	0.239	0.0265	0.1944	0.1363	0.0093	0.1107	0.0841	0.0026	0.024	0.1065	0.009	0.06	0.1507	0.0065
PTGS2	NM_000963		-18592.5	0.12435		-18592.4	0.12407	0.13355	0.754248		-18591.8	0.12301	0.1519	0.263635		0.0285	0.109193	0.209	0.018	0.15911	0.0867	0.0359	0.104569	0.2635	0.0188	0.161828	0.1372	0.0129	0.127696	0.0853	0.0039	0.0872656	0.0504	0.0128	0.20071	0.0626				0.0203	0.0961222	0.2181	0.0147	0.320419	0.0428	0.0085	0.0820192	0.1503	0.0061
RPL5P34	NM_000969		-7060.06	0.06779		-7053.51	0.06194	0.234	0.000293592		-7056.39	0.06295	0.16099	0.00670571		0.0104	0.1376	0.0754	0.0015	0.0514	0.0286	0.0074	0.2527	0.0294	0	0.1181	0.0001	0.0044	0.0971	0.0455	0	0.0461	0.0001	0.0101	0	999	0	0.382	0.0001				0.0018	0.1171	0.015	0	0.0266	0.0001
RPS24	NM_001026		-3374.69	0.04424		-3374.55	0.04378	0.06787	0.595035		-3374.41	0.04512	0.02678	0.457587		0	0.1118	0.0001	0.1773	0.3401	0.5214	0.0235	0.3215	0.0732				0.0026	0.0677	0.0377	0.0441	0.0001	841.039	0	0	0.0001	0.0766	1.2219	0.0627	0	0.119	0.0001	0	0.0382	0.0001	0	0.103	0.0001	0
RYR2	NM_001035		-118531	0.04245		-118450	0.04011	0.1356	0		-118460	0.0401	0.11851	0					0.0077	0.1552	0.0493	0.0204	0.2703	0.0754	0.0059	0.091	0.0644	0.0047	0.0656	0.0722	0.002	0.0406	0.0483	0.0038	0.0532	0.071	0.0126	0.2866	0.044	0.0203	0.4534	0.0447	0.0023	0.05	0.046	0.0043	0.087	0.0491	0.0043
RYR3	NM_001036		-115894	0.08498		-115760	0.07883	0.26214	0		-115760	0.07883	0.26214	0		0.0509	0.215	0.2369	0.0048	0.0943	0.0508	0.0396	0.3256	0.1215	0.0085	0.0852	0.0997	0.0142	0.1106	0.128	0.0036	0.0396	0.0907	0.0034	0.0516	0.0649	0.0083	0.2405	0.0344	0.0109	0.1769	0.0613	0.0031	0.0386	0.0807	0.0051	0.0837	0.0613	0.0055
SCNN1A	NM_001038		-22440.9	0.14507		-22434.5	0.14113	0.25198	0.00035608		-22427.5	0.13812	0.27531	2.39801e-07		0.0627	0.539	0.1163	0.0258	0.1842	0.1402	0.0548	0.3808	0.144	0.023	0.126	0.1826	0.029	0.1337	0.217	0.0153	0.0685	0.2229	0.0236	0.1122	0.2104	0.0771	0.6871	0.1122	0.0419	0.3166	0.1322	0.0184	0.0633	0.2902	0.0253	0.1178	0.2143	0.0165
SLC6A2	NM_001043		-16820.9	0.07545		-16819.4	0.07644	0.04668	0.0778918		-16820	0.07667	0.05489	0.173276		0.0138	0.29	0.0477	0.0053	0.0396	0.1347	0.018	0.3288	0.0548				0.0144	0.171	0.0842	0.0074	0.0846	0.0874	0.01	0.1207	0.0828	0.0152	0.4016	0.0378	0.02	0.3782	0.0528	0.0035	0.0707	0.0492	0.0076	0.1017	0.0746	0.0091
SLC6A3	NM_001044		-19733.7	0.07648		-19697.2	0.068	0.20378	0		-19697.5	0.06686	0.19319	0					0.0083	0.1701	0.0692383	0.1599	0.8158	0.441716	0.0087	0.2339	0.0704898	0.0065	0.1588	0.0641164				0.0184	0.0005	0.281292	0.0226	0.922	0.055358				0.0141	0.0963	0.299606	0.0187	0.1325	0.174353	0.0133
SLC6A4	NM_001045		-18275.7	0.09857		-18269.9	0.09547	0.1886	0.000667181		-18269.6	0.0947	0.16946	0.000491271		0.0716	0.3024	0.2368	0.0074	0.1311	0.0561	0.0179	0.4183	0.0429	0.0163	0.0956	0.1703	0.0204	0.0854	0.2394	0.0016	0.0407	0.04	0.0028	0.0428	0.066	0.0273	0.3774	0.0723	0.0197	0.1998	0.0984	0.0056	0.0602	0.0936	0.0131	0.1176	0.1117	0.0047
SLC12A2	NM_001046		-27712	0.09723		-27711.9	0.09694	0.10559	0.677841		-27690.6	0.09023	0.21235	6.41932e-11		0.016	0.1485	0.1075	0.0074	0.0756	0.098	0.0357	0.188	0.1897	0.0106	0.0972	0.1093	0.0063	0.0609	0.1031	0.0019	0.0153	0.1228	0.0059	0.0241	0.246	0.0162	0.2066	0.0786	0.0045	0.1647	0.0276	0	0.081	0.0001				0.0073
SSTR5	NM_001053		-11013.6	0.0785		-11013.5	0.07916	0.06936	0.563455		-11013.4	0.07952	0.06788	0.444351		0.0677	0.7473	0.0906	0.0342	0.2673	0.1281	0.0371	0.6865	0.054				0.014	0.2065	0.0678	0.0167	0.0947	0.1765	0.0352	0.176	0.2	0.0665	0.4804	0.1385				0.0088	0.1239	0.0711	0.0069	0.1785	0.0387	0.0137
TACR2	NM_001057		-13601.5	0.13771		-13591.1	0.1305	0.28772	4.93866e-06		-13582.4	0.12587	0.31351	6.10357e-10		0.0752	0.3963	0.1898	0.0184	0.1571	0.1173	0.0551	0.3731	0.1478	0.0214	0.1618	0.1323	0.0149	0.0962	0.1547	0.005	0.0643	0.0773	0.0197	0.1212	0.1625	0.0576	0.7208	0.0799	0.0705	0.3331	0.2117	0.0165	0.0682	0.2417	0.0359	0.1902	0.1887	0.0138
TACR3	NM_001059		-13053.3	0.12574		-13052.1	0.12427	0.18716	0.129544		-13048.3	0.12182	0.24386	0.00167972		0.0719	0.3732	0.1926	0.0157	0.1437	0.1091	0.0515	0.4526	0.1138	0.0151	0.1199	0.1262	0.018	0.072	0.2502	0.0042	0.0243	0.1711				0.104	0.7528	0.1382	0.0327	0.0004	85.4573
TF	NM_001063		-35127.5	0.40318		-35126.8	0.40096	0.4886	0.230938		-35120.1	0.39196	0.6027	0.000119861		0.1811	0.6436	0.2813	0.0211	0.0759	0.2775	0.1661	0.5054	0.3286							0.0777	0.0617	1.2602	0.0357	0.0865	0.4124	0.0836	0.3458	0.2416	0.0905	0.2658	0.3406	0.0394	0.0543	0.725	0.0533	0.0976	0.5459	0.0467
CUBN	NM_001081		-139014	0.29151		-139014	0.29098	0.3056	0.47146		-139014	0.2919	0.28498	0.673456					0.023	0.0878	0.2618	0.0773	0.3386	0.2282	0.0321	0.1094	0.2939				0.0097	0.0449	0.2159	0.0158	0.0415	0.3796	0.1089	0.6796	0.1602	0.0511	0.2226	0.2297	0.0125	0.0456	0.2747	0.0297	0.1039	0.2862	0.0282
ACCN1	NM_001094		-10534.2	0.08854		-10527.2	0.09093	0.00749	0.000178943		-10529.4	0.09159	0.0306	0.00206117		0	0.1871	0.0001	0	0.0741	0.0001	0.0088	0.2168	0.0406	0.0647	0.1599	0.4048	0	0.1149	0.0001	0	0.031	0.0001	0.0016	0.0122	0.1308	0.0056	0.2963	0.0188	0.0016	0.1807	0.0089	0	0.0184	0.0001	0	0.1403	0.0001
ACTN1	NM_001102		-17546.2	0.01536		-17543.3	0.0148	0.03061	0.0157096		-17543.8	0.01475	0.02596	0.0294716		0.0023	0.2264	0.01	0.0018	0.1009	0.0178	0.0221	0.4071	0.0542	0.0014	0.1194	0.0116	0	0.1024	0.0001	0	0.0432	0.0001	0	0.1111	0.0001	0.001	0.3543	0.0027	0.0009	0.1712	0.0053	0	0.0734	0.0001	0.0036	0.1338	0.0268	0.0009
ACTN3	NM_001104		-20363	0.03118		-20362.9	0.03102	0.0343	0.647102		-20361.3	0.03038	0.04265	0.0636681		0.0456	0.5273	0.0865	0.0037	0.1563	0.0234	0.0104	0.4437	0.0234	0.0122	0.1637	0.0745	0.0111	0.1034	0.1076	0.0002	0.051	0.0048	0.0053	0.0726	0.0736	0.0463	0.5183	0.0894	0.0229	0.2705	0.0847	0.0035	0.0631	0.0562	0.0022	0.1172	0.0188	0.0031
ADCY8	NM_001115		-27977.3	0.05019		-27935.3	0.04539	0.18091	0		-27915.6	0.04287	0.17278	0					0.0033	0.082	0.0405	0.0109	0.2391	0.0454				0.0044	0.0938	0.0472	0.0012	0.0294	0.0413	0.0016	0.0278	0.0564	0.0102	0.2545	0.04	0.0081	0.2548	0.0316	0.001	0.0408	0.0239	0.0028	0.0932	0.0301	0.0018
ADCY9	NM_001116		-36072.1	0.08112		-36071.8	0.0808	0.0908	0.473481		-36072	0.08093	0.08477	0.733921					0.0184	0.2708	0.0679	0.0399	0.6118	0.0653				0.0167	0.0736	0.2263	0.0047	0.0807	0.0577				0.0302	0.2741	0.1103	0.0734	0.5268	0.1393	0.0031	0.0407	0.0757	0.0065	0.085	0.0768	0.0078
ADCYAP1R1	NM_001118		-14748.2	0.08927		-14738	0.08471	0.20672	6.33941e-06		-14739.8	0.08441	0.17235	4.17969e-05		0.0152	0.3159	0.0482	0.0007	0.1319	0.0054	0.0251	0.326	0.0771	0.0272	0.1221	0.2229	0.0037	0.0932	0.0393	0.0121	0.0644	0.1871	0.01	0.0898	0.1116	0.0252	0.4549	0.0553	0.0144	0.2283	0.063	0.0062	0.0497	0.1243	0.0088	0.1095	0.0808	0.0044
ADD1	NM_001119		-24254.9	0.13339		-24254.2	0.13423	0.10501	0.246883		-24243.3	0.12778	0.24037	1.43698e-06		0.0399	0.3032	0.1315	0.0162	0.2222	0.0728	0.0244	0.4563	0.0534	0.0177	0.1341	0.1322	0.0103	0.1126	0.0913	0.0173	0.0599	0.2885				0.021	0.1812	0.1162				0.0013	0.037	0.0351	0.0064	0.0787	0.0816	0.0082
ADM	NM_001124		-9654.49	0.26984		-9652.6	0.2748	0.15151	0.0524278		-9650.62	0.27827	0.13223	0.00540046		0.0643	0.3789	0.1697	0.022	0.1915	0.1151	0.1196	0.5149	0.2322	0.0375	0.1505	0.2491	0.0155	0.0618	0.2508	0.0011	0.0615	0.0179	0.0165	0.1508	0.1094	0.388	0.6932	0.5596	0.0379	0.2298	0.1648	0.0089	0.0883	0.1007	0.0306	0.0955	0.32	0.0045
ADSS	NM_001126		-13086.2	0.13306		-13085.9	0.13224	0.1645	0.467494		-13086.2	0.1333	0.12716	0.8579		0.1076	0.3125	0.3444	0.001	0.0827	0.0122	0.0081	0.2018	0.04	0.154	0.2737	0.5627	0.009	0.0245	0.367	0	0.0222	0.0001	0	0.0215	0.0001	0.0019	0.2116	0.0092	0.008	0.3073	0.0259	0.0181	0.0526	0.3445	0.0129	0.1153	0.1117	0.0376
AGRP	NM_001138		-4746.95	0.24132		-4746.95	0.2412	0.24387	0.974597		-4746.68	0.23779	0.29175	0.467884		0.0814	0.33	0.2466	0.0214	0.1151	0.1859	0.0906	0.2257	0.4015	0.0336	0.092	0.3657	0.0253	0.0655	0.3868	0.004	0.0476	0.0837	0.0306	0.1518	0.2012	0.0445	0.2212	0.201	0.0287	0.3781	0.0759	0.0328	0.0809	0.4052	0.0222	0.1023	0.2175	0.0182
ANGPT1	NM_001146		-9851.96	0.06837		-9850.92	0.06927	0.03445	0.14867		-9850.58	0.06959	0.03391	0.0965583		0.0081	0.1353	0.0597	0.0033	0.0421	0.0785	0.016	0.2874	0.0555	0.0038	0.0599	0.063	0.002	0.0557	0.0359	0.0018	0.0397	0.0445	0	0.021	0.0001	0	0.181	0.0001	0.0044	0.118	0.0374	0.0009	0.0279	0.0317	0.0035	0.0484	0.073	0.0018
ANK3	NM_001149		-84067.1	0.19156		-84036.5	0.18554	0.36959	5.10703e-15		-84053.3	0.18697	0.28506	1.38118e-07		0.0146	0.1517	0.0962	0.0026	0.0304	0.084	0.0835	0.3575	0.2336	0.0129	0.1031	0.1251	0.1516	0.1727	0.8773	0.034	0.0492	0.6914	0.001	0.034	0.03	0.0152	0.1732	0.0881	0.0151	0.1514	0.0998	0.0007	0.0174	0.0412	0.0371	0.0987	0.3754	0.0084
ANPEP	NM_001150		-47415.3	0.21625		-47415.2	0.21573	0.22895	0.608151		-47411.5	0.21271	0.27734	0.0060457					0.0603	0.1937	0.3114	0.1198	0.4525	0.2649	0.0454	0.1895	0.2398	0.0475	0.1538	0.3086	0.015	0.1143	0.1308	0.0498	0.2019	0.2468	0.1134	0.6229	0.182	0.1042	0.4796	0.2174	0.0303	0.0533	0.5683	0.042	0.2134	0.197	0.0414
ARHGAP5	NM_001173		-24355.5	0.05251		-24351.7	0.0511	0.09047	0.00582205		-24293.9	0.04427	0.20945	0		0.0075	0.0287349	0.1366	0.0019	0.0167949	0.0548	0.0089	0.0259238	0.1471	0.005	0.0430393	0.0814	0.0056	0.0554338	0.0655	0.0003	0.00671274	0.024	0.0006	0.00940826	0.0181	0.0046	0.0113284	0.2056	0.0075	0.0355131	0.1361	0.0003	0.00653917	0.0371	0.0027	0.0260532	0.0623	0.0009
ARNTL	NM_001178		-12678.5	0.04737		-12651	0.03791	0.41198	1.30784e-13		-12627.5	0.03347	0.38217	0		0.0007	0.1481	0.005	0.0026	0.0905	0.0292	0.0091	0.3539	0.0256	0.0658	0.0998	0.6599	0.0035	0.0637	0.0553	0.0015	0.0217	0.0675	0.0022	0.0485	0.0455	0.0067	0.2284	0.0293	0.0022	0.1598	0.0138	0.0037	0.0195	0.1888	0.0015	0.0621	0.0236	0
BMP2	NM_001200		-9593.92	0.08479		-9591.76	0.08295	0.1676	0.0376842		-9591.47	0.08207	0.14438	0.0270993		0.0262	0.3809	0.0689	0.0119	0.0965	0.123	0.0286	0.2367	0.1207	0.0089	0.078	0.1138	0.0094	0.0637	0.147	0.0069	0.0507	0.1352	0	0.0507	0.0001	0.0161	0.2273	0.0708	0.008	0.166	0.0481	0.0046	0.0247	0.1864	0.0057	0.1113	0.0514	0.0035
BMP4	NM_001202		-7332.71	0.06613		-7331.36	0.0648	0.14461	0.100225		-7331.78	0.06464	0.10763	0.173479		0.0044	0.0864	0.0514	0.0042	0.0449	0.0943	0.0144	0.1784	0.0805	0.0012	0.0519	0.0234	0.0012	0.041	0.0295	0.0011	0.0306	0.0352	0	0.0284	0.0001	0.0077	0.1419	0.0543	0.0044	0.0885	0.0498	0.001	0.0264	0.0397	0.0099	0.1061	0.0931	0.0111
BMPR1B	NM_001203		-12123.4	0.04434		-12096	0.03958	0.24217	1.30562e-13		-12102.3	0.03963	0.16989	8.28714e-11		0.0018	0.1571	0.0114	0.002	0.1089	0.0182	0.0045	0.2734	0.0164	0.0016	0.0628	0.0261	0.0037	0.0552	0.0664	0	0.0427	0.0001	0.0009	0	622.153	0.0221	0.8971	0.0246	0.0046	0.2598	0.0176	0.0009	0.0492	0.0184	0.0045	0.1489	0.0304	0.0009
CA6	NM_001215		-16309.5	0.32894		-16308.3	0.33381	0.2499	0.122521		-16309.4	0.33099	0.30554	0.606076		0.1957	0.74979	0.4849				0.1612	0.46954	0.4527				0.0798	0.789932	0.1321	0.0273	0.610859	0.1135	0.0978	1.53355	0.1118	0.1144	0.281733	0.8275	0.105	0.497184	0.3727	0.0581	1.26642	0.0471	0.0755	0.728524	0.1289	0.0393
CA12	NM_001218		-14826.7	0.27181		-14823.7	0.27708	0.15885	0.0139892		-14826.6	0.27289	0.25756	0.745737		0.1136	0.2986	0.3804	0.0192	0.1374	0.1401	0.0815	0.3889	0.2095	0.0459	0.0796	0.5758	0.043	0.0664	0.6467	0	0.0703	0.0001	0.0337	0	999	0.0991	0.5656	0.1752	0.0262	0.206	0.127	0.0183	0.077	0.2376	0.0205	0.0617	0.3329	0.0211
CAMK2D	NM_001221		-10249.2	0.05286		-10245.4	0.05036	0.11113	0.00578999		-10231.5	0.04562	0.16408	2.64361e-09		0.0027	0.1187	0.0227	0.0016	0.0505	0.0323	0.0089	0.1838	0.0485	0.002	0.0668	0.0296	0.0011	0.0464	0.0231	0	0.0177	0.0001				0.0018	0.2899	0.0063	0.0018	0.1895	0.0097	0.0027	0.0387	0.0697	0	0.0618	0.0001	0
CCNE1	NM_001238		-21052.7	0.26336		-21050.2	0.25998	0.44628	0.0277272		-21052.4	0.26215	0.30071	0.506396		0.0275	0.1536	0.1789	0.079	0.169	0.4674	0.0656	0.2592	0.2532	0.1437	0.2998	0.4794	0.0156	0.2223	0.0702	0.0543	0.0473	1.1474	0.0167	0.0209	0.8027	0.189	0.4567	0.4139	0.1372	0.4114	0.3334				0.0521	0.2624	0.1986	0.0099
CCNT1	NM_001240		-18014.5	0.15665		-18011.5	0.15335	0.24821	0.013757		-18009.4	0.15159	0.26338	0.00140136		0.0209	0.1397	0.1498	0.0051	0.0731	0.0697	0.0269	0.2049	0.1312	0.0441	0.0949	0.4644	0.0136	0.0459	0.2956	0.0028	0.0093	0.3012	0.0053	0.0202	0.2599	0.0178	0.17	0.1048	0.0198	0.2241	0.0884	0.0034	0.0193	0.1753	0.0124	0.047	0.2628	0.0026
CCNT2	NM_001241		-17677.9	0.21714		-17673.1	0.21114	0.37369	0.0019876		-17667.3	0.20607	0.41601	4.51127e-06		0.0084	0.0321831	0.0916	0.0069	0.060992	0.0533	0.0428	0.124667	0.2608	0.0236	0.203145	0.0906	0.008	0.0791911	0.051	0.0026	0.0581771	0.0152	0.001	0.0156804	0.022	0.0182	0.0448211	0.1447	0.0096	0.0454568	0.0649	0.0013	0.0283364	0.0179	0.0238	0.229654	0.0558	0.0033
CDH13	NM_001257		-21285.9	0.09938		-21285.4	0.09999	0.0801	0.344983		-21285.8	0.0998	0.09033	0.602931					0.0277	0.2292	0.1209	0.0681	0.514	0.1326	0.0344	0.109	0.3152	0.0157	0.0632	0.2482	0.0048	0.0582	0.0821	0.0145	0.1302	0.1112	0.1157	1.166	0.0992	0.0402	0.2378	0.1689	0.0034	0.0466	0.0733	0.0064	0.0927	0.0695	0.0091
CHGA	NM_001275		-20973.7	0.32914		-20971.7	0.33363	0.22166	0.0450776		-20973.4	0.33143	0.2929	0.43991		0.1061	0.3659	0.2899	0.036	0.0878	0.4095				0.0379	0.1226	0.3089	0.049	0.1037	0.4721	0.0202	0.0811	0.2496	0.0444	0.0696	0.6374	0.4577	1.1011	0.4156	0.0847	0.325	0.2606	0.0128	0.035	0.3649	0.0334	0.0934	0.3577	0.0174
CHI3L1	NM_001276		-18120.3	0.25305		-18093.7	0.23405	0.61002	3.2363e-13		-18093	0.23055	0.54807	1.55098e-13					0.0282	0.1478	0.235243	0.1201	0.5144	0.33177	0.0119	0.1049	0.0964171	0.0327	0.0877	0.322555	0.0319	0.0628	0.726963	0.0368	0.1818	0.562583	0.2152	0.9424	0.527125	0.0404	0.222	0.177614	0.0441	0.1257	0.937066	0.0325	0.1969	0.30302	0.0125
LDB2	NM_001290		-6997.45	0.05557		-6995.34	0.05787	0.01139	0.0399563		-6997.02	0.0572	0.03842	0.358022		0.0609	0.2592	0.2348	0	0.0876	0.0001	0.0081	0.2475	0.0328	0.0012	0.0494	0.0235	0	0.0507	0.0001	0.0017	0.0228	0.074	0.0023	0.0803	0.0291	0.0058	0.1676	0.0347	0.007	0.1823	0.0384	0	0.0391	0.0001	0	0.0477	0.0001	0
KLF6	NM_001300		-8257.21	0.09482		-8256.41	0.09577	0.04964	0.207141		-8255.45	0.09667	0.04303	0.0606639		0.0083	0.12	0.0689	0.0017	0.06	0.0278	0.0148	0.2543	0.058	0.0038	0.1705	0.0221	0.0034	0.0233	0.1476				0.0076	0	999	0.0674	0.8131	0.0829	0.0044	0.2271	0.0195	0.0268	0.1541	0.1737	0.0041	0.0797	0.0519	0.0122
CYLC2	NM_001340		-23519.2	0.48284		-23518.4	0.4767	0.57693	0.218295		-23518.4	0.4767	0.57693	0.218295		0.2237	0.5662	0.395	0.1865	0.1642	1.1355	0.1468	0.4397	0.3339	0.0642	0.1423	0.4507	0.0596	0.1219	0.4888	0.1107	0.095	1.1644	0.0056	0.1	0.0559	0.3798	0.7467	0.5087	0.2391	0.2534	0.9433	0.0306	0.117	0.2613				0.101
DAB2	NM_001343		-21721.8	0.27277		-21713.4	0.26334	0.48694	4.15871e-05		-21714.9	0.26262	0.42492	0.000210544		0.0972	0.1816	0.5352	0.0512	0.0816	0.6271	0.0597	0.2245	0.2658	0.0202	0.0583	0.346	0.0223	0.0489	0.4554	0.006	0.028	0.214	0.0136	0.0242	0.5606	0.032	0.1354	0.2363	0.0318	0.1015	0.3137	0.0158	0.0293	0.54	0.0391	0.058	0.6747	0.009
DGKQ	NM_001347		-35018.7	0.16279		-35016.4	0.16474	0.12227	0.0306482		-35014.2	0.16629	0.11714	0.00262011		0.1356	0.7901	0.1716	0.0206	0.1183	0.1742	0.0438	0.4127	0.1061				0.0255	0.1638	0.1558	0.0402	0.1339	0.3003	0.0302	0.0002	198.263	0.0647	0.5319	0.1217				0.0126	0.0521	0.2424	0.0274	0.1816	0.1508	0.0271
DHCR7	NM_001360		-12600.6	0.08935		-12600.1	0.09033	0.07231	0.316352		-12600.5	0.08882	0.09565	0.678754		0.0437	0.167429	0.4229	0.0101	0.0892781	0.2073	0.0482	0.140396	0.697	0.02	0.172157	0.182	0.0235	0.232624	0.1633	0.0047	0.105166	0.1199										0.0124	0.270286	0.0559	0.0212	0.204566	0.1907	0.0174
DHODH	NM_001361		-11720.3	0.13021		-11719.4	0.12835	0.17908	0.172468		-11718.1	0.12678	0.19795	0.0345944		0.0338	0.178	0.1899	0.0261	0.1022	0.2551	0.0432	0.2754	0.1567	0.0121	0.101	0.1202	0.012	0.0823	0.1459	0.0045	0.0576	0.0781	0.0083	0.1045	0.0798	0.0278	0.4396	0.0633	0.0349	0.17	0.2053	0.0072	0.0233	0.3064	0.0117	0.0648	0.1813	0.0092
DLG2	NM_001364		-21721.5	0.13555		-21629.2	0.11338	0.60299	0		-21641.4	0.1138	0.50726	0		0.0557	0.2653	0.2099	0	0.0838	0.0001	0.0031	0.1981	0.0157	0.0565	0.1678	0.3366	0.001	0.0546	0.0188	0.0005	0.0274	0.0179	0.001	0.0368	0.028	0.0037	0.2316	0.0161	0.0005	0.1703	0.003	0	0.0219	0.0001	0	0.0576	0.0001	0.0005
DLG4	NM_001365		-15345.7	0.04222		-15225.8	0.03032	0.44134	0		-15237.9	0.02956	0.29808	0		0.0176	0.2548	0.0689	0.001	0.0979	0.0102	0.0055	0.2483	0.0221	0.0013	0.0959	0.0133	0.0013	0.0834	0.0152	0.0001	0.0225	0.0034	0	0.0392	0.0001	0.0035	0.227	0.0155	0.0012	0.1364	0.0085	0	0.0434	0.0001	0	0.0511	0.0001	0
DOCK1	NM_001380		-47004.2	0.06311		-46998	0.06209	0.11654	0.000443215		-47002.9	0.06251	0.07943	0.110024		0.0157	0.3115	0.0504	0.0101	0.2267	0.0446	0.0536	0.6777	0.079	0.0081	0.1643	0.0492	0.005	0.1163	0.0432	0.0066	0.0654	0.1012							0	0.1005	0.0001	0.0013	0.0581	0.0217	0.0026	0.098	0.0266	0.0024
DPYSL2	NM_001386		-12398.4	0.02093		-12390.2	0.01932	0.07101	5.35706e-05		-12394.5	0.0191	0.05596	0.00535003		0.0016	0.00613012	0.1794	0	0	0.0962	0.0047	0.0136901	0.3722	0	0	0.0632	0.0008	0.00791911	0.0695	0.0015	0.0335637	0.0676	0.0016	0.0250887	0.0288	0.0016	0.00394032	0.2313	0.0023	0.0108907	0.1938	0	0	0.0726	0.0016	0.0154389	0.0796	0
DUSP4	NM_001394		-9510.36	0.02304		-9509.57	0.02346	0.01278	0.208111		-9508.36	0.02397	0.01154	0.0456264					0.0011	0.1719	0.0062	0.0157	0.3365	0.0467	0.0065	0.1632	0.0401	0.0043	0.1429	0.0301	0.001	0.0441	0.0235	0.004	0.0763	0.0528	0.005	0.4798	0.0105	0.0031	0.2378	0.0128	0.001	0.1143	0.0087	0.009	0.0629	0.143	0.001
EMP2	NM_001424		-6250.94	0.18568		-6247.53	0.17945	0.40632	0.00900554		-6248.96	0.18018	0.31554	0.0462789		0.0716	0.4136	0.173				0.0909	0.5481	0.1658	0.007	0.1792	0.0393	0.0281	0.157	0.1789	0.0099	0.0871	0.1139				0.0716	0.9731	0.0736	0.0507	0.1061	0.4774	0.0287	0.079	0.3634	0.0277	0.1268	0.2184	0.0379
EN2	NM_001427		-7867.15	0.08989		-7853.78	0.08108	0.22422	2.30988e-07		-7853.78	0.08108	0.22422	2.30988e-07		0.0199	0.3281	0.0608	0.0073	0.2734	0.0266	0.0795	0.5783	0.1374	0.0068	0.1685	0.0401	0.0058	0.2282	0.0252	0.029	0.0495	0.5855	0.0181	0.0001	299.93	0.0057	0.5676	0.0101				0.0029	0.1088	0.027				0.0071
ENO1	NM_001428		-13032.7	0.05309		-13026.7	0.05465	0.01113	0.000542857		-13028	0.05496	0.02107	0.00219908		0.0181	0.069347	0.2876	0.0121	0.106957	0.1821	0.0373	0.108647	0.2907	0.0039	0.0335706	0.1391	0.0049	0.0485046	0.0926	0.012	0.26851	0.0982	0.0066	0.103491	0.2002	0.0293	0.072157	0.4532	0.0078	0.0369336	0.3061	0.0037	0.0806497	0.0524	0.002	0.0192986	0.0851	0
EREG	NM_001432		-9336.59	0.34749		-9335.08	0.35245	0.17321	0.0826349		-9336.63	0.34864	0.31839	0.76628		0.0401	0.1678	0.2388	0.0536	0.2046	0.2619	0.1332	0.4081	0.3265	0.0257	0.113	0.2271	0.098	0.0891	1.1008	0.1074	0.0227	4.7381	0.0516	0.085	0.6072	0.1894	0.3429	0.5524	0.1031	0.3245	0.3176	0.0501	0.0741	0.6763	0.009	0.2424	0.0373	0.0254
ERN1	NM_001433		-34386.7	0.11806		-34382.8	0.11942	0.06721	0.00513117		-34386	0.11897	0.10053	0.221863		0.0246	0.2409	0.102	0.0358	0.2215	0.1616	0.0337	0.5129	0.0658	0.0269	0.143	0.1881	0.0028	0.1101	0.0253	0.0164	0.0926	0.1772	0.011	0.2149	0.051	0.0603	0.8058	0.0748	0.0239	0.2144	0.1117	0.0113	0.0686	0.1641	0.0305	0.1257	0.2428	0.0235
ESR2	NM_001437		-16722.9	0.17259		-16721.6	0.17039	0.23334	0.112777		-16722	0.17044	0.21568	0.18604		0.0982	0.2238	0.4385	0.0162	0.1007	0.1605				0.0095	0.087	0.1096	0.0143	0.0696	0.2057	0.0043	0.0235	0.1845	0.0104	0.1019	0.1024	0.0693	0.3512	0.1972	0.0263	0.1662	0.1586	0.0145	0.0647	0.2242	0.0246	0.0624	0.3948	0.0114
FAAH	NM_001441		-21784	0.19333		-21780.7	0.18952	0.29188	0.00996884		-21778.5	0.18724	0.29787	0.000931519		0.313	0.6472	0.4837	0.0336	0.1378	0.2436	0.1915	0.5245	0.365	0.0165	0.1166	0.1416	0.0288	0.1076	0.2678	0.0034	0.044	0.0778	0.0096	0.0533	0.1801	0.0816	0.5622	0.1451	0.0195	0.1779	0.1093	0.0084	0.0842	0.1001	0.0092	0.1098	0.084	0.0089
FABP5L8	NM_001444		-5549.39	0.25764		-5547.91	0.25213	0.53621	0.0853597		-5548.5	0.25159	0.38761	0.181208		0.072	0.275855	0.0794	0.0053	0.0468489	0.055	0.0384	0.111851	0.2081	0.2754	2.3706	0.2686	0.0325	0.321714	0.0944				0.0625	0.980027	0.0649	0.4059	0.999609	0.7431	0	0	0.2484	0	0	0.0483	0.0066	0.0636855	0.0358	0.0232
FABP7	NM_001446		-3123.67	0.10199		-3122.76	0.09976	0.22556	0.178484		-3123.02	0.09942	0.16812	0.254583		0.007	0.1237	0.0245817	0.0076	0.1045	0.0633989	0.0429	0.361	0.118509	0.0098	0.0649	0.0794023	0.0147	0.0171	0.145002	0	0.0127	0	0	0.0357	0	0.0104	0.3991	0.0254745	0.0141	0.0907	0.0619891	0	0.0406	0	0.0035	0.083	0.0326329	0.0035
FHL1	NM_001449		-5725.33	0.10629		-5725.33	0.10624	0.10846	0.96717		-5725.28	0.10575	0.12119	0.746308		0.0127	0.1379	0.0445981	0.0152	0.0779	0.126798	0.031	0.1875	0.0856359	0.0136	0.1031	0.110191	0.0084	0.0941	0.0828581	0.0109	0.045	0.248398	0.0101	0.0964	0.154405	0.0338	0.2199	0.082792	0.0368	0.1726	0.161787	0.0044	0.0419	0.0934941	0.099	0.2675	0.923045	0.0087
FLNB	NM_001457		-66988.4	0.05495		-66874.4	0.0492	0.18857	0		-66869.5	0.04793	0.16125	0		0.0116	0.3037	0.0382	0.0041	0.107	0.0384	0.0363	0.3449	0.1054	0.0056	0.1266	0.0441	0.0056	0.1265	0.0443	0.0015	0.0317	0.046	0.0024	0.0405	0.0586	0.0181	0.328	0.0552	0.0081	0.2153	0.0378	0.0026	0.047	0.0544	0.0056	0.1002	0.0559	0.0021
GABBR1	NM_001470		-23829	0.07386		-23823.6	0.07204	0.13388	0.00110781		-23827.8	0.07286	0.0953	0.123208					0.0224	0.099	0.2264	0.0775	0.4384	0.1767	0.0062	0.1158	0.0533	0.0019	0.0907	0.0204	0.0014	0.0571	0.0242	0.0009	0.0471	0.0191	0.0037	0.2885	0.0129	0.0031	0.2393	0.0131	0.0014	0.042	0.0328	0.016	0.0752	0.2124	0
LOC100132336	NM_001495		-9667.17	0.06603		-9666.06	0.06685	0.03371	0.13668		-9666.98	0.06552	0.07783	0.547323		0.0111	0.2726	0.0409	0.004	0.1048	0.0381	0.0175	0.1473	0.1191	0.0013	0.0792	0.0165	0.004	0.0519	0.0766	0.0032	0.0684	0.0465	0.0034	0.0343	0.0986	0.0173	0.3003	0.0575	0.0087	0.2104	0.0411	0.006	0.0718	0.0842	0.0053	0.1598	0.0334	0.0108
GCLC	NM_001498		-18018.8	0.08013		-18018.4	0.0806	0.06028	0.366415		-18018.6	0.08064	0.06773	0.488037		0.0093	0.1838	0.0504	0.0046	0.0799	0.0581	0.0186	0.3774	0.0492	0.0031	0.0612	0.0506	0.0059	0.0781	0.0758	0.0024	0.0404	0.0594	0.0007	0.0272	0.025	0.0129	0.2329	0.0555	0.0129	0.1829	0.0707	0.0065	0.0748	0.087	0.0079	0.1413	0.056	0.0104
CXCR3	NM_001504		-14887.9	0.2001		-14879.9	0.20552	0.06045	6.49606e-05		-14881.6	0.20663	0.09256	0.000366977		0.0365	0.139843	0.2447	0.1013	0.895433	0.2341	0.0912	0.265646	0.2879	0.0327	0.281477	0.0928	0.0087	0.0861204	0.062	0.025	0.559395	0.0463	0.0659	1.03334	0.0948	0.2248	0.553614	0.5944	0.1017	0.481558	0.3618	0	0	0	0.0184	0.177547	0.14
GRID2	NM_001510		-21042	0.05188		-20988.1	0.04485	0.24367	0		-20988.1	0.04485	0.24367	0		0.0036	0.0137928	0.1405	0.0023	0.0203307	0.0653	0.0059	0.0171854	0.2507	0	0	0.061	0.0041	0.0405855	0.0455	0	0	0.0158	0.0011	0.0172485	0.0924	0.0401	0.0987542	0.7624	0.0027	0.0127847	0.1151	0.0005	0.0108986	0.0221	0.0085	0.0820192	0.068	0.0018
HDAC2	NM_001527		-10856.5	0.06009		-10816.3	0.04615	0.55646	0		-10771.6	0.03697	0.51732	0		0.0009	0.00344819	0.0819	0.0009	0.00795548	0.0779	0.0028	0.00815579	0.2436	0.0026	0.0223804	0.0658	0	0	0.0587	0	0	0.0398	0	0	0.0291	0.0304	0.074866	0.1799	0	0	0.1223	0.0009	0.0196175	0.0443	0.0208	0.200706	0.1764	0
SLC29A2	NM_001532		-14144.4	0.11482		-14143.2	0.11308	0.15803	0.132598		-14142.7	0.11221	0.15682	0.07102					0.0165	0.1412	0.1165	0.1515	0.6198	0.2445	0.0113	0.1094	0.1032	0.0111	0.1246	0.0889	0.0066	0.049	0.1357	0.0067	0.15	0.0445	0.0309	0.4058	0.0762	0.0144	0.1132	0.1276	0.0077	0.0534	0.1436	0.0085	0.0757	0.113	0.0095
PRMT1	NM_001536		-6564.54	0.01156		-6564.46	0.01166	0.00878	0.690295		-6564.41	0.01171	0.00869	0.608057		0.0041	0.0157084	0.3335	0.001	0.00883942	0.1371	0.0021	0.00611684	0.5546	0	0	0.1742	0	0	0.1332	0	0	0.0922	0.001	0.0156804	0.0507	0	0	0.3865	0	0	0.1793	0	0	0.0162	0.0089	0.0858789	0.2341
ID4	NM_001546		-4093.45	0.04373		-4089.41	0.04907	0.0001	0.00446785		-4092.14	0.04881	0.0192	0.105667					0	0.0044	0.0001				0.0047	0.1427	0.0331	0	0.1712	0.0001	0	0.026	0.0001	0	0	0.0001	0.2332	0.7098	0.3285	0.0066	0.1097	0.0597	0.0313	0.0001	217.903
IL10RA	NM_001558		-29617.6	0.44234		-29617.4	0.44024	0.47845	0.500543		-29617.3	0.43934	0.48214	0.405592		0.1097	0.3431	0.3199	0.0528	0.1266	0.4167	0.1651	0.3617	0.4564	0.0527	0.1575	0.3343	0.046	0.0853	0.5385	0.014	0.0584	0.2397	0.0249	0.0298	0.8354	0.1951	0.6775	0.2881	0.0899	0.2214	0.4059	0.0329	0.049	0.6703	0.0544	0.1066	0.511	0.0288
IL18	NM_001562		-8747.29	0.61663		-8747	0.6223	0.48996	0.444102		-8747.29	0.61589	0.63033	0.932933		0.0951	0.1574	0.6042	0.115	0.0703	1.636				0.0595	0.0701	0.8479	0.0681	0.0929	0.7324	0.0394	0.0001	453.071	0.046	0.0178	2.5893	0.315	0.4513	0.6979	0.2129	0.2209	0.9639	0.0061	0.0053	1.1517	0.0148	0.0852	0.1743	0.0322
INPP4A	NM_001566		-23986.7	0.06692		-23950.6	0.06012	0.18472	0		-23954.2	0.05959	0.1607	0		0.0242	0.6193	0.0391	0.0046	0.1084	0.0423	0.0387	0.3643	0.1063	0.0491	0.2056	0.2389	0.0056	0.1186	0.0472	0.0007	0.0417	0.0169	0.0028	0.0412	0.0686	0.0468	0.3416	0.1369	0.005	0.185	0.027	0.0016	0.0434	0.0364	0.0005	0.0778	0.006	0.0023
ABCA2	NM_001606		-61932	0.06086		-61917.1	0.05866	0.09405	5.09138e-08		-61917.1	0.05867	0.09403	5.09426e-08		0.0509	0.6587	0.0772	0.0083	0.1314	0.0635	0.017	0.4521	0.0376							0.0092	0.0978	0.0945	0.0086	0.167	0.0516	0.0271	0.4248	0.0637	0.0333	0.3476	0.0957	0.0063	0.0938	0.0674	0.0101	0.2125	0.0477	0.0088
PARP1	NM_001618		-32581.1	0.09038		-32539.6	0.08455	0.26129	0		-32543.1	0.08388	0.2223	0		0.0968	0.5004	0.1934	0.031	0.1514	0.2046	0.0265	0.3215	0.0824	0.0537	0.1689	0.3179	0.0172	0.127	0.1352	0.0022	0.0805	0.0275	0.0039	0.179	0.0218	0.0311	0.4245	0.0732	0.0878	0.4466	0.1966	0.0047	0.062	0.0758	0.008	0.157	0.0511	0.0091
AHR	NM_001621		-34108.9	0.30019		-34106.8	0.29711	0.40183	0.0408801		-34106.8	0.29711	0.40183	0.0408801		0.1933	0.3135	0.6165	0.0366	0.0964	0.3797	0.1584	0.3891	0.4072	0.0236	0.0824	0.286	0.0177	0.0508	0.3486	0.0153	0.0334	0.4568	0.022	0.0786	0.2803	0.1215	0.3388	0.3586	0.0491	0.2513	0.1955	0.0244	0.04	0.6106	0.0599	0.1132	0.5291	0.0193
AHSG	NM_001622		-20440.2	0.5186		-20430.7	0.50179	1.03173	1.23491e-05		-20431.1	0.49905	0.92414	1.92937e-05		0.1712	0.29	0.5902	0.0264	0.0942	0.2803	0.1052	0.3601	0.2921	0.0711	0.1188	0.5982	0.0539	0.0432	1.2483	0.0329	0.0641	0.5131	0.0463	0.0728	0.6351	0.1038	0.2741	0.3785	0.155	0.2643	0.5864	0.0454	0.0255	1.7774	0.0496	0.1034	0.4796	0.0612
AIM1	NM_001624		-87481	0.35992		-87470.1	0.35417	0.52041	2.84956e-06		-87448.3	0.34657	0.57436	0		0.0716	0.1894	0.3779	0.0317	0.1023	0.3101	0.2088	0.5082	0.4109	0.0404	0.0975	0.4144	0.0341	0.0679	0.5028	0.0124	0.0291	0.4266	0.051	0.0738	0.6903	0.0914	0.42	0.2175	0.1036	0.2775	0.3735	0.0158	0.0408	0.387	0.0201	0.0806	0.2496	0.0196
ALOX5AP	NM_001629		-5571.08	0.14416		-5570.62	0.14194	0.19681	0.337672		-5570.62	0.14194	0.19681	0.337672					0.1131	0.999738	0.3318				0.0587	0.505281	0.0829				0.014	0.313261	0.0509	0.0075	0.117603	0.0847	0.0101	0.0248732	0.269	0.0136	0.0643971	0.1004	0.0029	0.0632119	0.0809	0.0056	0.0540362	0.1028	0.0084
AMPH	NM_001635		-27738.1	0.28625		-27732.4	0.29156	0.15221	0.000744722		-27731.9	0.29366	0.17422	0.000450556		0.0732	0.3059	0.2392	0.02	0.1301	0.154	0.0724	0.2814	0.2572	0.0239	0.0482	0.4964	0.0128	0.0648	0.1976	0.0202	0.05	0.4038	0.028	0.0763	0.3669				0.0169	0.1626	0.1036	0.0427	0.0898	0.476	0.0736	0.1607	0.4578	0.1306
AOAH	NM_001637		-19542.9	0.33657		-19542.8	0.33751	0.31257	0.679744		-19542.9	0.33696	0.32991	0.891752		0.1045	0.2297	0.4551	0.0408	0.0653	0.6238	0.1189	0.3434	0.3461	0.0236	0.0938	0.2515	0.0312	0.0651	0.4794	0.0102	0.0365	0.2782	0.0082	0.0367	0.222	0.0884	0.3014	0.2933	0.043	0.1406	0.3061	0.0086	0.0343	0.2518	0.0339	0.0697	0.4856	0.0226
APOC1	NM_001645		-11245	0.19215		-11239	0.18752	1.31396	0.00054403		-11239	0.18752	1.31397	0.00054403		0.212	0.4019	0.5275	0.0833	0.1921	0.4334				0.0679	0.098	0.6928	0.1125	0.1865	0.6033							0.2033	0.9051	0.2246	0.0807	0.0637	1.2672	0	0.1476	0.0001				0.0105
APOD	NM_001647		-8155.84	0.31482		-8134	0.28486	1.42926	3.89135e-11		-8138.22	0.28495	1.02991	2.93544e-09		0.031	0.1915	0.1619	0.0257	0.1144	0.2243	0.0633	0.2297	0.2755	0.0092	0.0873	0.105	0.0221	0.0583	0.3798	0.0666	0.0704	0.9465	0.0251	0.0628	0.3994	0.1894	0.4636	0.4085	0.1166	0.282	0.4133	0.0451	0.0751	0.6002	0.0306	0.1449	0.2113	0.0203
ARNT	NM_001668		-19533.1	0.16131		-19524.7	0.15618	0.35691	4.16224e-05		-19529	0.15726	0.26449	0.00435819		0.0498	0.1908	0.1672	0.0169	0.149386	0.0531	0.0168	0.0489347	0.1339	0.006	0.0516471	0.059	0.067	0.663226	0.2435	0.0014	0.0313261	0.0178	0.0089	0.139556	0.0493	0.0536	0.132001	0.2436	0.0393	0.186089	0.3768	0	0	0				0.0189
ARVCF	NM_001670		-27923.3	0.07636		-27917.3	0.07438	0.13183	0.000531068		-27918.6	0.0741	0.11244	0.0021672		0.0296	0.113407	0.484	0.0103	0.091046	0.139	0.0252	0.0734021	0.3946				0.0179	0.17719	0.1735	0.0061	0.136492	0.0657	0.0055	0.0862424	0.0871	0.0155	0.0381718	0.3561	0.0244	0.115536	0.2703	0.0048	0.104627	0.0878	0.02	0.192986	0.1468	0.0138
FXYD2	NM_001680		-11582.3	0.27982		-11580.9	0.26565	0.44443	0.099163		-11580.5	0.25765	0.41691	0.0577044		0.0941	0.360528	0.2018	0.0202	0.178556	0.0802				0.0279	0.240159	0.2046	0.0567	0.561267	0.1611	0.0053	0.118592	0	0.0477	0.747957	0	0.043	0.105896	0.5467	0.0424	0.200768	0.2088	0.0257	0.560189	0				0
ATP2B2	NM_001683		-24033.2	0.02226		-24020	0.02081	0.05398	2.8437e-07		-24020	0.02081	0.05398	2.8437e-07		0.0077	0.294	0.0263	0.0018	0.1124	0.0162	0.0103	0.4651	0.0221	0.0192	0.1508	0.1275	0.003	0.1041	0.0284	0.0003	0.0656	0.005	0.0009	0.1961	0.0048	0.0064	0.3895	0.0164	0.0045	0.1726	0.0263	0.001	0.0558	0.0183	0.0009	0.1166	0.0077
ATP6V1B2	NM_001693		-11583.2	0.03703		-11583.2	0.03699	0.03829	0.933675		-11583.2	0.03702	0.03735	0.979319		0.0027	0.1551	0.0177	0.0009	0.0951	0.0095	0.0028	0.2287	0.0121	0.0173	0.1114	0.1557	0.0108	0.0858	0.1261	0.0009	0.0237	0.0384	0	0.0029	0.0001	0	0.2727	0.0001	0.0018	0.1382	0.0132	0.0009	0.0499	0.0176	0.0408	0.1512	0.2698	0.0019
ATP6V1C1	NM_001695		-9565.09	0.06669		-9562.83	0.06765	0.01272	0.0336368		-9561.82	0.06821	0.01544	0.010487		0.0197	0.0905	0.218	0.002	0.0701	0.029	0.0184	0.4338	0.0424	0.0019	0.0919	0.0209	0.0605	0.1128	0.5362	0.0009	0.0602	0.0158	0.0012	0.0417	0.0286	0.006	0.7478	0.0081	0.0036	0.1321	0.0272	0.0012	0.0172	0.069	0.0024	0.0501	0.0473	0
ATP6V1E1	NM_001696		-4898.95	0.05766		-4849.2	0.03794	0.62211	0		-4852.25	0.0363	0.41408	0		0.0101	0.149	0.0677	0	0.0327	0.0001	0.0101	0.3513	0.0287	0.004	0.0597	0.0669	0.002	0.0384	0.052	0.002	0.0452	0.0438	0.0027	0.0056	0.4898	0.0081	0.1908	0.0425	0.004	0.2066	0.0192	0.004	0.0468	0.0858	0.004	0.0739	0.0542	0.004
BAI3	NM_001704		-25987.7	0.04546		-25853.8	0.03404	0.32914	0		-25853.8	0.03404	0.32914	0		0.0033	0.1092	0.0299	0.0006	0.0317	0.0187	0.0042	0.1575	0.0266				0.0033	0.0545	0.0604	0.001	0.0187	0.0551	0.0006	0.0313	0.019	0.004	0.1162	0.0348	0.0016	0.114	0.0143	0.0022	0.0551	0.0406	0.0015	0.0681	0.022	0.0036
BDNF	NM_001709		-6761.81	0.07002		-6725.98	0.05003	0.35985	0		-6728.72	0.04939	0.30496	0		0.0367	0.14061	0.1422	0	0	0.0107	0.0198	0.0576731	0.1993				0.0018	0.017818	0.0298	0	0	0.0642	0	0	0				0.009	0.0426157	0.1547	0.0018	0.039235	0.1211	0.0087	0.0839491	0.06	0.0035
CFB	NM_001710		-38320.3	0.21005		-38319.3	0.20812	0.25099	0.144262		-38318.2	0.20681	0.26035	0.0400153					0.0441	0.1034	0.367881	0.0883	0.4742	0.243924	0.0264	0.0794	0.2139	0.0162	0.0696	0.159798	0.024	0.0308	0.546931	0.0118	0.0612	0.180394	0.1161	0.4146	0.284383	0.0589	0.2925	0.258947	0.0112	0.0491	0.237985	0.0272	0.0949	0.253604	0.0138
BPGM	NM_001724		-6689.24	0.08521		-6689.18	0.08558	0.07263	0.712823		-6689.22	0.08494	0.09127	0.839018		0.0219	0.1757	0.1244	0.0078	0.1667	0.0469	0.0195	0.6345	0.0307	0.0066	0.1017	0.065	0.0134	0.078	0.1717	0.0072	0.0465	0.1539	0.0054	0.1655	0.0324	0.0235	0.3472	0.0677	0.0185	0.3652	0.0507	0.0091	0.0208	0.4352	0.0163	0.1267	0.1284	0.0149
BPI	NM_001725		-25196.4	0.51705		-25196.2	0.51901	0.44571	0.478202		-25196.4	0.51675	0.52333	0.937229		0.1216	0.2766	0.4395	0.0556	0.1272	0.4372	0.2564	0.382	0.6712	0.1127	0.1321	0.8529	0.0786	0.0829	0.9482	0.0306	0.0341	0.8994	0.0342	0.2353	0.1454				0.085	0.0001	999	0.0571	0.0899	0.635	0.0574	0.1403	0.409	0.061
C9	NM_001737		-31142.4	0.47373		-31142	0.47604	0.40882	0.35024		-31139.3	0.46496	0.63633	0.0124078		0.1385	0.2674	0.5179	0.0804	0.1995	0.4029	0.2374	0.5644	0.4207	0.0416	0.1132	0.3676	0.058	0.1019	0.5695	0.0192	0.0417	0.4596	0.0468	0.0283	1.6573	0.2086	0.4729	0.4412	0.1348	0.2813	0.4793	0.0384	0.0818	0.469	0.0316	0.0879	0.3597	0.0441
CAMK4	NM_001744		-17552.3	0.32176		-17552.2	0.32242	0.29324	0.720304		-17551.5	0.32459	0.23756	0.202343		0.3277	0.3427	0.9561	0.0174	0.0604	0.2883	0.0701	0.2097	0.3343	0.01	0.0608	0.1644	0.011	0.0611	0.18	0.0151	0.0684	0.2215	0.0282	0.0321	0.8793	0.1676	0.5172	0.3241	0.0234	0.18	0.1299	0.0051	0.0223	0.228	0.0189	0.0577	0.3272	0.0061
CARS	NM_001751		-24843.9	0.10902		-24842.4	0.10782	0.14816	0.0798764		-24840.8	0.10673	0.15443	0.0135829		0.0626	0.7922	0.079				0.0631	0.5688	0.1109	0.0466	0.2036	0.2287	0.0371	0.201	0.1845	0.0089	0.0862	0.1026				0	0.3789	0.0001				0.0109	0.0807	0.1354	0.014	0.1416	0.0987	0.039
RUNX1	NM_001754		-11979.6	0.12409		-11978.5	0.12222	0.17167	0.140026		-11979.5	0.12494	0.11201	0.582079		0.0071	0.1626	0.0434	0.0021	0.109	0.0195	0.0088	0.3121	0.0283	0.0167	0.1259	0.1328	0.0863	0.2086	0.4138	0	0.0364	0.0001	0.0026	0.0403	0.0636	0.0122	0.1758	0.0695				0	0	0.1825				0.0036
CD33	NM_001772		-27292.4	0.60825		-27292.4	0.60743	0.62667	0.858256		-27292.4	0.60918	0.59634	0.878809		0.309	0.6622	0.4665				0.1875	0.3867	0.485	0.1621	0.2102	0.7711				0.1352	0.1025	1.319	0.0916	0.0392	2.3388							0.0965	0.0912	1.0572	0.1285	0.1531	0.8393	0.0527
CD38	NM_001775		-14239.3	0.48328		-14236.2	0.47328	0.8333	0.0125433		-14236.2	0.47328	0.8333	0.0125433		0.2957	1.13292	0.3817	0.0666	0.588705	0.263	0.2031	0.591586	0.5191				0.2301	2.27774	0.2321	0.0873	1.95341	0.0937	0.1217	1.90831	0.0574	0.0196	0.0482689	0.517				0.0444	0.967797	0.0704	0.0618	0.596328	0.0769	0.0703
ENTPD1	NM_001776		-27376.1	0.57452		-27375.7	0.57721	0.47898	0.355376		-27375.9	0.57683	0.51531	0.520132		0.0916	0.350949	0.1985	0.2522	2.2293	0.1704	0.2072	0.603528	0.3092	0.0793	0.682603	0.1748	0.0806	0.797851	0.082	0.0567	1.26871	0.0535	0.0634	0.99414	0.0362	0.2085	0.513472	0.406	0.1894	0.896825	0.2621	0.0233	0.507875	0.0553	0.0504	0.486326	0.0839	0.0333
CDK1	NM_001786		-5401.19	0.03518		-5400.19	0.0343	0.08252	0.158811		-5400.11	0.03414	0.07685	0.142663		0	0.1545	0.0001	0	0.058	0.0001	0.0092	0.36	0.0255	0.003	0.047	0.0638	0	0.038	0.0001	0	0.0189	0.0001	0	0.0173	0.0001	0.003	0.2128	0.0142	0	0.1312	0.0001	0.0015	0.0248	0.0606	0	0.0723	0.0001	0
CDH2	NM_001792		-24377.4	0.08885		-24368.5	0.08631	0.19821	2.52272e-05		-24374.3	0.08707	0.1344	0.0131199		0.0111	0.2019	0.0552	0.0089	0.0965	0.0919	0.0442	0.3736	0.1182	0.0766	0.1908	0.4012	0.0017	0.0631	0.0265	0.0044	0.0532	0.0818	0.0011	0.0453	0.0243	0.0092	0.2343	0.0391	0.0025	0.1462	0.0171	0.0009	0.0303	0.0305	0.0184	0.1174	0.1568	0.0044
CDH8	NM_001796		-15070	0.06637		-15024	0.05567	0.29522	0		-15032.7	0.05553	0.22361	0		0.3741	0.4964	0.7537	0.0016	0.0777	0.0206	0.0068	0.1913	0.0354	0.0031	0.0573	0.0535	0.0018	0.0475	0.0369	0.0005	0.021	0.023	0	0.0235	0.0001	0.0022	0.1479	0.0152	0.0056	0.1472	0.0383	0	0.0321	0.0001	0.0006	0.0472	0.0119	0.0017
CDH11	NM_001797		-19134.1	0.04754		-19133	0.04845	0.02902	0.142748		-19113.3	0.04079	0.13123	1.15853e-10		0.0111	0.1908	0.0582	0.0021	0.1174	0.0178	0.2564	0.5931	0.4323	0.0042	0.0673	0.0625	0.0664	0.1484	0.4475	0	0.0455	0.0001	0.0006	0.0604	0.0094	0.0023	0.2111	0.0108	0.004	0.163	0.0246	0.0017	0.029	0.059	0.0017	0.0914	0.0187	0.0034
CENPC1	NM_001812		-41891.3	0.57195		-41891.3	0.57133	0.58732	0.839191		-41891.3	0.57128	0.58408	0.852816		0.1794	0.2836	0.6325	0.1102	0.0897	1.2295	0.1633	0.2993	0.5456	0.0549	0.1088	0.505	0.0486	0.1186	0.4099	0.013	0.0285	0.4536	0.0193	0.0118	1.633	0.2215	0.4476	0.4949	0.107	0.2339	0.4573	0.0255	0.0274	0.9276	0.0397	0.0538	0.7377	0.0292
CENPE	NM_001813		-78312	0.39375		-78312	0.39405	0.38482	0.829396		-78311.6	0.39158	0.41666	0.357369					0.0347	0.0899	0.3858	0.0751	0.2974	0.2526							0.0095	0.026	0.3646										0.0856	0.1097	0.7805	0.2005	0.2345	0.8553
CEACAM3	NM_001815		-23106.2	0.72976		-23104.8	0.72181	1.017	0.100403		-23104.7	0.7179	0.94808	0.0804187		0.3648	1.39767	0.3632	0.2187	1.93318	0.241	0.2656	0.773635	0.3396				0.1835	1.81645	0.2165	0.0294	0.657849	0.0456	0.1326	2.07923	0.1425							0.0625	1.36233	0.0602	0.0659	0.63589	0.0558	0.0528
CEACAM4	NM_001817		-25169.6	0.71591		-25169.4	0.71237	0.79788	0.483594		-25168.9	0.70804	0.83577	0.219497		0.4569	1.75053	0.488	0.2338	2.06666	0.261	0.2664	0.775965	0.3369				0.1832	1.81348	0.2306	0.0181	0.405002	0.0621	0.0428	0.671123	0.0514	0.6027	1.48427	0.594	0.2122	1.00478	0.3291	0.0258	0.562368	0.0352	0.0525	0.506589	0.0739	0.0471
CHGB	NM_001819		-32359	0.44263		-32358.8	0.44094	0.48707	0.503389		-32358.2	0.43847	0.51149	0.212384					0.0357	0.1026	0.348	0.161	0.406	0.3966	0.0583	0.1	0.5831	0.0241	0.0494	0.4874	0.037	0.0399	0.9277	0.0117	0.0911	0.1282	0.2941	0.8322	0.3534	0.095	0.191	0.4976	0.018	0.0086	2.091	0.029	0.087	0.3334	0.0242
CLCN4	NM_001830		-16385.1	0.01305		-16385.1	0.01303	0.01345	0.935653		-16385	0.01289	0.01553	0.60566		0.0057	0.4192	0.0136	0.0006	0.2454	0.0026	0.0039	0.3173	0.0124	0.0018	0.1195	0.0149	0.0022	0.1057	0.0211	0.0012	0.0717	0.0163	0	0.1841	0.0001	0.0045	0.4514	0.0099	0.0049	0.2806	0.0175	0	0.0154	0.0001	0.0006	0.0694	0.0083	0.0011
CLU	NM_001831		-20482.7	0.18128		-20482.5	0.18211	0.16296	0.545173		-20482.5	0.18209	0.16849	0.627144								0.1367	0.5479	0.2494	0.0649	0.2118	0.3065	0.0331	0.0677	0.4889	0.0391	0.1308	0.2988				0.2023	0.8053	0.2512	0.0611	0.2498	0.2446	0.0196	0.0404	0.4855	0.024	0.173	0.1388	0.0217
CNR2	NM_001841		-13969	0.24735		-13967.5	0.24983	0.14615	0.0848891		-13968.9	0.24771	0.23919	0.867448		0.0484	0.185436	0.2388	0.0313	0.276674	0.1131	0.1059	0.308464	0.3483	0.011	0.0946864	0.1006	0.0294	0.291027	0.1063	0.0101	0.225996	0.0423	0.0122	0.191301	0.032	0.0823	0.20268	0.2626	0.0502	0.237701	0.228	0.004	0.0871889	0.018	0.0275	0.265356	0.0649	0.014
COL2A1	NM_001844		-39368	0.11502		-39364.5	0.11289	0.16977	0.00829099		-39363.5	0.11203	0.1658	0.00261715		0.0614	0.2958	0.2076	0.0065	0.0713	0.0918	0.0199	0.222	0.0898	0.0202	0.0634	0.3189	0.0079	0.0376	0.2095	0.0013	0.0236	0.053	0.0079	0.0341	0.2305	0.0245	0.3115	0.0788	0.0042	0.1426	0.0298	0.0051	0.027	0.1875	0.0008	0.0465	0.0167	0.0039
COL4A1	NM_001845		-65361.8	0.16997		-65314.3	0.16171	0.38142	0		-65314.9	0.16032	0.34606	0		0.029	0.1835	0.1578	0.0275	0.1311	0.2099	0.0578	0.2499	0.2311	0.0204	0.0908	0.2252	0.0508	0.1107	0.4589							0.0476	0.7883	0.0604				0.0103	0.0442	0.2332	0.0227	0.1124	0.2017	0.0139
COL4A2	NM_001846		-75229.2	0.25132		-75202.8	0.24352	0.45061	3.63376e-13		-75202.3	0.24174	0.4143	2.10165e-13		0.0615	0.2061	0.2984	0.0225	0.0871	0.2579	0.0643	0.2281	0.2819				0.0513	0.1218	0.4208	0.0245	0.127	0.1928	0.0463	0.2019	0.2292	0.0801	0.9616	0.0833				0.0147	0.0398	0.37	0.0218	0.1064	0.2047	0.023
COL6A1	NM_001848		-35810	0.09512		-35809.9	0.09478	0.1012	0.629051		-35805.3	0.09233	0.13074	0.00216045					0.0237	0.1947	0.1216	0.0461	0.2455	0.1879				0.0149	0.1878	0.0794	0.0059	0.1013	0.0581	0.0258	0.0952	0.2715	0.0582	0.5027	0.1158	0.0599	0.4859	0.1233	0.008	0.0777	0.1034	0.0226	0.1995	0.1133	0.0107
CPA1	NM_001868		-14844	0.17784		-14842.1	0.18096	0.12336	0.0496904		-14841.7	0.18197	0.12751	0.0335182		0.1652	0.6092	0.2711	0.0301	0.1942	0.1551	0.0615	0.5323	0.1155				0.0492	0.1242	0.3963	0.0102	0.0334	0.3056	0.0409	0.0703	0.581	0.0709	0.5471	0.1295	0.0436	0.2868	0.152	0.0378	0.039	0.9676	0.0203	0.1777	0.1142	0.0226
CPE	NM_001873		-13404.8	0.11482		-13404.5	0.11537	0.09239	0.479822		-13403.5	0.11644	0.07801	0.11389		0.0127	0.2079	0.061	0.0072	0.1006	0.0713	0.0641	0.3576	0.1794	0.0065	0.1188	0.0546				0.0128	0.0367	0.3498	0.0185	0.1832	0.1011	0.0785	0.3689	0.2127	0.074	0.2964	0.2498	0.0295	0.0396	0.747	0.1059	0.2342	0.4523	0.0486
CREM	NM_001881		-10221	0.31143		-10211.3	0.29457	0.82559	1.04397e-05		-10214	0.29548	0.66092	0.000171626		0.0437	0.309	0.1416	0.0043	0.0505	0.0842	0.2739	0.3814	0.7181	0.0152	0.0949	0.1601	0.0172	0.0185	0.9267	0	0.0028	0.0001	0	0.0224	0.0001	0.0142	0.1303	0.1086	0.0437	0.2528	0.173	0.0077	0.0177	0.4365	0.0115	0.0603	0.1901	0.0338
CRHBP	NM_001882		-10795.6	0.18186		-10793.1	0.17803	0.30922	0.0244791		-10793.8	0.17793	0.26522	0.0579897		0.0384	0.2169	0.1772	0.0113	0.0714	0.1584	0.0742	0.298	0.2491	0.0197	0.1142	0.1722	0.027	0.0746	0.3615	0.002	0.0355	0.0552	0.0025	0.0366	0.0678	0.0388	0.1977	0.196	0.0277	0.2289	0.1209	0.0147	0.0274	0.5366	0.0345	0.1945	0.1772	0.0226
CSNK1D	NM_001893		-9260.96	0.06614		-9254.79	0.06241	0.14596	0.000442194		-9258.05	0.06329	0.10976	0.0158186		0.001	0.00383132	0.6103	0.0011	0.00972336	0.1544	0.0036	0.010486	0.5563	0.0069	0.0593942	0.0844	0.0711	0.703811	0.2663	0	0	0.1177				0	0	0				0	0	0.069	0.0364	0.351235	0.1025	0.0011
CTH	NM_001902		-14892.9	0.21941		-14888.5	0.21425	0.39583	0.00303161		-14890.5	0.21498	0.32265	0.0273272		0.0286	0.1462	0.1955	0.0184	0.101	0.182	0.0709	0.2793	0.2537	0.0553	0.1353	0.4085	0.0196	0.0859	0.2278	0.0154	0.0361	0.4275	0.0205	0.0002	129.548	0.0698	0.5262	0.1327	0.0203	0.2375	0.0856	0.0133	0.0136	0.9771	0.0486	0.1481	0.3285	0.0074
CTNNB1	NM_001904		-14288.6	0.0019		-14288.3	0.00195	0.0001	0.41909		-14288.2	0.00196	0.0001	0.338751		0.0012	0.00459759	0.3034	0	0	0.0482	0.0006	0.00174767	0.2711				0	0	0.0296	0	0	0.0298	0	0	0.0297	0	0	0.167	0.0006	0.00284105	0.0974	0	0	0.0239	0	0	0.0426	0
CTSD	NM_001909		-11122.9	0.10035		-11121.6	0.10214	0.07078	0.116211		-11121.3	0.10315	0.07381	0.0759767					0.0545	0.3397	0.1606													0.0228	0.1854	0.1231	0.0641	0.9092	0.0705				0.0091	0.0127	0.7198
CTSG	NM_001911		-19431.3	0.51093		-19423.2	0.49119	0.9667	5.87895e-05		-19426.8	0.49357	0.77139	0.0026798					0.0077	0.0680635	0.1104	0.1328	0.386817	0.4259	0.109	0.938256	0.1859				0.0725	1.62225	0.1066				0.0778	0.191598	0.4378	0.3595	1.70226	0.4068	0.0938	2.04458	0.1149	0.2037	1.96557	0.1429	0.0335
CUX1	NM_001913		-43189.6	0.20068		-43061	0.17213	0.70343	0		-43061	0.17213	0.70342	0					0.0282	0.159	0.1772	0.0215	0.4037	0.0531	0.0132	0.0955	0.138	0.0023	0.0815	0.0288	0.0102	0.0625	0.1635	0	0.0113	0.0001	0.1706	0.5815	0.2935	0.0244	0.1582	0.1542	0.0044	0.025	0.1742	0.0507	0.1816	0.2793
DAO	NM_001917		-11730.2	0.22113		-11730	0.21978	0.25852	0.49199		-11730.1	0.22013	0.23926	0.679659		0.1168	0.344	0.3397	0.0135	0.0904	0.149	0.0469	0.308	0.1524	0.0316	0.1268	0.2492	0.0243	0.0789	0.3077	0.0157	0.0234	0.6711	0.0147	0	999	0.0735	0.5385	0.1364	0.0311	0.2708	0.115	0.0183	0.0224	0.8188	0.0239	0.0963	0.2479	0.017
DBT	NM_001918		-16576.4	0.19558		-16575.8	0.19419	0.26759	0.24681		-16575.5	0.19342	0.25802	0.177836		0.0256	0.1634	0.1567	0.0174	0.0857	0.2029	0.1974	0.4847	0.4072	0.0463	0.1242	0.3725	0.0186	0.0723	0.2569	0.0021	0.0234	0.0915	0.0086	0.0423	0.2029	0.0401	0.3429	0.117	0.0056	0.1778	0.0314	0.0044	0.032	0.1379	0.016	0.0873	0.1827	0.0094
DCI	NM_001919		-11506.1	0.17677		-11506.1	0.17636	0.18343	0.839064		-11506.1	0.17679	0.17664	0.996091								0.0765	0.222828	0.6181				0.0485	0.480096	0.2209	0.0188	0.420665	0.0835	0.0355	0.556655	0.1504	0.0397	0.0977691	0.4206				0.0047	0.102447	0.0764	0.0313	0.302024	0.146	0.0305
DCN	NM_001920		-11825	0.17086		-11801.5	0.15623	0.53627	6.98852e-12		-11802.9	0.15481	0.4729	3.14393e-11		0.035	0.1764	0.1982	0.0141	0.0726	0.1935	0.0626	0.2958	0.2116	0.0117	0.0667	0.1749	0.0254	0.0537	0.4733	0.0064	0.0516	0.1237	0.0076	0.0491	0.1541	0.0403	0.2604	0.1549	0.033	0.346	0.0954	0.0067	0.0228	0.294	0.0078	0.061	0.1281	0.0089
DCTD	NM_001921		-5582.22	0.08897		-5582.2	0.08864	0.09668	0.817734		-5582.14	0.08826	0.10067	0.677889		0.0234	0.2744	0.0852	0	0.1476	0.0001	0.0282	0.3323	0.0849	0.0084	0.2273	0.0368	0.0081	0.1731	0.0466	0.0367	0.0369	0.9951				0.0192	0.9117	0.0211	0.0195	0.0108	1.8044	0.0117	0.0252	0.4645	0.0173	0.1936	0.0892	0.0283
DLST	NM_001933		-11499.7	0.14363		-11499.6	0.14426	0.12945	0.683719		-11499.4	0.14229	0.16654	0.481204		0.0328	0.1009	0.3253	0.0087	0.0408	0.2123	0.036	0.3479	0.1035	0.0078	0.0908	0.0854	0.0141	0.0707	0.1988	0.0026	0.0091	0.2882	0.0068	0.0231	0.2949	0.0807	0.4187	0.1926	0.009	0.1197	0.0752	0.0129	0.0737	0.1753				0
DPP6	NM_001936		-28503.5	0.11777		-28459.5	0.10716	0.31122	0		-28456.4	0.10513	0.28537	0		0.015	0.0574699	0.2974	0.0102	0.0901621	0.2208	0.0768	0.223702	0.3408	0.0497	0.42781	0.1689	0.0083	0.0821608	0.1028				0	0	0							0.0008	0.0174378	0.0726	0.0031	0.0299129	0.1096	0.025
DRP2	NM_001939		-20289.2	0.08153		-20280.5	0.07765	0.16339	3.05002e-05		-20281.8	0.07736	0.1426	0.000121348		0.2409	0.3985	0.6045	0.0087	0.0731	0.1187	0.0193	0.2102	0.0918	0.0044	0.0533	0.0824	0.006	0.0491	0.1231	0.0012	0.0203	0.0569	0.0024	0.0111	0.2207	0.0169	0.2458	0.0689	0.0094	0.1963	0.0481	0.0022	0.0208	0.1057	0.0038	0.0719	0.0527	0.0044
ATN1	NM_001940		-36925.5	0.10903		-36925.3	0.10858	0.11838	0.579725		-36922.7	0.10662	0.14362	0.0180964		0.0183	0.1553	0.118	0.0058	0.1005	0.0578	0.0236	0.2246	0.1051	0.0062	0.0746	0.0835	0.0077	0.0465	0.1647	0.0026	0.0364	0.0723	0.0056	0.0004	13.1468	0.035	0.6832	0.0512	0.0075	0.1979	0.0378	0	0.0325	0.0001	0.0082	0.0606	0.1347	0.0087
DSG3	NM_001944		-45079.2	0.34357		-45079	0.34257	0.37256	0.505238		-45059.7	0.32974	0.57717	4.32275e-10					0.0383	0.1331	0.2879	0.0873	0.2817	0.3101	0.0757	0.142	0.5329				0.0138	0.0442	0.3117	0.0397	0.0304	1.3087	0.0727	0.3138	0.2318	0.1185	0.3042	0.3897	0.018	0.0323	0.5575	0.0314	0.1012	0.3098	0.0363
DDR1	NM_001954		-22923.5	0.07352		-22921.5	0.07227	0.10595	0.0450159		-22921.5	0.07204	0.10046	0.0447958		0.0542	0.7605	0.0713	0.0062	0.128	0.0485	0.0381	0.4549	0.0838	0.0286	0.1503	0.1904	0.0103	0.0837	0.1229	0.0038	0.0324	0.1178	0	0.0698	0.0001				0.0156	0.2141	0.073	0.0013	0.0444	0.0286	0.0074	0.0874	0.0842	0.0016
EDNRA	NM_001957		-10701.3	0.08575		-10701.3	0.08569	0.088	0.938805		-10700.9	0.08491	0.10968	0.372055		0.0192	0.2391	0.0802	0.0121	0.0552	0.2197	0.0178	0.2212	0.0805	0.0365	0.1941	0.188	0.005	0.0815	0.0612	0.0042	0.0226	0.1881	0.0053	0.1054	0.0504	0.028	0.4219	0.0664	0.0245	0.3112	0.0786	0	0.0391	0.0001	0.0042	0.0629	0.0666	0.0084
EFNA5	NM_001962		-3646.28	0.07597		-3645.88	0.07693	0.03306	0.370438		-3646.01	0.07454	0.10606	0.46414		0.0039	0.0605	0.0647	0.002	0.0125	0.156	0.0601	0.1484	0.4052	0.0039	0.0745	0.0528	0	0.0235	0.0001	0	0.0412	0.0001	0	0.0277	0.0001	0.0099	0.2011	0.049	0.0039	0.1143	0.0343	0	0.0056	0.0001	0.0182	0.055	0.3299	0
EGF	NM_001963		-46607.8	0.39648		-46604.6	0.39241	0.54476	0.0118051		-46604.7	0.39124	0.504	0.0140537		0.0643	0.1689	0.3808	0.0633	0.121	0.5231				0.0284	0.0784	0.3628	0.0339	0.0843	0.4026	0.0159	0.0509	0.3115	0.0806	0.2364	0.3411	0.266	0.9938	0.2676	0.1482	0.37	0.4006	0	0	12.5301				0.0654
ERBB3	NM_001982		-32897.3	0.11252		-32892.9	0.1107	0.18995	0.00317342		-32893.4	0.11039	0.16961	0.00537762		0.0185	0.0708795	0.1608	0.0134	0.118448	0.0871				0.006	0.0516471	0.0767	0.0075	0.0742417	0.0604	0.0039	0.0872656	0.0271	0.006	0.0940826	0.0875	0.0217	0.0534405	0.364	0.0229	0.108433	0.3199	0.0014	0.0305161	0.0306	0.0035	0.0337726	0.0472	0.0039
ETV6	NM_001987		-11767	0.1317		-11766.8	0.1323	0.10512	0.529283		-11766.5	0.13278	0.09757	0.33745		0.0738	0.3989	0.185	0.0015	0.0913	0.0169	0.0103	0.239	0.0429	0.0015	0.0519	0.029	0.0043	0.0846	0.051	0.0003	0.0372	0.0084	0.0045	0.1537	0.0294	0.0538	0.4792	0.1123	0.0032	0.1018	0.031	0.0019	0.0256	0.0759	0.0019	0.0355	0.055	0
ACSL1	NM_001995		-20856.5	0.15609		-20852.4	0.15284	0.25439	0.00417047		-20815.7	0.14145	0.4524	0		0.0811	0.3899	0.2079	0.0104	0.0544	0.1915	0.0316	0.236	0.1339				0.0251	0.1222	0.2055	0.0048	0.0551	0.0865	0.0156	0.0829	0.1886	0.0529	0.4163	0.127	0.019	0.206	0.092	0.0145	0.0699	0.2077	0.027	0.1169	0.2308	0.0174
FBLN1	NM_001996		-16912.7	0.12217		-16870.5	0.10724	0.3416	0		-16880.8	0.10767	0.28046	0		0.0801	0.3787	0.2114	0.0101	0.2624	0.0386	0.0357	0.3618	0.0986				0.0142	0.2252	0.0632	0.0024	0.0525	0.0459				0.0579	0.6108	0.0949				0.0094	0.0914	0.1031				0.0056
FBLN2	NM_001998		-41529.1	0.12639		-41527.1	0.12764	0.09771	0.046901		-41526.9	0.12805	0.10061	0.0363918		0.0728	0.4912	0.1483	0.0332	0.2289	0.1449	0.0521	0.383	0.136	0.0253	0.1578	0.1602	0.0214	0.1512	0.1416	0.016	0.0795	0.2017	0.0226	0.1249	0.1805	0.0731	0.6199	0.118	0.0326	0.2422	0.1346	0.0104	0.0637	0.1637	0.0202	0.1428	0.1417	0.0167
FGF2	NM_002006		-6055.29	0.34173		-6054.9	0.336	0.51088	0.378967		-6052.69	0.32532	0.73927	0.0226235		0.0712	0.27279	0.2116	0.0817	0.722181	0.2516	0.0069	0.0200982	0.063							0.0058	0.12978	0	0	0	0.2116							0	0	0.0288	0	0	0.037
FGF9	NM_002010		-3089.39	0.01794		-3088.69	0.01848	0.0001	0.236712		-3088.28	0.0165	0.04931	0.135325		0	0.1354	0.0001	0.0022	0.0683	0.0321	0.0022	0.2899	0.0075	0	0	0.0001	0	0.0384	0.0001	0	0.0743	0.0001	0	0.0226	0.0001	0.0022	0.3352	0.0064	0	0.0432	0.0001	0	0.0119	0.0001	0	0.0323	0.0001	0
FHIT	NM_002012		-5161.04	0.18011		-5156.25	0.16887	0.49209	0.00197439		-5156.25	0.16887	0.49209	0.00197439		0.0249	0.18	0.1381	0.0939	0.1354	0.6934	0.0567	0.2733	0.2073	0.0243	0.1206	0.2017	0.1014	0.1926	0.5262	0.0102	0.0867	0.1178	0	0.0833	0.0001	0.0186	0.2209	0.0844	0.0123	0.2356	0.0522	0.0123	0.0715	0.1714	0	0.0669	0.0001	0.0092
FKBP4	NM_002014		-16512.1	0.17171		-16511.9	0.17229	0.14715	0.572256		-16508.8	0.17574	0.10498	0.0103202		0.0401	0.153636	0.3106	0.0315	0.278442	0.1693	0.1362	0.396721	0.4944				0.0093	0.0920597	0.0695	0.0455	1.0181	0.0579	0.0146	0.228934	0.0724	0.1272	0.313255	0.7603	0.0401	0.189877	0.1715	0.0066	0.143862	0.0709	0.1017	0.981336	0.2622	0.0151
FLI1	NM_002017		-10146.3	0.05005		-10145.8	0.05068	0.03552	0.309856		-10145.7	0.05094	0.03603	0.243707		0.1151	0.6655	0.1729	0.0031	0.1317	0.0235	0.0047	0.3085	0.0151	0.0185	0.1017	0.182	0.0029	0.0906	0.032	0.0036	0.06	0.06	0.0009	0.0764	0.0114	0.0227	0.6522	0.0349	0.0088	0.1342	0.0653	0	0.0594	0.0001	0.0067	0.0619	0.1077	0.0019
FLT1	NM_002019		-49013.8	0.2247		-49007.1	0.22145	0.35332	0.000259894		-49010.8	0.22198	0.29231	0.0137589		0.0626	0.2726	0.2295	0.0214	0.1423	0.1504	0.101	0.5772	0.175	0.0357	0.105	0.3403	0.0664	0.0907	0.7321	0.0079	0.0225	0.351	0.0119	0.076	0.1566	0.0847	0.3636	0.2329	0.0217	0.1841	0.1177	0.0055	0.0425	0.1296	0.0077	0.0655	0.1184	0.0049
FLT4	NM_002020		-48158.4	0.1158		-48158.4	0.11574	0.11733	0.909043		-48157.7	0.11502	0.12865	0.255816					0.0244	0.1556	0.1566	0.0235	0.3236	0.0725				0.0192	0.207	0.0927	0.0174	0.0993	0.1748	0.0107	0.0376	0.2846	0.0787	0.9601	0.082	0.0461	0.4192	0.11	0.0274	0.1513	0.1813	0.033	0.1966	0.1678	0.016
FMO1	NM_002021		-18790.6	0.27006		-18790.2	0.26825	0.32104	0.377106		-18764.5	0.2538	0.78066	5.28577e-13		0.0328	0.2198	0.1491	0.0238	0.0528	0.4497	0.0443	0.2155	0.2058	0.0343	0.0853	0.402	0.0413	0.0749	0.5514	0.0024	0.0221	0.1075	0.0148	0	999				0.0324	0.2318	0.1396	0.0231	0.0528	0.4382	0.0371	0.0898	0.4133	0.039
FMOD	NM_002023		-8901.88	0.03584		-8901.3	0.03533	0.05095	0.28393		-8900	0.03466	0.059	0.0525201		0.0221	0.2657	0.0832	0.0141	0.1496	0.0942				0.0117	0.1124	0.1043	0.0109	0.1054	0.1037	0.0011	0.0336	0.034				0.0144	0.3579	0.0402	0.0081	0.2634	0.0306	0.0011	0.0731	0.0147	0.0044	0.073	0.061	0.0033
FMR1	NM_002024		-17150.8	0.23226		-17148.5	0.22795	0.34578	0.0313575		-17129.7	0.20979	0.51317	7.99433e-11		0.0031	0.0784	0.0402	0.009	0.1305	0.069	0.0124	0.1586	0.0784	0.1264	0.1742	0.7254	0.0007	0.0264	0.0255	0.0071	0.0653	0.108	0.0027	0.0187	0.1459	0.0128	0.4138	0.031	0.1547	0.326	0.4745	0	0	0.0001				0.002
FN1	NM_002026		-76029.3	0.14371		-75709	0.1215	0.56766	0		-75730.8	0.11969	0.47275	0		0.0322	0.123369	0.217	0.0063	0.0556883	0.0971	0.0699	0.203603	0.3382	0.01	0.0860785	0.0917	0.0094	0.0930496	0.0771	0.0047	0.105166	0.0358	0.0143	0.22423	0.0688	0.1074	0.264494	0.3327	0.0261	0.123586	0.2178	0.0029	0.0632119	0.0475	0.0082	0.0791244	0.093	0.0074
FRK	NM_002031		-17018.5	0.23418		-17018.5	0.23382	0.24371	0.837536		-17017.1	0.23031	0.29778	0.0976366		0.0359	0.137545	0.1561	0.0038	0.0335898	0.0889	0.0496	0.144474	0.2699	0.0225	0.193677	0.0852	0.025	0.247472	0.0712	0.0057	0.127542	0.0402	0.0223	0.349674	0.0344	0.0901	0.221889	0.2387	0.067	0.317251	0.1884	0.0085	0.185276	0.0302	0.0123	0.118687	0.1253	0.0175
FYN	NM_002037		-9543.13	0.02219		-9541.77	0.02151	0.04844	0.09903		-9542.83	0.02182	0.0312	0.437522		0.0017	0.114	0.0151	0	0.0674	0.0001	0.0727	0.4701	0.1545	0.0009	0.0367	0.0232	0.0009	0.0401	0.0212	0	0.0354	0.0001	0	0.0481	0.0001	0	0.1205	0.0001	0.0008	0.111	0.0077	0	0	0.0001				0
GABRR1	NM_002042		-12605.2	0.06429		-12604.7	0.06492	0.0463	0.296807		-12605.1	0.06475	0.05582	0.554539		0.0208	0.2448	0.0849	0.0039	0.0809	0.0478	0.0437	0.3709	0.1179	0.0109	0.1209	0.0904	0.0075	0.1239	0.0604	0.0208	0.0674	0.3085	0.0088	0.1022	0.086	0.0331	0.5356	0.0618	0.0189	0.2325	0.0812	0	0.1329	0.0001	0.0223	0.0373	0.5987
GABRR2	NM_002043		-12647.8	0.10805		-12647.7	0.10852	0.0975	0.659258		-12647.7	0.10758	0.11548	0.725258		0.0119	0.2027	0.0588	0.0047	0.0719	0.0653	0.043	0.3885	0.1106	0.0072	0.1293	0.0555	0.0125	0.0927	0.1354	0.0059	0.0451	0.1315	0.0047	0.0044	1.0675	0.0455	0.5556	0.0818	0.0182	0.2864	0.0634	0.0126	0.0556	0.2262	0.0035	0.1115	0.0316	0.0055
LOC100133042	NM_002046		-8423.68	0.06237		-8421.34	0.06423	0.0289	0.0307619		-8421.65	0.06459	0.03603	0.0442416		0.0157	0.2593	0.0607	0.0082	0.1036	0.0796	0.0848	0.2825	0.3002	0.0408	0.131	0.3117	0.0168	0.0818	0.2047	0.0016	0.0452	0.0348	0.0086	0.1642	0.0525	0.0051	0.4582	0.0111	0.0484	0.2961	0.1636	0.0068	0.0514	0.1316	0.0013	0.078	0.0169	0.0013
GATA3	NM_002051		-8652	0.01538		-8651.68	0.01511	0.02078	0.426225		-8651.99	0.01534	0.01589	0.922241		0.009	0.444	0.0203	0.0019	0.2115	0.0089	0.0086	0.3001	0.0286	0.0085	0.1033	0.0828	0	0.05	0.0001	0.002	0.0684	0.029	0.0009	0.0605	0.0148	0.0198	0.9246	0.0214	0.0019	0.333	0.0057	0	0.1143	0.0001				0.0055
GATA4	NM_002052		-11350.5	0.06519		-11350.4	0.06567	0.05899	0.630138		-11350.4	0.0659	0.05855	0.546239		0.053	0.6668	0.0796	0.008	0.2075	0.0387	0.0136	0.3758	0.0363	0.1116	0.2901	0.3848	0.0099	0.1159	0.0856	0.0055	0.0243	0.2257				0.0353	0.5886	0.06				0	0.0986	0.0001				0.0044
GJA4	NM_002060		-10931.9	0.07578		-10930.6	0.07702	0.04683	0.116872		-10929.1	0.07797	0.04	0.0193798		0.0366	0.3002	0.122	0.0074	0.1958	0.0376	0.0644	0.4994	0.129	0.0133	0.1509	0.0882	0.0051	0.1337	0.0383	0.0032	0.0918	0.0352	0.0113	0.1463	0.0774	0.0328	0.4241	0.0774	0.0281	0.2534	0.1108	0.0024	0.0646	0.0372	0.0437	0.1471	0.2971	0.021
GCLM	NM_002061		-12670.1	0.21394		-12668	0.21691	0.08927	0.0400017		-12668.4	0.21742	0.11388	0.0595554		0.0316	0.1891	0.110969	0.0083	0.0905	0.0692383	0.1715	0.4246	0.47376	0.0032	0.0801	0.0259273	0.0051	0.0733	0.0503067	0	0.0106	0	0.0156	0.1048	0.238486	0.0066	0.2883	0.0161665	0.148	0.2044	0.650666	0	0.0353	0	0.0173	0.153	0.1613	0.0017
GLRA2	NM_002063		-7249.14	0.03311		-7248.78	0.03363	0.01904	0.400468		-7250.89	0.0311	0.04064	0.0609042		0.0041	0.1598	0.0255	0.002	0.1271	0.016	0.0051	0.1687	0.03	0.003	0.0544	0.0561	0.003	0.0578	0.0525	0	0.0371	0.0001	0.002	0.0135	0.1497	0.0123	0.2336	0.0528	0.0041	0.1495	0.0277	0	0.0187	0.0001	0.001	0.0362	0.0281	0.003
GNB3	NM_002075		-7711.83	0.02588		-7710.48	0.02504	0.04835	0.10058		-7697.53	0.02193	0.09413	8.89633e-08		0.0131	0.2184	0.0597	0.0028	0.1091	0.0256	0.0099	0.4416	0.0225	0.0037	0.1183	0.0314	0.0068	0.0525	0.1289	0	0.0706	0.0001	0.0064	0.0205	0.3143	0.0061	0.611	0.0101	0.0105	0.3279	0.0319	0.0013	0.0743	0.0171	0.0013	0.0394	0.0324	0.0025
GPC1	NM_002081		-14621.7	0.0951		-14621.3	0.09592	0.07608	0.347123		-14618.9	0.09174	0.13271	0.0176297		0.0594	0.4175	0.1423	0.0308	0.1293	0.2382	0.0597	0.3831	0.1559				0.0199	0.2631	0.0757	0.0088	0.0991	0.0889				0	0.2701	0.0001										0.0162
GRIK5	NM_002088		-19967	0.05032		-19965.4	0.04968	0.07597	0.0822381		-19965.7	0.05116	0.03737	0.10865		0.0026	0.3127	0.0083	0.0234	0.2043	0.1143	0.0614	0.51	0.1203				0.057	0.2181	0.2614	0.0049	0.0977	0.0504	0.014	0.0363	0.3862	0.0127	0.4166	0.0305	0.0142	0.2784	0.051	0.0227	0.0937	0.2425	0.0212	0.1328	0.1594
GSK3B	NM_002093		-6343.1	0.04464		-6336.58	0.03948	0.14395	0.00030492		-6336.58	0.0395	0.14401	0.000304709		0	0.0539	0.0001	0	0.038	0.0001	0	0.0764	0.0001	0.0011	0.0668	0.0164	0	0.0529	0.0001	0	0.0111	0.0001	0	0.0125	0.0001	0	0.1157	0.0001	0.0065	0.0847	0.0771	0	0.0109	0.0001	0.0011	0.0339	0.0322	0
HDC	NM_002112		-19453.1	0.13749		-19452.8	0.13683	0.16603	0.416234		-19452	0.13578	0.17522	0.140074		0.0969	0.3013	0.3215	0.0149	0.1007	0.1482	0.0454	0.2671	0.1701	0.0185	0.0994	0.1865	0.0306	0.0735	0.4155	0.0052	0.0577	0.0903	0.0054	0.0223	0.2416	0.0503	0.4787	0.1051	0.0195	0.1895	0.1028	0.0057	0.0423	0.1357	0.0138	0.0778	0.178	0.0077
HIVEP1	NM_002114		-128945	0.29498		-128941	0.2932	0.36548	0.00608172		-128933	0.29037	0.39672	8.35636e-07		0.11	0.392	0.2807	0.054	0.195	0.2767	0.12	0.4192	0.2863	0.047	0.117	0.402	0.0456	0.1092	0.4173	0.0363	0.053	0.6853	0.0156	0.0236	0.663	0.1031	0.5537	0.1862	0.0599	0.2278	0.2629	0.013	0.0488	0.2656	0.0405	0.1238	0.3275	0.0243
HLA-A	NM_002116		-19509.7	0.43755		-19509.4	0.43481	0.49762	0.449944		-19509.4	0.43442	0.48497	0.472345		0.1265	0.3382	0.374	0.0185	0.0651	0.2848	0.0952	0.3994	0.2384	0.1115	0.2499	0.4463	0.0923	0.2293	0.4025	0.0497	0.0923	0.5383	0.0483	0.1404	0.3442	0.2628	0.5253	0.5004	0.1033	0.1752	0.5899	0.0139	0.0113	1.2258	0.0441	0.1108	0.3985	0.0454
LOC100133678	NM_002122		-10705.1	0.44122		-10704.5	0.43555	0.54548	0.272665		-10704	0.4316	0.55836	0.135964		0.0903	0.1852	0.4875	0.0592	0.0679	0.8723				0.0325	0.0932	0.3485	0.0277	0.0911	0.3044	0.0114	0.0134	0.8517	0.0119	0.023	0.5147	0.069	0.2457	0.2807	0.0779	0.1632	0.4773	0.0034	0.0117	0.2931	0.0443	0.1184	0.3739	0.0322
HLA-DRB4	NM_002124		-12024.8	0.39046		-12016.6	0.37529	1.03844	4.82449e-05		-12016.4	0.36928	0.78989	4.00101e-05		0.1021	0.3525	0.2897	0.0637	0.0951	0.6691	0.0523	0.1958	0.2672				0.1698	0.2077	0.8175	0.0317	0.0426	0.7433	0.0313	0.0686	0.4559	0.1435	0.3304	0.4343				0.0236	0.0276	0.8533	0.0321	0.1348	0.2384	0.0257
HLA-DRB5	NM_002125		-11520.1	0.3707		-11518.7	0.36587	0.61844	0.094799		-11517.5	0.36028	0.57724	0.0213389		0.1091	0.3129	0.3486	0.035	0.0648	0.5405	0.0537	0.203	0.2643							0.0336	0.0621	0.5408	0.0483	0.1097	0.4406	0.1342	0.2895	0.4636				0.0178	0.0108	1.6585	0.0361	0.1468	0.2461	0.0567
HLF	NM_002126		-6380.04	0.04774		-6377.53	0.04859	0.0001	0.0251147		-6378.73	0.04646	0.09671	0.104995		0.0244	0.1789	0.1364	0.0033	0.0701	0.0474	0.0208	0.314	0.0662	0.0059	0.0947	0.0623	0.0016	0.0789	0.0208	0	0.0681	0.0001	0	0.0243	0.0001	0.018	0.4012	0.0449	0.0059	0.2433	0.0243	0	0.0357	0.0001	0	0.0921	0.0001	0.0045
HMGB1	NM_002128		-5567.79	0.13111		-5567.79	0.13095	0.13985	0.914268		-5567.6	0.1322	0.09261	0.530728		0.002	0.00766265	0.1758	0	0	0.1143				0	0	0.097	0.002	0.0197978	0.0686	0	0	0.0136	0	0	0.017	0.002	0.0049254	0.183	0	0	0.0986	0	0	0.0273	0.0059	0.056931	0.0203	0
HOXB1	NM_002144		-9036.69	0.14212		-9020.74	0.131	0.43445	1.6108e-08		-9017.65	0.12838	0.42049	6.75274e-10		0.0512	0.196164	0.2088	0.0122	0.107841	0.1186	0.0512	0.149134	0.296				0.0142	0.140564	0.2121	0.0052	0.116354	0.0431	0.003	0.0470413	0	0.0277	0.0682167	0.2734	0.0435	0.205976	0.4803	0.0014	0.0305161	0.0757	0.0205	0.197811	0.0841	0.0058
IRF8	NM_002163		-13306.1	0.08982		-13306.1	0.08966	0.09476	0.828696		-13306.1	0.08959	0.09402	0.816127		0.0417	0.3737	0.1116	0.0144	0.2224	0.0649	0.0565	0.7062	0.08	0.0024	0.192	0.0126	0.0117	0.1544	0.0756	0.0105	0.0643	0.1638	0.0169	0.2132	0.0794	0.0713	0.7173	0.0994	0.0309	0.2126	0.1452	0.0079	0.0464	0.1697	0.0216	0.1823	0.1184	0.0069
ID3	NM_002167		-4847.73	0.12342		-4847.59	0.12468	0.09538	0.605495		-4833.84	0.0845	0.50309	1.36807e-07		0.0034	0.0130265	0.2324	0.007	0.0618759	0.095	0	0	0.2629	0.0071	0.0611158	0.0702	0	0	0.1494	0	0	0.1068	0	0	0.0146	0.0037	0.00911198	0.2626	0.0036	0.0170463	0.3736	0.0417	0.908944	0.1314	0.1185	1.14344	0.1983	0
IL3RA	NM_002183		-16434.8	0.26347		-16430	0.23902	0.64262	0.0018878		-16428.1	0.23061	0.55827	0.000245927																	0	0	0.0001										0	0	0.0001
IL12B	NM_002187		-14319.8	0.305		-14319.6	0.30619	0.26805	0.588004		-14319.8	0.30518	0.30165	0.951261		0.0943	0.361294	0.2279	0.0266	0.235129	0.0961	0.0616	0.179427	0.2008	0.014	0.12051	0.1154	0.0205	0.202927	0.0831	0.0067	0.149918	0.0438	0.0287	0.450029	0.0657	0.1718	0.423091	0.8387	0.0716	0.339032	0.3049	0.0108	0.23541	0.0374	0.031	0.299129	0.0871	0.0148
INHA	NM_002191		-14691.7	0.23979		-14687.9	0.23427	0.41328	0.00573185		-14689.7	0.23483	0.33013	0.0480583		0.0477	0.182754	0.2057	0.0307	0.27137	0.1445	0.2215	0.645181	0.5292	0.0268	0.23069	0.1147	0.0406	0.401895	0.0982	0	0	0.0399	0.0141	0.221094	0.0762	0.0973	0.23962	0.8323	0.0338	0.160046	0.1417	0.012	0.261567	0.0625	0.0229	0.220969	0.0796	0.0205
INPP1	NM_002194		-14400.2	0.23698		-14399.9	0.2358	0.28569	0.450196		-14399.2	0.23411	0.32071	0.142347		0.0502	0.192332	0.1715	0.0277	0.244852	0.1088	0.0615	0.179136	0.4228	0.0176	0.151498	0.0583	0.0136	0.134625	0.051	0.0148	0.331162	0.0395	0.0081	0.127012	0.0927	0.2004	0.493525	0.5019	0.0375	0.177566	0.2219	0.0133	0.289903	0.0432	0.0202	0.194916	0.0593	0.0238
IRF2	NM_002199		-8151.25	0.07443		-8150.38	0.07303	0.11766	0.187501		-8151.25	0.07433	0.07612	0.939555		0.0254	0.2627	0.0966	0.0036	0.1138	0.0313	0.0205	0.2156	0.095				0.0095	0.0667	0.1431	0.0036	0.0407	0.0873	0	0.0419	0.0001	0.017	0.2216	0.0767	0.0104	0.1637	0.0636	0.0026	0.0359	0.0727	0.0026	0.0947	0.0272	0.0013
ITGAE	NM_002208		-59168.7	0.44915		-59167.8	0.44673	0.52035	0.180341		-59168.5	0.44785	0.4745	0.556827		0.1258	0.276	0.4559	0.1011	0.1519	0.6656	0.1251	0.3236	0.3865				0.1147	0.1598	0.7177	0.0463	0.0554	0.8353	0.0489	0.057	0.858	0.1692	0.4251	0.3979	0.1892	0.3368	0.5618	0.019	0.0406	0.4687	0.0279	0.092	0.3031	0.0257
ITGAL	NM_002209		-53186.8	0.3338		-53185.9	0.33566	0.28637	0.170253		-53186.4	0.3353	0.30702	0.367902		0.0692	0.2247	0.3079	0.0258	0.1051	0.2451	0.0835	0.3641	0.2293	0.0613	0.1215	0.505	0.0523	0.0688	0.7603	0.009	0.0384	0.2353	0.0242	0.0719	0.337	0.1276	0.4183	0.305	0.0928	0.2312	0.4013	0.0104	0.0475	0.2198	0.0319	0.0943	0.3381	0.0544
ITGB1	NM_002211		-20545.1	0.05727		-20545.1	0.05725	0.05808	0.960282		-20544.4	0.05784	0.04317	0.243428		0.0106	0.2411	0.0439	0.0016	0.0786	0.0199	0.0076	0.3855	0.0197	0.0121	0.1423	0.0848	0.0185	0.101	0.1827	0.0021	0.0275	0.0775	0.0013	0.0332	0.0402	0.0241	0.3101	0.0776	0.0059	0.2009	0.0293	0.0011	0.0625	0.0177	0.0022	0.0969	0.0232	0.0011
ITIH1	NM_002215		-31825.8	0.18332		-31825.6	0.18276	0.19685	0.594095		-31825.4	0.18213	0.20276	0.365735		0.1058	0.4629	0.2284	0.0336	0.1085	0.31	0.074	0.5643	0.1312	0.0288	0.1313	0.2194	0.0385	0.0975	0.3942	0.0181	0.0419	0.4327	0.0155	0.082	0.1889	0.0531	0.4621	0.1149	0.0494	0.2559	0.1929	0.0129	0.0508	0.2531	0.0216	0.081	0.2662	0.0234
ITIH3	NM_002217		-29911.6	0.1531		-29911.5	0.15284	0.15925	0.777857		-29910.7	0.15155	0.17785	0.180328		0.1179	0.7083	0.1665	0.0184	0.1267	0.1449	0.0842	0.5929	0.1421	0.0216	0.1025	0.2105	0.0262	0.0857	0.3062	0.0112	0.0346	0.3235	0.0176	0.058	0.3041	0.0792	0.4602	0.1721	0.0445	0.2206	0.2017	0.0093	0.0623	0.1499	0.0133	0.1226	0.1081	0.021
ITIH4	NM_002218		-44222.9	0.33677		-44221.6	0.33928	0.27661	0.10825		-44222.9	0.33733	0.32859	0.791827		0.1341	0.532	0.2521	0.0332	0.1097	0.3029				0.0196	0.1206	0.1626	0.0332	0.0871	0.3808	0.0393	0.0775	0.5076	0.0151	0.0611	0.2463	0.077	0.4469	0.1724	0.0485	0.3032	0.1601	0.016	0.068	0.235	0.0365	0.1186	0.3073	0.0304
ITPR2	NM_002223		-65829.6	0.06629		-65827.7	0.06698	0.04745	0.0499557		-65828.8	0.06687	0.05627	0.205208		0.0123	0.2706	0.0455	0.0025	0.0932	0.0273	0.3616	0.6771	0.534	0.0024	0.0785	0.031	0.214	0.27	0.7924	0.002	0.0445	0.0446							0.0085	0.0099	0.856	0.0017	0.0341	0.0511	0.0028	0.0836	0.0336	0.0014
JAG2	NM_002226		-35587.1	0.10168		-35585.5	0.10301	0.08358	0.0758297		-35582.8	0.10441	0.07747	0.00323624					0.018	0.2021	0.089	0.042	0.4623	0.0908				0.0212	0.2398	0.0883				0.0161	0.1169	0.1376	0.0386	0.465	0.083				0.0175	0	460.067
KCNA3	NM_002232		-12286.4	0.07157		-12286	0.07219	0.0566	0.385968		-12286.1	0.07218	0.06225	0.506061		0.0879	0.4583	0.1918	0.0075	0.0838	0.0899	0.1256	0.8001	0.157	0.004	0.1046	0.0381	0.0047	0.109	0.0433	0.0018	0.0221	0.0796	0.0205	0.0288	0.7132	0.0258	0.2866	0.09	0.007	0.2681	0.026	0.051	0.14	0.3646	0.0577	0.2215	0.2607	0
KCNH1	NM_002238		-26140.9	0.04917		-26140.9	0.04911	0.05121	0.873409		-26140.9	0.04911	0.05121	0.873355		0	0.061	0.0001	0.0017	0.102	0.0169	0.0154	0.2981	0.0516	0.0051	0.1116	0.0455	0.0096	0.0686	0.1396	0.0025	0.0557	0.0447				0	0.3504	0.0001				0.0035	0.0479	0.0731	0.0244	0.1398	0.1748	0.0029
KCNJ3	NM_002239		-8427.27	0.04405		-8416.86	0.04023	0.18113	5.00409e-06		-8418.47	0.03991	0.13835	2.70145e-05		0.0035	0.1556	0.0226	0.0009	0.0987	0.0095	0.0027	0.2373	0.0113	0.0416	0.0812	0.5125	0.029	0.0423	0.6867	0	0.0168	0.0001	0	0.0025	0.0001	0.0284	0.2521	0.1128	0	0.1988	0.0001	0.0027	0.0528	0.0506				0
KCNJ10	NM_002241		-10021.1	0.0298		-9974.66	0.02314	0.24507	0		-9980.88	0.02272	0.1685	0		0.0037	0.175	0.0211	0.0012	0.0812	0.0149	0.0165	0.4892	0.0338	0.0099	0.0837	0.1184	0.0123	0.0687	0.1796	0	0.0222	0.0001				0.0142	0.9007	0.0157	0.0022	0	90.5888	0	0.029	0.0001	0.0024	0.0303	0.0798	0.0024
KCNMA1	NM_002247		-24107.5	0.07607		-24087.4	0.07114	0.21005	2.27866e-10		-24092.4	0.07114	0.16586	4.10904e-08		0.0544	0.1998	0.2725	0.0009	0.0815	0.0109				0.004	0.103	0.0388	0.0053	0.0534	0.0995	0.0079	0.0329	0.2414	0	0.0428	0.0001	0.0096	0.2139	0.0449	0.0015	0.1133	0.0132	0	0.0865	0.0001				0.0007
KCNN3	NM_002249		-17052.3	0.05782		-16997.1	0.04719	0.29593	0		-16997.1	0.04719	0.29591	0		0.0072	0.1493	0.0483	0.0091	0.1036	0.0874	0.0226	0.2417	0.0934	0.0014	0.0777	0.0174	0.0046	0.1771	0.0259	0.0019	0.0196	0.0973	0.0122	0.1023	0.1197	0.0132	0.3858	0.0343	0.012	0.1789	0.0674	0.0019	0.0431	0.0434	0.0006	0.0759	0.0085	0.0017
KCNS3	NM_002252		-11981.1	0.04849		-11981.1	0.04857	0.04623	0.875428		-11979	0.04695	0.07402	0.0404203					0.0084	0.1594	0.0525	0.0265	0.5107	0.0518	0.0086	0.1029	0.0838	0.0139	0.089	0.1561	0	0.0965	0.0001	0.0092	0.2138	0.043	0.0137	0.2393	0.0572	0.0192	0.3663	0.0524	0.0009	0.1005	0.0088				0.0091
IPO5	NM_002271		-27415.7	0.05556		-27415.5	0.05579	0.04667	0.522331		-27415.4	0.05585	0.04818	0.50749		0.0026	0.1569	0.0166	0.0121	0.1374	0.0878	0.0071	0.3131	0.0227	0.0971	0.3008	0.323	0.0035	0.1524	0.0229	0.0004	0.0476	0.009	0	0.1425	0.0001	0.0064	0.6508	0.0099	0.0022	0.149	0.0148	0	0.0263	0.0001	0.0186	0.0748	0.248	0.0017
KRT83	NM_002282		-14097.2	0.0689		-14095.4	0.07025	0.04642	0.0583987		-14096.1	0.06744	0.08404	0.1549		0.0418	0.4547	0.0919	0.0128	0.155	0.0827	0.0359	0.5329	0.0674	0.0278	0.2524	0.1101	0.0171	0.1207	0.1418	0.0024	0.0767	0.0316	0.0094	0.1156	0.0812	0.0197	0.4195	0.0469				0.0096	0.0826	0.1161	0.0123	0.1422	0.0862	0.0341
KRT85	NM_002283		-12254	0.04588		-12251	0.04712	0.02377	0.014124		-12249.8	0.04375	0.07353	0.00378308		0.0255	0.5073	0.0502	0.0083	0.192	0.0431	0.0227	0.5169	0.044	0.0158	0.219	0.0721	0.0222	0.1645	0.135	0.0076	0.1018	0.0749	0.0076	0.1503	0.0507	0.0064	0.4057	0.0157	0.0127	0.2946	0.0431	0.0136	0.1288	0.1055				0.0148
LAMB1	NM_002291		-50974.8	0.09701		-50962.1	0.09431	0.1861	4.62313e-07		-50959.1	0.09331	0.17014	2.14193e-08		0.0237	0.0908024	0.1838	0.0112	0.0990015	0.0971	0.0657	0.19137	0.5663	0.0103	0.0886609	0.0848	0.0111	0.109878	0.0678	0.0031	0.069365	0.0513	0.0204	0.319881	0.0266				0	0	0.2945	0.0032	0.0697511	0.0413	0.0207	0.199741	0.1428	0.0059
LIF	NM_002309		-6308.16	0.10579		-6304.18	0.10885	0.02552	0.0047626		-6305.92	0.10893	0.04829	0.0342857					0.0545	0.3009	0.181	0.0696	0.3734	0.1864	0.0232	0.1656	0.14	0.0125	0.0567	0.2197	0	0.0231	0.0001	0.0016	0.0317	0.0507	0.0684	0.349	0.1959	0.0167	0.31	0.0539	0.0362	0.0717	0.5047				0.0126
LIG4	NM_002312		-30033.9	0.12189		-30023.3	0.11897	0.25489	3.94219e-06		-30021.8	0.11767	0.22682	8.68923e-07		0.0303	0.1652	0.1837	0.0209	0.0729	0.2873	0.0553	0.4113	0.1345	0.0219	0.1461	0.1498	0.0187	0.1076	0.1736	0.0085	0.0405	0.2108				0.0486	0.1287	0.3779				0.0085	0.0072	1.1917	0.0187	0.1067	0.1754	0.0124
LMX1B	NM_002316		-6692.2	0.02321		-6672.57	0.01779	0.11275	3.69408e-10		-6672.57	0.01779	0.11275	3.69408e-10		0.162	0.620674	0.6907	0	0	0.0957	0.0014	0.00407789	0.3306	0	0	0.087	0.001	0.00989889	0.1457	0.0064	0.143205	0.0477	0	0	0	0.1267	0.312024	1.0783	0.001	0.00473508	0.2774	0	0	0				0.001
LRPAP1	NM_002337		-10881.9	0.11371		-10880.9	0.11551	0.08391	0.165217		-10881.1	0.116	0.09234	0.209559																	0.0012	0.1218	0.0101	0.0002	0	9.4816										0.0709	0.2436	0.2911	0.0179
LSP1	NM_002339		-13786	0.3122		-13785.8	0.31403	0.26304	0.500629		-13786	0.31121	0.32611	0.806607											0.0389	0.1973	0.1973	0.0739	0.1897	0.3897	0.0407	0.1385	0.2938										0.0053	0.0051	1.0494				0.0556
LY6E	NM_002346		-5654.04	0.2096		-5653.02	0.21406	0.12674	0.152468		-5653.36	0.21429	0.14871	0.243138		0.1503	0.5475	0.2746	0.0622	0.1162	0.5348	0.0659	0.4174	0.1579	0.0267	0.166	0.1611	0.0376	0.1468	0.2561	0.0172	0.0391	0.4404	0.0104	0.2426	0.0429	0.1557	0.6008	0.2591	0.0513	0.2026	0.2534	0.0339	0.093	0.3641				0.03
M6PR	NM_002355		-7794.44	0.13503		-7794.25	0.13393	0.17096	0.529624		-7791.3	0.12964	0.26459	0.0120922		0.0301	0.1814	0.166	0.0059	0.0842	0.0696	0.0406	0.2791	0.1454	0.0103	0.1283	0.0802	0.0101	0.0797	0.1266	0	0.0303	0.0001	0.011	0.064	0.171	0.0518	1.2388	0.0418	0.0163	0.1236	0.132	0.0232	0.0161	1.4424	0.0068	0.061	0.111	0.0239
MAG	NM_002361		-16168.1	0.05383		-16143.5	0.04924	0.16673	2.25187e-12		-16147.7	0.04884	0.13167	1.75034e-10		0.0105	0.2617	0.0402	0.0023	0.0858	0.0264	0.0196	0.2414	0.081				0.0093	0.2112	0.0441	0	0.1134	0.0001	0.0049	0.0703	0.0695	0.0154	0.2978	0.0517	0.0263	0.3224	0.0816	0.0033	0.0981	0.0333	0.0056	0.1755	0.0319	0.0038
MAGOH	NM_002370		-2710.82	0.02316		-2709.98	0.02388	0.0001	0.194647		-2710.7	0.02365	0.01478	0.629763		0	0.1663	0.0001	0	0.0433	0.0001	0	0.0989	0.0001	0.1103	0.1877	0.5878	0	0.0553	0.0001	0	0.0177	0.0001	0	0.0482	0.0001	0	0.3185	0.0001	0	0.0865	0.0001	0	0.009	0.0001	0	0.0545	0.0001	0
MAP1A	NM_002373		-102394	0.30044		-102393	0.29934	0.33354	0.201578		-102390	0.29739	0.36268	0.00488122		0.0506	0.1719	0.2942	0.0239	0.0843	0.2831	0.0802	0.2944	0.2725	0.0269	0.0821	0.3274	0.0204	0.0661	0.3081	0.0072	0.0288	0.2497	0.0106	0.0216	0.4919	0.0567	0.281	0.2016	0.0405	0.1674	0.2421	0.0112	0.0355	0.3147	0.0178	0.0589	0.303	0.0176
MAP2	NM_002374		-60920.5	0.22681		-60905.5	0.22195	0.39716	4.1635e-08		-60887.4	0.21718	0.42763	0		0.0448	0.171643	0.1555	0.0247	0.218334	0.0818	0.0781	0.227488	0.3912	0.0155	0.133422	0.0608	0.0137	0.135615	0.0495	0.0053	0.118592	0.0277	0.0185	0.290088	0.0313	0.0632	0.155642	0.2667	0.0354	0.167622	0.1899	0.01	0.217972	0.0557	0.019	0.183337	0.0995	0.0204
MAS1	NM_002377		-10201.7	0.09145		-10201.6	0.09126	0.09766	0.830427		-10201.6	0.09126	0.09766	0.830427		0.0423	0.162065	0.4837	0.0252	0.222753	0.1478	0.0868	0.252829	0.3769	0.0133	0.114484	0.1473	0.0166	0.164322	0.1716	0.0053	0.118592	0.0553				0.1124	0.276807	0.5174										0.0075
MBD1	NM_002384		-21440.3	0.40889		-21440.3	0.40926	0.39814	0.88862		-21440.2	0.41051	0.38728	0.679386		0.084	0.321831	0.2346	0.0382	0.337666	0.1068	0.0892	0.25982	0.3046				0.0512	0.506823	0.1527	0.0163	0.364726	0.037	0.0135	0.211686	0.016	0.1071	0.263755	0.3232	0.026	0.123112	0.123	0.0417	0.908944	0.0554	0.0151	0.145705	0.0584	0.0119
MEF2C	NM_002397		-8426.69	0.07672		-8423.25	0.07801	0.0001	0.00876111		-8422.77	0.07893	0.01041	0.00509964		0	0	0.0885	0	0	0.0402	0.0068	0.0198069	0.2382	0.0704	0.605993	0.07	0.001	0.00989889	0.0203	0	0	0.0335	0	0	0	0.001	0.0024627	0.0939	0.001	0.00473508	0.0689	0	0	0.0093	0	0	0.0393	0
MEIS2	NM_002399		-8280.08	0.11873		-8260.31	0.1021	0.37025	3.21622e-10		-8256.78	0.09886	0.36074	8.70948e-12		0	0.1174	0.0001	0	0.0286	0.0001	0	0.1714	0.0001	0.0399	0.0791	0.5046	0	0.1244	0.0001	0.0009	0.0152	0.0607	0	0.0129	0.0001	0	0.0949	0.0001	0.0394	0.1182	0.3333	0	0.018	0.0001	0.0403	0.0663	0.6085	0
LOC151162	NM_002410		-16094.3	0.05594		-16076.2	0.05201	0.19653	1.86209e-09		-16078.7	0.05158	0.15514	2.51441e-08		0.0665	0.2624	0.2536	0.0044	0.1101	0.0402	0.0193	0.3137	0.0617	0.0023	0.0631	0.0364	0.0054	0.0715	0.0756	0.0008	0.0404	0.0203	0.0015	0.0323	0.0454	0.0079	0.225	0.0349	0.0065	0.1334	0.0488	0.0012	0.0555	0.0214	0.0102	0.074	0.1383	0.0045
MLN	NM_002418		-11112.2	0.42618		-11112	0.42355	0.52663	0.566488		-11111.7	0.41966	0.55354	0.314352		0.0972	0.3996	0.2432	0.0461	0.046	1.0025	0.2012	0.4398	0.4575	0.1135	0.1419	0.8	0.0996	0.072	1.3836	0.0288	0.0824	0.349	0.0379	0.0241	1.5722	0.1679	0.3879	0.4327	0.0559	0.1653	0.3383	0.0172	0.0734	0.2346	0.0341	0.0825	0.414	0.0654
TRPM1	NM_002420		-56510.2	0.14258		-56505.8	0.14092	0.20019	0.00318244		-56504.8	0.14011	0.19108	0.00108854		0.1408	0.53945	0.6031	0.0212	0.187396	0.1786	0.057	0.166029	0.275	0.0307	0.264261	0.0932	0.014	0.138585	0.0599	0.0088	0.196907	0.0375	0.0167	0.261863	0.0719	0.0821	0.202187	0.68	0.0391	0.185142	0.225	0.008	0.174378	0.07	0.0301	0.290445	0.1147	0.0081
MMP3	NM_002422		-18314.1	0.29377		-18314.1	0.29311	0.30837	0.767336		-18312.6	0.28911	0.37528	0.0810794		0.0995	0.2966	0.3355	0.0316	0.1188	0.2659	0.0739	0.3355	0.2203	0.042	0.091	0.4623	0.0384	0.0839	0.4573	0.0124	0.035	0.355	0.0356	0.0469	0.7601	0.0922	0.3651	0.2525	0.0707	0.2489	0.2839	0.033	0.0532	0.6202	0.0364	0.1074	0.3387	0.036
MNDA	NM_002432		-28756.6	0.59277		-28749.9	0.57707	1.15587	0.000256185		-28748.2	0.57401	1.18442	4.15418e-05		0.1105	0.423361	0.1858	0.0469	0.414569	0.1127	0.1432	0.41711	0.3672							0.0644	1.441	0.032	0.1455	2.2815	0.1673				0.0447	0.211658	0.3245	0.0432	0.94164	0.0261	0.0824	0.795104	0.1419	0.0879
MSN	NM_002444		-12458.6	0.03795		-12458.4	0.03761	0.04902	0.506721		-12449.1	0.0347	0.10257	1.24115e-05		0.0045	0.017241	0.2424	0.0037	0.0327059	0.1095	0.0121	0.0352447	0.2674	0.0111	0.0955472	0.0823	0	0	0.0589	0	0	0.0459	0.0007	0.0109763	0.0561	0.0085	0.0209329	0.3291	0.0008	0.00378807	0.2168	0.0007	0.0152581	0.0426	0.0015	0.014474	0.0687	0
MSR1	NM_002445		-18109.4	0.39423		-18109	0.39237	0.4856	0.401642		-18107.8	0.38904	0.56316	0.0725305		0.1371	0.525275	0.238	0.0486	0.429596	0.1749	0.1412	0.411285	0.3166	0.0498	0.428671	0.1085	0.0293	0.290038	0.0779	0.0158	0.353538	0.0372	0.0935	1.46612	0.0975				0.0435	0.205976	0.2275	0.0105	0.228871	0.0166	0.0413	0.398517	0.1207	0.0425
MX2	NM_002463		-35085.4	0.32809		-35084.7	0.32594	0.3788	0.254592		-35075.2	0.31661	0.49981	6.21435e-06					0.0898	0.79378	0.276	0.1185	0.345165	0.449	0.0832	0.716173	0.1622	0.0239	0.236584	0.1422	0.0285	0.63771	0.0775				0.1559	0.383935	0.7316				0.0244	0.531852	0.0718	0.0721	0.695716	0.1641	0.0413
NDUFS4	NM_002495		-5136.63	0.23018		-5136.55	0.22887	0.26702	0.705822		-5136.22	0.22623	0.30382	0.367144		0.0964	0.2011	0.4792	0.0143	0.0615	0.2317	0.0357	0.2133	0.1676	0.0149	0.08	0.1857	0.0172	0.0515	0.3343	0	0.016	0.0001	0.0092	0.0041	2.2255	0.0873	0.2615	0.3338	0.0094	0.186	0.0508	0.005	0.0244	0.2056	0.0054	0.055	0.0982	0.0086
NGFR	NM_002507		-12816.8	0.08828		-12816.7	0.08872	0.07991	0.638136		-12816.6	0.0891	0.07783	0.475194		0.0189	0.3789	0.05	0.0072	0.1835	0.0394	0.1326	0.7704	0.1721	0.0095	0.1887	0.0505	0.0157	0.1332	0.1182	0.0163	0.0578	0.282	0.0029	0.0843	0.0343	0.0232	0.4883	0.0476	0.01	0.2041	0.0489	0.0041	0.1134	0.0359	0.0366	0.2686	0.1361	0.003
NME3	NM_002513		-4099.27	0.05026		-4098.68	0.0514	0.02907	0.277188		-4098.44	0.05193	0.02941	0.196461					0.0231	0.204191	0.0834	0.0266	0.07748	0.5875				0.0066	0.0653327	0.2011	0	0	0.0244	0.0305	0.478253	0.0001	0.0176	0.0433435	0.3539				0	0	0.0491
NOVA1	NM_002515		-6948.95	0.18166		-6948.86	0.18299	0.13075	0.680028		-6946.24	0.18876	0.02946	0.0199469		0.1938	0.1966	0.9862	0	0.0174	0.0001	0.0025	0.0872	0.0284	0	0.0126	0.0001	0	0.0204	0.0001	0.002	0.0034	0.5779	0	0.0116	0.0001	0	0.074	0.0001	0	0.0161	0.0001	0	0.0122	0.0001	0	0.0224	0.0001	0
NPAS2	NM_002518		-29662.8	0.20122		-29659.4	0.20396	0.12139	0.00922919		-29660.6	0.20416	0.15202	0.0392977		0.0455	0.3932	0.1157	0.0191	0.1547	0.1235				0.0195	0.0938	0.2076	0.0722	0.1529	0.4718	0.0214	0.0367	0.5841	0.0191	0.0445	0.4288	0.0901	0.5643	0.1596	0.0436	0.2455	0.1777	0.0144	0.0769	0.1872	0.0615	0.1468	0.4193	0.0138
NTF3	NM_002527		-7202.47	0.10157		-7202.32	0.10223	0.08283	0.574931		-7201.4	0.09911	0.1479	0.142341		0.0544	0.183	0.2971	0.0167	0.1199	0.139	0.0152	0.1925	0.0789	0.0864	0.1289	0.6705	0.006	0.0498	0.1205	0	0.0621	0.0001	0.0014	0.0767	0.018	0.0271	0.7257	0.0373	0.015	0.1712	0.0877	0.0018	0.056	0.0328	0.0085	0.0818	0.1043	0.0095
NTRK1	NM_002529		-25955.8	0.1284		-25953.4	0.12986	0.08185	0.0283339		-25953.4	0.12986	0.08185	0.0283339		0.0321	0.122985	0.247	0.0122	0.107841	0.0812	0.0456	0.132823	0.3569				0.039	0.386057	0.1517	0.0027	0.0604147	0.043	0.0078	0.122307	0.0887	0.0509	0.125351	0.3977	0.0183	0.086652	0.1961	0.0117	0.255028	0.055	0.0454	0.438079	0.1596	0.0081
NTRK3	NM_002530		-17765	0.04305		-17763.1	0.04372	0.0223	0.0475579		-17757.6	0.04469	0.01358	0.000112241		0.004	0.2758	0.0146	0.002	0.1315	0.0155	0.1066	0.5813	0.1835	0.0015	0.1331	0.0115	0.0006	0.0851	0.0067	0.0011	0.0522	0.0205	0.0098	0.2029	0.0481	0.0144	0.8106	0.0178				0.0026	0.0327	0.0795	0.0108	0.1366	0.0788	0.001
NVL	NM_002533		-29093.5	0.2183		-29088.4	0.21438	0.3549	0.00146217		-29090.2	0.21454	0.30686	0.00986041		0.0528	0.2644	0.1999	0.0145	0.078	0.1858	0.0674	0.2159	0.3122	0.0336	0.1176	0.286	0.0189	0.0909	0.2077	0.0101	0.0201	0.5008	0.0087	0.05	0.1729	0.0639	0.4335	0.1473	0.0315	0.1713	0.184	0.0064	0.0248	0.2566	0.0349	0.131	0.2665	0.0174
OLR1	NM_002543		-13396	0.52575		-13395.6	0.52896	0.42487	0.404685		-13395.9	0.52487	0.54489	0.860116		0.1299	0.2286	0.568	0.0626	0.0854	0.733	0.0908	0.2954	0.3073	0.0536	0.0923	0.5804	0.0374	0.0767	0.4876	0.0192	0.0453	0.4234	0.0044	0.021	0.2072	0.1268	0.2825	0.4489	0.0757	0.2965	0.2552	0.0197	0.023	0.8571	0.0456	0.0377	1.2093	0.0443
OPCML	NM_002545		-7102.56	0.06519		-7093.78	0.05995	0.21249	2.78941e-05		-7095.26	0.05954	0.16608	0.000132821		0.0096	0.3076	0.0311	0.0038	0.1172	0.0323	0.0105	0.2062	0.0508	0.0042	0.0804	0.0525	0.0069	0.0479	0.1442	0	0.0668	0.0001	0.0013	0.047	0.0269	0.0091	0.3227	0.0283	0.0053	0.1613	0.033	0	0.0372	0.0001	0.0039	0.0876	0.0448	0.0053
SLC22A18	NM_002555		-16653.5	0.19277		-16653.5	0.19252	0.20006	0.871808		-16653.4	0.19175	0.20982	0.621282		0.268	0.7592	0.353	0.0295	0.1997	0.1477	0.115	0.5802	0.1982				0.0353	0.1464	0.2408	0.0101	0.0686	0.1475	0.0441	0.0653	0.6747	0.1121	0.4432	0.2529				0.0262	0.0592	0.4431	0.0307	0.1681	0.1827	0.0249
P2RX7	NM_002562		-24938.1	0.2365		-24935.4	0.23942	0.15101	0.0193506		-24938.1	0.23605	0.24527	0.794641		0.0622	0.4035	0.1542	0.0284	0.1762	0.1614	0.0665	0.2797	0.2377	0.0508	0.153	0.3318	0.1458	0.2129	0.6848	0.0121	0.0323	0.3727	0.0372	0.0494	0.7517	0.2881	0.8329	0.3459	0.1037	0.493	0.2104	0.0196	0.0387	0.507	0.0152	0.0755	0.202	0.0223
PAK1	NM_002576		-11919.3	0.05856		-11919.2	0.05879	0.04874	0.691749		-11919.3	0.05881	0.05346	0.772879		0.0017	0.1019	0.0166	0.0051	0.0496	0.1024	0.0051	0.345	0.0147	0.0034	0.0569	0.0595	0	0.0506	0.0001	0	0.0214	0.0001	0.0013	0.0078	0.1629	0.0495	0.3435	0.1442	0.0013	0.163	0.0078	0.0008	0.0323	0.0261	0.0025	0.0481	0.0527	0
PAK2	NM_002577		-11917.6	0.06379		-11916.9	0.06266	0.08579	0.238173		-11917.2	0.06278	0.0794	0.340854		0.007	0.1477	0.0471	0	0.095	0.0001	0.0107	0.1886	0.0567	0.0035	0.0949	0.0371	0.0053	0.0785	0.0671	0	0.0244	0.0001	0	0.0206	0.0001	0.0097	0.1519	0.0635	0.0035	0.1093	0.0318	0.0026	0.0223	0.1172	0.0044	0.115	0.0381	0.0009
REG3A	NM_002580		-7742.98	0.43266		-7742.67	0.43654	0.3498	0.433482		-7742.96	0.43391	0.41651	0.853371		0.089	0.2591	0.3436	0.0471	0.0931	0.5061	0.1557	0.4535	0.3433	0.0686	0.1686	0.4071	0.0792	0.1627	0.487	0.0094	0.0226	0.414	0.011	0.0526	0.2094				0.2353	0.4211	0.5587	0.0226	0.0506	0.4457	0.0378	0.1285	0.2943	0.0214
PAWR	NM_002583		-10414.7	0.31689		-10413.7	0.31147	0.42712	0.15797		-10414.6	0.31533	0.33689	0.739671		0.0443	0.1437	0.3085	0.0177	0.0196	0.9057	0.0291	0.2057	0.1413	0.1348	0.2041	0.6604	0.0238	0.1461	0.1628	0.0079	0.0302	0.2614	0.0196	0.1478	0.1328				0.0203	0	499.624	0.0109	0.0292	0.3736				0.0073
PAX7	NM_002584		-11516.6	0.03057		-11461.8	0.02299	0.15541	0		-11467.1	0.02281	0.13143	0		0.025	0.5744	0.0435	0.0008	0.1156	0.007	0.0033	0.3867	0.0085	0.0016	0.1498	0.011	0	0.0965	0.0001	0.0013	0.0723	0.0181	0	0.0855	0.0001	0.0008	0.3238	0.0024	0.013	0.2771	0.0468	0.0006	0.0666	0.0085				0.0026
PCDH7	NM_002589		-29095.5	0.09398		-29092.2	0.09231	0.1411	0.00994997		-29094.2	0.09266	0.11635	0.099222		0.0092	0.1886	0.0486	0.0061	0.0761	0.0806	0.033	0.3166	0.1041	0.0145	0.1043	0.1391	0.0123	0.1041	0.1177	0	0.0584	0.0001	0.0013	0.0218	0.0593	0.014	0.2874	0.0488	0.0084	0.245	0.0343	0	0.0503	0.0001	0.0992	0.1715	0.5786	0.0788
PCDH8	NM_002590		-25669.2	0.0466		-25668.9	0.04631	0.05345	0.462181		-25668.2	0.04592	0.05764	0.165793		0.0174	0.223	0.061103	0.0059	0.0833	0.0492176	0.0175	0.2667	0.0483429				0.0131	0.2221	0.129219	0.0031	0.0566	0.0706453	0.0024	0.076	0.0366902	0.0135	0.2098	0.0330678	0.0104	0.4074	0.0457225	0.0015	0.055	0.031873	0.0186	0.1677	0.173421	0.006
PCSK2	NM_002594		-15644.7	0.03527		-15643.8	0.03575	0.02182	0.182973		-15644.7	0.03538	0.03368	0.840825		0.0037	0.4351	0.0084	0.0069	0.2269	0.0304	0.0078	0.3081	0.0252	0.0007	0.1182	0.0063	0.0021	0.0816	0.0261	0.0014	0.0397	0.0347	0	0.0505	0.0001	0.0064	0.3068	0.0207	0.0291	0.2465	0.118	0	0.0518	0.0001	0.0021	0.095	0.0217	0.0021
CDK17	NM_002595		-9504.7	0.03645		-9419.84	0.0215	0.37292	0		-9428.55	0.02171	0.30089	0		0.0017	0.1469	0.0114	0.0008	0.0609	0.0139	0.0025	0.1783	0.0143	0.0008	0.0424	0.02	0.0034	0.0568	0.0598	0	0.0129	0.0001	0	0.0077	0.0001	0.0017	0.1826	0.0092	0	0.1363	0.0001	0.0008	0.0178	0.0475	0	0.041	0.0001	0.0008
PDC	NM_002597		-6537.99	0.13364		-6537.85	0.13291	0.16582	0.602036		-6534.56	0.12786	0.26629	0.00887835		0.0315	0.1607	0.1961	0.0111	0.1064	0.1043	0.0631	0.3767	0.1676	0.0094	0.0819	0.1144	0.0129	0.069	0.1874	0	0.0298	0.0001	0.011	0	999				0.0304	0.2932	0.1036	0.0072	0.0254	0.2849	0.0074	0.0723	0.1017	0.0148
PDE4B	NM_002600		-19686.2	0.07627		-19685.5	0.07689	0.05354	0.213392		-19670.6	0.07169	0.1811	2.13343e-08		0.0111	0.1324	0.0835	0.0009	0.0744	0.0124	0.0089	0.317	0.028	0.006	0.0699	0.0866	0.0429	0.1097	0.3911	0.0008	0.0275	0.0277	0.0012	0.0067	0.1806	0.0123	0.4023	0.0307	0.0062	0.2248	0.0275	0.0018	0.0714	0.0257	0.0049	0.1015	0.0479	0.003
PDK1	NM_002610		-16967.7	0.15802		-16906.6	0.13285	0.68539	0		-16905.8	0.12957	0.58841	0		0.0494	0.189267	0.1999	0.0099	0.0875103	0.1247	0.0142	0.0413615	0.4063	0.0963	0.828936	0.2467	0.0073	0.0722619	0.0579	0.0087	0.194669	0.0565	0.0023	0.036065	0.0591	0.0176	0.0433435	0.4717	0.0059	0.027937	0.1631	0	0	0.0868	0.0865	0.834666	0.1809	0.0035
PER1	NM_002616		-38887.4	0.12148		-38884.7	0.11974	0.1622	0.0219192		-38878.5	0.11736	0.18366	2.57742e-05		0.0192	0.2278	0.0845	0.0119	0.0979	0.1217	0.0437	0.3223	0.1357	0.0247	0.1229	0.2014	0.0154	0.0934	0.1653	0.0018	0.0329	0.0548	0.0062	0.0441	0.1409	0.0423	0.2207	0.1915	0.02	0.1796	0.1114	0.0062	0.0377	0.1633	0.011	0.0718	0.1537	0.0102
PGM1	NM_002633		-14888.8	0.07398		-14888.8	0.07383	0.07989	0.795532		-14887	0.07256	0.11486	0.056029		0.0067	0.1605	0.0418	0.0028	0.1084	0.026	0.0163	0.3554	0.046	0.0051	0.0575	0.0884	0.0089	0.0573	0.1551	0.0049	0.0297	0.1636	0.0014	0	204.283				0.0052	0.2104	0.0248	0.0028	0.1222	0.0232	0.003	0.1175	0.0253	0.0036
PHB	NM_002634		-6051.87	0.01458		-6038.34	0.01155	0.09681	1.97639e-07		-6036.76	0.0111	0.0913	3.86389e-08		0.0035	0.18	0.0197	0.0035	0.102	0.0341	0.0101	0.3516	0.0286	0.0035	0.0813	0.0427	0	0.0483	0.0001	0	0.0977	0.0001	0	0.0448	0.0001	0.0016	0.3644	0.0045	0.0017	0.1688	0.0101	0.0017	0.0582	0.029	0.0017	0.0492	0.0343	0
PIK3C2A	NM_002645		-38190.7	0.16301		-38186.5	0.16054	0.24606	0.00344178		-38184.1	0.15936	0.2513	0.000262334		0.0215	0.1538	0.1396	0.0077	0.0737	0.1048	0.0277	0.2097	0.1321	0.0141	0.0517	0.2732	0.0113	0.0423	0.2684	0.0024	0.0353	0.0667	0.0046	0.0159	0.2918	0.0264	0.2923	0.0903	0.0198	0.1482	0.1338	0.003	0.0277	0.1071	0.0083	0.0596	0.1388	0.0089
PIK3C2B	NM_002646		-44936.5	0.08495		-44910.9	0.08137	0.18706	8.05578e-13		-44876.8	0.07797	0.21784	0		0.0175	0.2076	0.0844	0.0105	0.1245	0.0843	0.0804	0.4862	0.1653	0.0155	0.1223	0.1269	0.0087	0.0832	0.1041	0.0052	0.0307	0.1679	0.0017	0.1087	0.0157	0.0394	0.4845	0.0813	0.0258	0.2523	0.1024	0.0031	0.0361	0.0865	0.0099	0.0902	0.1098	0.011
PIK3C3	NM_002647		-24233.6	0.08845		-24222.9	0.09035	0.01709	3.58026e-06		-24220.4	0.09098	0.01984	2.76008e-07		0.0635	0.2756	0.2304	0.0069	0.095	0.0725	0.0681	0.3905	0.1744	0.0007	0.079	0.0089	0.0681	0.1308	0.5204	0.0074	0.0372	0.1991	0.0004	0.0262	0.0157	0.032	0.3259	0.0982	0.0031	0.2139	0.0144	0	0.0368	0.0001	0.0025	0.0594	0.0416	0.001
PITX1	NM_002653		-6975.71	0.02746		-6975.65	0.0272	0.03179	0.728551		-6975.27	0.02666	0.0386	0.346813					0.0032	0.0282861	0.1863	0.0664	0.193409	0.6191				0	0	0.0696	0.0249	0.557158	0.0001	0	0	0.1862	0.1018	0.250703	0.5357	0.005	0.0236754	0.1688	0.0012	0.0261567	0.0582	0.0535	0.516239	0.2004	0
PLAU	NM_002658		-18983.2	0.35479		-18983	0.35648	0.3174	0.527117		-18981.8	0.34923	0.44814	0.0983466		0.0879	0.3819	0.2301	0.0522	0.1625	0.3213	0.1071	0.3175	0.3373	0.0395	0.0661	0.5976	0.026	0.0848	0.3062	0.0093	0.0288	0.3241	0.0241	0.0079	3.0373	0.1056	0.5191	0.2034	0.0642	0.27	0.2376	0.009	0.0222	0.4044	0.017	0.061	0.2792	0.0337
PLAUR	NM_002659		-15435.9	0.3394		-15435.8	0.34049	0.30316	0.645713		-15434.2	0.33358	0.47308	0.0663192		0.0791	0.3313	0.2388	0.0276	0.1333	0.2074	0.1164	0.3889	0.2992	0.0458	0.0988	0.4633	0.0652	0.0824	0.7912	0.0157	0.0264	0.5952	0.0347	0.0664	0.5219	0.1241	0.3671	0.338	0.0908	0.2116	0.4293	0.0294	0.0493	0.5963	0.0553	0.1083	0.5104	0.0473
PLCG1	NM_002660		-31064.1	0.05585		-31029.9	0.05111	0.16767	0		-31040.3	0.05109	0.12141	5.45186e-12		0.0082	0.287	0.0286	0	0.1297	0.0001	0.0116	0.5107	0.0227	0.0431	0.2122	0.203	0.0041	0.115	0.0354	0.0048	0.0608	0.0785	0.0026	0.0452	0.0578	0.0077	0.2907	0.0265	0.009	0.3055	0.0293	0	0.0729	0.0001	0.0702	0.2044	0.3436	0.001
PLCG2	NM_002661		-32920.1	0.04916		-32916.8	0.04841	0.07711	0.0100558		-32913.5	0.04775	0.07989	0.00029306		0.0173	0.3811	0.0454	0.0091	0.1803	0.0505	0.0299	0.8301	0.036	0.0042	0.1403	0.0297	0.0109	0.125	0.0875	0.0028	0.0875	0.0317	0	0.0329	0.0001				0.0159	0.4059	0.0392	0.0039	0.0425	0.0924	0.0021	0.0954	0.0223	0.0063
PLN	NM_002667		-972.356	0.06025		-963.509	0.04755	2.41657	2.59345e-05		-955.815	0.03763	2.86661	8.83378e-09		0.0088	0.0337157	0.225	0	0	0	0	0	0.163	0.0276	0.237577	0.2498	0.0365	0.36131	0.0777	0	0	0	0.0089	0.139556	0.0277	0	0	0.0235	0	0	0.1359	0	0	0.0517	0	0	0	0
PNMT	NM_002686		-11343.3	0.15009		-11337.7	0.14261	0.26016	0.000844342		-11338.6	0.1424	0.23395	0.00227476		0.0322	0.2966	0.1085	0.0255	0.1457	0.1747	0.0822	0.4239	0.194	0.0211	0.0799	0.2636	0.0139	0.1428	0.0974	0	0.0448	0.0001	0.0081	0.2048	0.0393	0.0426	0.4746	0.0898	0.0312	0.2399	0.1301	0.0173	0.046	0.3767	0.0116	0.1224	0.0952	0.0135
POLR2G	NM_002696		-4982.86	0.0533		-4981.68	0.05205	0.13113	0.124916		-4982.71	0.05278	0.07036	0.58862		0	0	0.294	0.0277	0.244852	0.1643	0.0224	0.0652463	0.4808	0.0515	0.443304	0.1126	0	0	0.0552	0	0	0.023	0	0	0.058	0.1088	0.267942	0.7926	0	0	0.1412	0	0	0.0435	0	0	0.0736	0.0025
POU2F1	NM_002697		-16009.9	0.10915		-15916.7	0.08674	0.68778	0		-15916.7	0.08674	0.68778	0		0.0026	0.1253	0.0211	0.0028	0.0424	0.0668	0.0065	0.1252	0.052	0.0082	0.088	0.0931	0.0022	0.0281	0.0789	0	0.024	0.0001	0.0015	0.0604	0.0244	0.068	0.6779	0.1003	0.0044	0.05	0.0889	0.0009	0.0412	0.0217	0.0092	0.0846	0.1086	0.003
PPP2R5C	NM_002719		-12482.1	0.09224		-12474.9	0.08861	0.24187	0.000151422		-12476.8	0.08865	0.1945	0.00113701		0	0.1539	0.0001	0.0076	0.1837	0.0416	0.0105	0.3256	0.0321				0.0092	0.029	0.3184	0.0032	0.0439	0.073				0.0317	0.3057	0.1037	0.1064	0.195	0.5456	0	0.0259	0.0001	0.0013	0.047	0.027	0.005
HHEX	NM_002729		-6191.54	0.09159		-6191.43	0.0909	0.11235	0.626355		-6190.32	0.08874	0.15253	0.118453		0.0079	0.1655	0.0478	0.0089	0.0992	0.0894	0.2247	0.707	0.3178				0.0049	0.0638	0.0765	0	0.0178	0.0001	0	0.0277	0.0001	0.0111	0.2377	0.0466	0.0079	0.1145	0.0692	0.0018	0.0339	0.0528				0.0016
PRKCB	NM_002738		-15770.7	0.07505		-15764.2	0.0721	0.14646	0.000307902		-15769.4	0.07358	0.0978	0.116137		0.0064	0.0245205	0.1289	0.0018	0.015911	0.0883	0.004	0.0116511	0.2285	0.0377	0.324516	0.177	0.0029	0.0287068	0.0718	0	0	0.0471	0.0013	0.0203846	0.1007	0.0325	0.0800377	0.8478	0	0	0.1362	0.0229	0.499156	0.0371				0.042
PRKCG	NM_002739		-15249.4	0.02285		-15225.6	0.02043	0.10251	4.89131e-12		-15228.4	0.02031	0.0822	8.95763e-11		0.0059	0.3417	0.0171	0.0022	0.1036	0.021	0.0082	0.5268	0.0155				0.0021	0.1876	0.0112	0.0029	0.0553	0.053	0.0006	0.0275	0.022	0.0066	0.5075	0.0131	0.0006	0.2736	0.0022	0.0012	0.0603	0.0201	0	0.0822	0.0001	0.0006
PRKD1	NM_002742		-26128.2	0.10712		-26123.8	0.10449	0.17246	0.0031622		-26124.4	0.10441	0.16146	0.00576075		0.0271	0.103829	0.1819	0.0032	0.0282861	0.0458	0.0147	0.0428179	0.227	0.1168	1.0054	0.2973	0.0361	0.35735	0.145	0.0019	0.042514	0.0039	0.0012	0.0188165	0.0407	0.0062	0.0152687	0.2115	0.0071	0.0336191	0.1623	0.0056	0.122064	0.0519	0.0128	0.123511	0.1172	0.0043
MAPK1	NM_002745		-10341.5	0.15674		-10303.5	0.13379	0.86351	0		-10318.6	0.13696	0.52064	1.27556e-11		0.0285	0.1575	0.1811	0.1057	0.2238	0.4723	0	0.2836	0.0001	0	0.0544	0.0001	0	0.0719	0.0001	0.0016	0.0333	0.0486	0.0037	0.0173	0.2138	0	0.1646	0.0001	0	0.1199	0.0001	0.0603	0.0783	0.7706	0.0339	0.1646	0.206	0.0014
LOC100271831	NM_002746		-9809.05	0.09987		-9808.04	0.09808	0.14031	0.154775		-9809.02	0.09949	0.10563	0.795646		0.0123	0.0471253	0.2185	0.0075	0.0662956	0.1187	0.0106	0.0308755	0.4091	0.0763	0.656779	0.2513	0.0078	0.0772114	0.0819	0.0015	0.0335637	0.0587	0.0033	0.0517454	0.0179	0.0116	0.0285673	0.3747	0.0016	0.00757613	0.1335	0.0078	0.170018	0.0761	0.0123	0.118687	0.1435	0.0128
PRPS1L1	NM_002764		-7633.01	0.0625		-7628.46	0.06399	0.0001	0.00254889		-7624.56	0.06531	0.0001	3.93969e-05		0.0329	0.126051	0.1822	0	0	0.105	0.0048	0.0139814	0.3161	0	0	0.0812	0.0014	0.0138585	0.0287	0	0	0.0341	0	0	0.0059	0.0682	0.167956	0.4212	0.0388	0.183721	0.2368	0.0014	0.0305161	0.0541	0	0	0.065	0
PRSS3	NM_002771		-8987.62	0.1859		-8982.99	0.17896	0.35052	0.00234626		-8982.99	0.17896	0.35052	0.00234626								0.0479	0.3927	0.1219	0.0434	0.1909	0.2272	0.0385	0.238	0.162	0.0107	0.0788	0.1354				0.0394	0.2281	0.1727				0.0285	0.0615	0.4633	0.0136	0.1031	0.1318	0.0426
PRSS7	NM_002772		-37317.2	0.30347		-37309.5	0.29646	0.46365	8.33587e-05		-37309.5	0.29646	0.46365	8.33587e-05		0.0658	0.2004	0.3282	0.0307	0.125	0.2455	0.075	0.2694	0.2784	0.0448	0.1045	0.4283	0.0369	0.0705	0.5226	0.0071	0.0251	0.2815	0.0146	0.0322	0.4543	0.069	0.2887	0.2391	0.0844	0.2636	0.32	0.0159	0.0357	0.4445	0.0182	0.0661	0.275	0.041
PSMB2	NM_002794		-3650.8	0.05698		-3649.09	0.05943	0.01333	0.0648204		-3649.24	0.05954	0.02123	0.0771647		0	0.1598	0.0001	0.0068	0.1009	0.0676	0.0042	0.2075	0.0203	0.0074	0.0763	0.0968	0.0071	0.0299	0.2385	0	0.0299	0.0001	0	0.0371	0.0001	0.0193	0.1947	0.099	0.0097	0.1038	0.0934	0.0046	0.0251	0.1842	0.0023	0.0621	0.0371	0.0046
PSMD10	NM_002814		-4594.24	0.07387		-4593.79	0.07498	0.03886	0.340903		-4594.17	0.07441	0.0607	0.70545		0.0062	0.0237542	0.0955	0	0	0.038	0.0166	0.0483522	0.184	0.0082	0.0705844	0.0959	0.0082	0.0811709	0.0432	0.002	0.0447516	0.0255	0	0	0.0275	0.0249	0.0613212	0.2236	0.0062	0.0293575	0.1257	0.0021	0.0457742	0.0046	0.0083	0.0800894	0.1243	0.0021
PTHLH	NM_002820		-4797.04	0.12597		-4796.98	0.12554	0.15243	0.730344		-4795.94	0.12337	0.22839	0.137779		0.0656	0.8007	0.0819	0.0123	0.0803	0.1529	0.0306	0.2387	0.1284	0.0178	0.0719	0.2473	0.0162	0.0988	0.1636	0.0026	0.0704	0.0368	0	0.0941	0.0001				0.0544	0.3006	0.181	0.0044	0.0624	0.0708	0.018	0.162	0.1109	0.026
PTN	NM_002825		-4893.17	0.1124		-4892.21	0.11419	0.04449	0.165983		-4891.5	0.11552	0.04182	0.0674723		0.0053	0.020306	0.1759	0.0091	0.0804387	0.1335	0.0976	0.284287	0.4493	0.0716	0.616322	0.2522	0	0	0.0785	0.007	0.156631	0.0246	0.0053	0.0831063	0.0336	0.0107	0.0263509	0.238	0.0109	0.0516124	0.1109	0	0	0.0566	0.0053	0.0511414	0.0481	0.008
LOC344593	NM_002834		-17320	0.07635		-17237.6	0.06084	0.57319	0		-17249.6	0.0613	0.46448	0		0	0.1562	0.0001	0.0056	0.1275	0.0437	0.0211	0.5572	0.0379	0.1125	0.249	0.4517	0.0015	0.0422	0.0357	0.0162	0.0312	0.5185	0.0075	0.2117	0.0356	0.0118	0.7045	0.0167	0.0102	0.1248	0.082	0.0145	0.0703	0.2061	0.015	0.1078	0.1391	0.001
PTPRC	NM_002838		-72258.8	0.50025		-72244.6	0.49077	0.88272	1.02887e-07		-72253.5	0.49232	0.65139	0.00119449					0.0959	0.8477	0.1691	0.1409	0.410411	0.3912	0.0895	0.770403	0.1451	0.0677	0.670155	0.1043	0.0323	0.722738	0.0492	0.0415	0.650738	0.0646	0.1613	0.397233	0.438	0.1297	0.61414	0.2275	0.0525	1.14435	0.1354				0.0717
PTPRD	NM_002839		-35206.7	0.05363		-35206.7	0.0537	0.04941	0.803195		-35203.6	0.05224	0.07614	0.0134387		0.0032	0.1282	0.0247	0.0007	0.0882	0.008	0.0039	0.2975	0.0133				0.0026	0.0706	0.0363	0.0001	0.0219	0.0027	0.0009	0.0395	0.0231	0.0034	0.1781	0.0188	0.0018	0.1704	0.0107	0	0.036	0.0001	0.0002	0.0557	0.0043	0.0015
PTPRG	NM_002841		-36032	0.10624		-35995.2	0.09978	0.28231	0		-35999.7	0.09908	0.23829	0		0.0698	0.2434	0.2869	0.0101	0.0959	0.1053	0.0257	0.2799	0.0919	0.0173	0.1498	0.1154	0.0134	0.1145	0.1167	0.0021	0.0233	0.0881	0.0022	0.0378	0.0586	0.0165	0.1954	0.0843	0.0129	0.1616	0.0796	0.0023	0.0463	0.0487	0.0042	0.0596	0.0701	0.004
PTPRN2	NM_002847		-51225.5	0.28263		-51224.9	0.2842	0.24901	0.264964		-51224.7	0.28494	0.24911	0.199954		0.1754	0.521	0.3366	0.0866	0.1978	0.4377	0.1012	0.3401	0.2975	0.0575	0.1538	0.374	0.0635	0.1462	0.4344							0.1658	0.6921	0.2396				0.0642	0.0001	503.38				0
PTPRR	NM_002849		-18494.8	0.16057		-18494.6	0.15975	0.18286	0.502109		-18494	0.1587	0.19808	0.199503		0.0227	0.1585	0.1433	0.0074	0.1045	0.0706	0.0381	0.2258	0.1689	0.0346	0.1036	0.3336	0.0135	0.0521	0.2594	0.0137	0.022	0.6233	0.0055	0.0399	0.1372	0.022	0.2181	0.1011	0.0225	0.1913	0.1175	0.0115	0.1138	0.1014	0.0234	0.1713	0.1367	0.0232
PTPRS	NM_002850		-52717.2	0.05223		-52701.6	0.05019	0.09183	2.37422e-08		-52701.6	0.0502	0.09191	2.37233e-08		0.0723	0.5887	0.1228	0.0048	0.0963	0.0496	0.2963	0.7516	0.3942				0.0142	0.2016	0.0704	0.0057	0.0877	0.0653	0.0009	0.0839	0.0112	0.0093	0.5044	0.0184	0.0339	0.3635	0.0932	0.0052	0.0375	0.1396
PTPRZ1	NM_002851		-88298.7	0.33578		-88294.6	0.3382	0.24334	0.00398286		-88298.6	0.33522	0.3474	0.669051		0.0426	0.163214	0.1633	0.0292	0.258111	0.0934	0.1142	0.33264	0.3512	0.0313	0.269426	0.0789	0.0162	0.160362	0.0557	0.0164	0.366963	0.0321	0.0126	0.197573	0.0505	0.0972	0.239374	0.2961	0.1159	0.548796	0.2902	0.0041	0.0893686	0.0197	0.0162	0.156319	0.0733	0.0481
PVRL2	NM_002856		-23565.6	0.23422		-23552	0.22404	0.44727	1.96229e-07		-23554.7	0.22378	0.39949	3.00947e-06		0.1368	0.4222	0.3241	0.0813	0.2708	0.3004	0.0711	0.3978	0.1787				0.0577	0.2038	0.2832	0.0087	0.0573	0.1519	0.0149	0.0429	0.3472	0.0505	0.4708	0.1073	0.0536	0.2797	0.1918				0.0316	0.1558	0.2025	0.0193
RANBP1	NM_002882		-7760.1	0.11967		-7751.82	0.10967	0.46983	4.67351e-05		-7745.7	0.10195	0.44126	7.96932e-08		0.0193	0.0739446	0.4468	0.0256	0.226289	0.3	0.0264	0.0768974	0.5179	0.0049	0.0421785	0.061	0.0016	0.0158382	0.0895	0.0144	0.322212	0.0602	0.0036	0.0564496	0.0245	0.0061	0.0150225	0.2828	0.0041	0.0194138	0.2508	0.0283	0.616861	0.0595	0.0085	0.0820192	0.1673	0.0259
RBMS1	NM_002897		-8297.51	0.08608		-8295.43	0.08762	0.02744	0.0415402		-8288.72	0.0785	0.20928	2.74314e-05		0.0025	0.1433	0.0176	0.0056	0.0683	0.0814	0.0141	0.2125	0.0663	0.0586	0.0985	0.5952	0	0.031	0.0001	0	0.0136	0.0001	0	0.0165	0.0001	0.0282	0.155	0.1822	0.0035	0.127	0.0278	0	0.0148	0.0001	0.0024	0.0564	0.0426	0
RBP1	NM_002899		-5082.61	0.1308		-5082.41	0.13244	0.09777	0.524044		-5082.21	0.13316	0.08951	0.373752		0.0111	0.2471	0.0389795	0.0045	0.1416	0.0375389							0.0374	0.0903	0.368916	0.0141	0.0361	0.321322	0.0533	0.0001	0.814828	0.0075	0.5617	0.018371	0.0359	0.3155	0.15783	0.0292	0.0946	0.620461	0.0904	0.2262	0.842861	0.0836
RCN1	NM_002901		-9265.55	0.10872		-9265.55	0.10868	0.10973	0.976147		-9264.89	0.11032	0.07878	0.247405		0.0102	0.2566	0.0399	0.0079	0.1033	0.0761	0.0156	0.3864	0.0404				0.0097	0.0991	0.0981	0.0151	0.0169	0.8921	0.0589	0.1918	0.3074	0.0819	0.3318	0.2468										0.0176
RFC3	NM_002915		-8405.45	0.05777		-8405.23	0.05821	0.04283	0.507447		-8405.26	0.05827	0.04493	0.528448		0.0026	0.2245	0.0115				0.0366	0.7721	0.0474	0.0108	0.1885	0.0574	0.0051	0.1415	0.0357	0	0.0343	0.0001	0	0.0214	0.0001	0.0064	0.1946	0.0329	0.0051	0.1192	0.0431	0	0.0146	0.0001	0.0013	0.073	0.0176	0.0013
RGS2	NM_002923		-6103.07	0.09881		-6102.94	0.09953	0.08042	0.617865		-6103.02	0.09828	0.10944	0.761974		0.0151	0.1244	0.1216	0.0359	0.0795	0.4514	0.1484	0.2584	0.5745	0.0129	0.0395	0.3266	0.0057	0.0859	0.0665	0.0027	0.0327	0.0833	0.0063	0.0799	0.0788	0.0084	0.3841	0.0218	0.0063	0.1024	0.0618	0	0.0827	0.0001	0.0084	0.1273	0.0662	0
RGS7	NM_002924		-13486.9	0.13453		-13479.9	0.12907	0.268	0.000176656		-13474.3	0.12562	0.28817	5.03534e-07		0.0291	0.111492	0.3049	0	0	0.1017	0.0143	0.0416528	0.2572	0.0217	0.18679	0.1056	0.0272	0.26925	0.0562	0.0042	0.0939784	0.0187	0	0	0.0212	0.0268	0.0660003	0.2562	0.0071	0.0336191	0.2743	0	0	0.0663	0.0027	0.0260532	0.0836	0.0009
ROBO1	NM_002941		-50492	0.07785		-50473.4	0.07467	0.15629	1.06725e-09		-50473.7	0.07428	0.14464	1.46101e-09		0.0783	0.299993	0.253	0.0033	0.0291701	0.0923	0.0128	0.0372836	0.3538	0.0119	0.102433	0.0926	0.0038	0.0376158	0.0716	0.0006	0.0134255	0.0412	0.0012	0.0188165	0.0454	0.0188	0.0462987	0.3154	0.0082	0.0388277	0.1838	0.0024	0.0523133	0.0387	0.0133	0.128336	0.0847	0.0083
ROBO2	NM_002942		-37779.2	0.10071		-37749.1	0.09455	0.25245	8.88178e-15		-37756.7	0.09488	0.21032	1.96134e-11		0.0092	0.1591	0.058	0.0034	0.0861	0.0392	0.0353	0.2875	0.1226	0.0041	0.1061	0.0388	0.0068	0.0642	0.1052	0.0042	0.0251	0.1673	0.002	0.0223	0.0898	0.0439	0.3256	0.1349	0.0093	0.2155	0.0433	0.0026	0.0239	0.1108	0.0017	0.0915	0.0181	0.0063
RORA	NM_002943		-16160.3	0.19733		-16150.6	0.18863	0.39459	1.07193e-05		-16156.4	0.19131	0.29448	0.00553658		0	0.1333	0.0001	0.0424	0.1594	0.2662	0.2593	0.6454	0.4018	0.0079	0.1423	0.0553	0.0046	0.1198	0.0382	0	0.0361	0.0001	0	0.0359	0.0001	0.1189	0.4665	0.2549	0.0028	0.06	0.0467	0.0077	0.0579	0.1336				0
RPA1	NM_002945		-21253.7	0.18375		-21253.3	0.18526	0.16416	0.411224		-21253.4	0.18205	0.20166	0.427201		0.0211	0.1478	0.1425	0.0222	0.0931	0.2391	0.1119	0.4881	0.2293	0.0086	0.0849	0.101	0.0236	0.0604	0.3908	0.0229	0.0582	0.3938	0.0227	0.0353	0.6453	0.0413	0.3898	0.1059	0.047	0.1839	0.2557	0.0087	0.0239	0.365	0.0075	0.0645	0.116	0.0117
S100A10	NM_002966		-2354.3	0.0527		-2349.56	0.04309	0.31568	0.0020887		-2352.07	0.04536	0.19922	0.0346366		0.0046	0.0176241	0.1352	0	0	0.148	0.0044	0.0128162	0.3226	0	0	0.0751				0	0	0.0307	0.0045	0.070562	0.0317	0.0045	0.0110821	0.3521	0.0045	0.0213079	0.1979	0	0	0.0076	0.0045	0.0434219	0.1253	0
SAT1	NM_002970		-2890.62	0.05239		-2887.41	0.04905	0.26576	0.0112395		-2887.99	0.0488	0.18287	0.0218231		0.0106	0.1968	0.0541	0.0027	0.0862	0.0315	0.0096	0.4342	0.022	0.0027	0.0376	0.0722	0.0054	0.0585	0.092	0.0026	0.0396	0.0664	0	0.0578	0.0001	0.0106	0.1692	0.0624	0.0079	0.198	0.0401	0	0	0.0001	0.0079	0.0244	0.3233	0.0026
SATB1	NM_002971		-18798.4	0.11191		-18790.6	0.11426	0.02568	7.94742e-05		-18794.8	0.11432	0.06121	0.00763215		0.0345	0.3512	0.0983	0.0001	0.0683	0.0017	0.0114	0.2481	0.0461	0.0054	0.1004	0.0538	0.0012	0.0545	0.0218	0.0089	0.0403	0.2201	0.0029	0.0433	0.0668	0.0101	0.189	0.0532	0.0164	0.1298	0.1261	0	0.0133	0.0001	0.0322	0.1019	0.316	0.0025
SBF1	NM_002972		-48585.3	0.06315		-48573.7	0.06468	0.02975	1.434e-06		-48573.7	0.06468	0.02975	1.43401e-06					0.0194	0.171485	0.2587	0.059	0.171854	0.5197	0.0231	0.198841	0.2076	0.0087	0.0861204	0.1826	0.0069	0.154393	0.0729	0.0128	0.20071	0.1575	0.0186	0.0458062	0.4581				0.0067	0.146041	0.07	0.0046	0.0443869	0.122	0.0118
SCN7A	NM_002976		-57323.6	0.34649		-57321.4	0.34368	0.43789	0.0366125		-57320.2	0.34216	0.44014	0.00929668		0.0742	0.284284	0.1913	0.037	0.327059	0.0967	0.0859	0.250208	0.3276	0.0274	0.235855	0.0902	0.0516	0.510783	0.0822	0.028	0.626523	0.0311	0.0315	0.493934	0.0176	0.0879	0.216471	0.2633	0.0669	0.316777	0.2026	0.0083	0.180917	0.0209	0.0223	0.21518	0.0694	0.0147
CCL2	NM_002982		-5807.71	0.51865		-5804.51	0.53391	0.17192	0.0114227		-5805.16	0.54315	0.24499	0.0239136		0.0733	0.1898	0.3865	0.0805	0.2443	0.3296	0.1683	0.3674	0.4581	0.1385	0.1103	1.2561	0.0811	0.128	0.634	0.0781	0.0428	1.826	0.0621	0.0528	1.1746	0.1234	0.3366	0.3666	0.0583	0.2226	0.262	0.0198	0.0212	0.9306	0.0272	0.0934	0.2918	0.0089
SDC2	NM_002998		-8220.91	0.23746		-8219.1	0.22702	0.53744	0.0573371		-8220.8	0.23481	0.29344	0.635768					0.0296	0.085	0.348	0.1206	0.615	0.1961	0.1247	0.1292	0.9651	0.0092	0.0557	0.1659	0.0118	0.0567	0.2072	0.0126	0	787.625	0.087	1.0196	0.0854	0.0185	0.193	0.0957	0.0023	0.0632	0.037	0.0069	0.0641	0.1073	0.0161
SELP	NM_003005		-31271.1	0.37199		-31271.1	0.37171	0.3787	0.894625		-31271.1	0.37171	0.3787	0.894625		0.0771	0.2379	0.3242	0.0538	0.1221	0.4407	0.097	0.2741	0.354	0.0349	0.0986	0.3542	0.0317	0.0636	0.4979	0.0122	0.0306	0.3989	0.0522	0.0547	0.9539							0.0148	0.0323	0.4569	0.042	0.1091	0.3851	0.0338
SEMG2	NM_003008		-28113.3	0.32105		-27953.9	0.13275	1.89792	0		-27953.9	0.13275	1.89772	0																	0	0	0										3.719	81.0639	0.0245
SEPW1	NM_003009		-2775.76	0.14603		-2775.44	0.14765	0.06133	0.423159		-2772.66	0.15403	0.0001	0.0128934		0.0616	0.23601	0.2441	0.0352	0.311148	0.2423	0.0287	0.0835968	0.187				0.1258	1.24528	0.2665	0	0	0	0.0052	0.0815383	0.033	0.054	0.132986	0.3366	0.0052	0.0246224	0.1347	0.0104	0.226691	0.039	0.0217	0.20939	0.1432	0.0109
MAP2K4	NM_003010		-10668.8	0.21303		-10668.8	0.21367	0.19448	0.755184		-10667.3	0.21764	0.13625	0.0840727		0.0926	0.1599	0.5791	0.0504	0.0709	0.7119	0.0176	0.154	0.1144	0.0624	0.151	0.4132	0.1257	0.2006	0.6264	0.0009	0.0104	0.0839	0	0	0.592	0.0015	0.2649	0.0058	0.1041	0.1987	0.5242	0.0259	0.0525	0.4931	0	0.0511	0.0001	0
SHB	NM_003028		-17661.6	0.12157		-17635.6	0.11179	0.31857	5.69989e-13		-17640.2	0.11172	0.27124	5.7336e-11					0.016	0.1783	0.0899	0.0329	0.3131	0.1052	0.0393	0.1726	0.2277	0.0168	0.1149	0.1462	0	0.0449	0.0001	0.0014	0.1129	0.0124	0.1196	0.8738	0.1369	0.0084	0.196	0.0428	0.0162	0.1063	0.1524	0.0047	0.145	0.0325	0.029
ST3GAL1	NM_003033		-11240.6	0.07945		-11236.4	0.08135	0.03136	0.0036922		-11239.9	0.08056	0.06087	0.223995		0.0391	0.5436	0.0719	0.0467	0.2966	0.1574	0.0581	0.775	0.075	0.0166	0.1378	0.1204	0.0312	0.1869	0.1672				0.021	0.2131	0.0985	0.1065	0.758	0.1405	0.0484	0.3372	0.1435	0.0142	0.1538	0.0923	0.0228	0.1817	0.1253	0.0129
SLAMF1	NM_003037		-15804.4	0.50571		-15804	0.50239	0.62211	0.34819		-15803.9	0.50115	0.60398	0.31452		0.1093	0.1844	0.5929	0.083	0.1173	0.7072	0.1409	0.2252	0.626	0.0398	0.1076	0.37	0.1138	0.1567	0.726	0.0227	0.0515	0.4408	0.0517	0.0001	364.594				0.1081	0.2901	0.3726	0.0247	0.0429	0.5763	0.0457	0.0511	0.8952	0.0187
SLC6A6	NM_003043		-16178.8	0.11465		-16172.9	0.11737	0.03128	0.000567204		-16171.1	0.11866	0.03426	8.61728e-05		0.0508	0.2574	0.1974	0.0372	0.1465	0.2541	0.0143	0.1843	0.0774	0.0057	0.0928	0.0619	0.0032	0.0677	0.0473	0.0144	0.0592	0.2429	0.008	0.0727	0.1104	0.027	0.3246	0.0833	0.0155	0.1595	0.0969	0.0102	0.0391	0.2617	0.0042	0.1076	0.0387	0.0064
SLC18A1	NM_003053		-19714.7	0.28483		-19714.7	0.28509	0.27944	0.909978		-19714.2	0.28202	0.3295	0.30906		0.0777	0.2077	0.3742	0.0218	0.0828	0.2636	0.0432	0.1651	0.2615	0.0232	0.0676	0.3434				0.0113	0.0417	0.2699	0.0002	0.0596	0.004	0.8466	0.855	0.9901	0.0514	0.1378	0.3727	0.0045	0.0462	0.0968	0.0185	0.0648	0.286	0.0194
SLC18A2	NM_003054		-17179.3	0.17464		-17178.9	0.17334	0.20292	0.383784		-17179.1	0.17383	0.18749	0.643427		0.0258	0.0988482	0.178	0.0185	0.163529	0.1105	0.1437	0.418567	0.4295	0.0114	0.0981295	0.1009	0.0142	0.140564	0.0449	0.0088	0.196907	0.0376	0.0052	0.0815383	0.1237	0.0518	0.127568	0.3838	0.0809	0.383068	0.3072	0.0085	0.185276	0.0364	0.0102	0.0984231	0.1144	0.0122
SLIT3	NM_003062		-38649.2	0.06224		-38602.8	0.05801	0.19308	0		-38605.6	0.05736	0.15981	0					0.0051	0.045081	0.1154	0.0151	0.043983	0.2934	0.0087	0.0748883	0.1431				0.0032	0.0716026	0.0567	0.0039	0.0611537	0.1305	0.0739	0.181993	0.9025	0.0047	0.0222549	0.1904	0.0045	0.0980875	0.0531	0.0239	0.230619	0.1772	0.0047
SMARCA2	NM_003070		-50188.2	0.10224		-49930.7	0.08455	0.47106	0		-49897.5	0.08072	0.4137	0		0.0053	0.1809	0.0294	0.0057	0.2899	0.0195	0.0208	0.8142	0.0256	0.0023	0.1106	0.0207	0.0021	0.1158	0.0184	0.0009	0.039	0.0237	0.0005	0.039	0.0129	0.0126	0.2817	0.0448	0.003	0.1946	0.0152	0.0021	0.0473	0.0447	0.0134	0.1324	0.1012	0.0025
SNAP25	NM_003081		-2882.57	0.03826		-2881.33	0.03926	0.0001	0.116271		-2881.11	0.03945	0.0001	0.0876034		0	0.1081	0.0001	0	0.0237	0.0001	0	0.1138	0.0001	0	0.0341	0.0001	0	0.0391	0.0001	0	0	0.0001	0	0.013	0.0001	0	0.0874	0.0001	0	0.0425	0.0001	0	0.0066	0.0001	0	0.0278	0.0001	0
SNRPN	NM_003097		-4627.92	0.03345		-4621.62	0.02392	0.27897	0.000386445		-4624.81	0.02546	0.16766	0.0126633		0.0043	0.0164747	0.1485	0	0	0.09				0.0441	0.379606	0.0596	0	0	0.048	0.0021	0.0469892	0.02	0.0021	0.0329289	0.0435	0	0	0.1444	0	0	0.0779	0	0	0.015	0	0	0.0637	0
SOAT1	NM_003101		-16130.6	0.24543		-16128.8	0.2489	0.1626	0.0587713		-16128.4	0.24994	0.16572	0.0387887		0.0441	0.2319	0.19	0.0262	0.0916	0.2865	0.0919	0.2658	0.346	0.0135	0.0973	0.1389	0.0234	0.0613	0.3819	0.0292	0.0238	1.225	0.025	0	999				0.0323	0.2843	0.1135	0.0066	0.0251	0.2628	0.0237	0.057	0.4165	0.025
SORL1	NM_003105		-62607	0.08767		-62465.6	0.07875	0.29569	0		-62468.7	0.07759	0.25829	0		0.0368	0.3686	0.0999	0.01	0.1537	0.0648	0.0486	0.3784	0.1284	0.0152	0.0897	0.1691	0.0158	0.0813	0.1942	0.0059	0.058	0.1019	0.004	0.2331	0.0171	0.0511	1.0885	0.0469	0.0145	0.1342	0.1083	0.0079	0.0604	0.13	0.0184	0.1169	0.1572	0.0128
SOX11	NM_003108		-8306.4	0.05748		-8306.31	0.05777	0.05027	0.671081		-8306.26	0.057	0.06521	0.595337		0.0124	0.1473	0.0841	0.0048	0.0913	0.0529	0.0174	0.4539	0.0382				0.0037	0.2192	0.0167				0	0.002	0.0001	0.0263	0.2349	0.1119	0.0161	0.3048	0.0528	0.0105	0.0655	0.1607				0
SP4	NM_003112		-18840.8	0.16202		-18835.8	0.16454	0.04901	0.00147582		-18839.7	0.15982	0.21393	0.12527		0.0293	0.1438	0.2036	0.012	0.0903	0.1329	0.0081	0.1401	0.0576	0.0501	0.0915	0.5472	0.0048	0.0412	0.117	0.012	0.0144	0.8373	0.0006	0.0173	0.0333	0.0053	0.101	0.0521	0.0041	0.0709	0.0573	0.0017	0.0166	0.1051	0.0023	0.0419	0.0556	0.0012
SPR	NM_003124		-9937.99	0.20738		-9937.91	0.20663	0.23105	0.688816		-9937.81	0.20592	0.23576	0.551088		0.0456	0.2741	0.1662	0.0259	0.133	0.1944	0.0795	0.3604	0.2206	0.0217	0.085	0.2548	0.0189	0.1202	0.1576	0.004	0.0091	0.441	0.0132	0	999	0.0538	0.4267	0.1261	0.0373	0.3097	0.1205	0.0168	0.0906	0.1848	0.0815	0.1985	0.4104	0.0087
SRP19	NM_003135		-4554.57	0.09847		-4554.82	0.09857	0.09124	0.474749		-4554.33	0.09729	0.14625	0.487585		0.0154	0.1811	0.0853	0.0119	0.0844	0.1414	0.2341	0.4143	0.5649	0	0.0744	0.0001	0.0062	0.035	0.1763	0.0293	0.0119	2.4622	0.0062	0.0595	0.1044	0.0095	0.6956	0.0136	0.0126	0.1022	0.1229	0.0061	0.0271	0.2243	0.0157	0.0644	0.2441	0.0032
NEK4	NM_003157		-29049.1	0.41008		-29047.1	0.40466	0.53435	0.0429581		-29040.8	0.3966	0.63535	4.40003e-05		0.0515	0.1354	0.3804	0.0239	0.0706	0.3379				0.0291	0.0668	0.4357	0.0288	0.0491	0.5863	0.0096	0.0434	0.2212	0.0087	0.0102	0.8553	0.0723	0.2421	0.2988	0.0592	0.16	0.3702	0.012	0.0299	0.4005	0.0218	0.0593	0.368	0.0176
CDKL5	NM_003159		-24789.3	0.1189		-24715.4	0.10265	0.43616	0		-24716.1	0.10065	0.37754	0		0.0071	0.0272024	0.1214	0.0032	0.0282861	0.106	0.0078	0.0227197	0.2029	0.0044	0.0378746	0.0631	0.0188	0.186099	0.0915	0.0057	0.127542	0.0689	0.002	0.0313609	0.0807	0.0234	0.0576271	0.3738	0.0561	0.265638	0.1689	0.0024	0.0523133	0.0344	0.0024	0.0231584	0.0555	0.0043
STXBP1	NM_003165		-14653.9	0.04272		-14613	0.03673	0.18736	0		-14625.7	0.03721	0.13339	5.86198e-14		0.0015	0.00574699	0.1625	0.0008	0.00707154	0.0962	0.0022	0.00640812	0.4204	0.0233	0.200563	0.1324	0.0008	0.00791911	0.0722	0	0	0.1313				0.0027	0.00664928	0.3783	0.0143	0.0677117	0.1804	0	0	0.0566	0.0211	0.203601	0.2017	0
SYN2	NM_003178		-14953.6	0.21628		-14952.7	0.21345	0.26984	0.194225		-14952.7	0.21976	0.17997	0.199052		0.017	0.1792	0.0947	0.0062	0.0689	0.0896	0.0143	0.1685	0.0849	0.0147	0.1089	0.1351	0.0083	0.0645	0.1283	0.0021	0.0088	0.2399	0	0	0.0001				0.0496	0.411	0.1206	0	0.029	0.0001	0.0149	0.0618	0.2411	0.0102
SYP	NM_003179		-8066.28	0.11005		-8065.85	0.11115	0.07504	0.351571		-8066.27	0.11032	0.10379	0.865948		0.1345	0.4215	0.3192	0	0.1449	0.0001	0.0109	0.2261	0.0481	0.241	0.2854	0.8446	0.0066	0.1074	0.0618	0.0123	0.0534	0.2297	0.0039	0.0245	0.1575	0.0122	0.2217	0.055	0.007	0.1645	0.0422	0.0076	0.0577	0.1317	0.0227	0.1165	0.1947	0
TAF4	NM_003185		-28288	0.21181		-28281.1	0.2054	0.36129	0.000188573		-28285	0.20666	0.28595	0.013859		0.1524	0.6539	0.2331	0.0478	0.2382	0.2005	0.0739	0.4335	0.1704				0.0105	0.0603	0.1744	0.0133	0.0681	0.1953				0.0192	0.281	0.0685				0.0216	0.1041	0.2075	0.0037	0.0802	0.0457	0.0336
TBCC	NM_003192		-13872.5	0.19987		-13871.4	0.19685	0.26948	0.134492		-13870.3	0.19485	0.28742	0.0328205		0.0459	0.2896	0.1585	0.0195	0.1556	0.1255	0.0602	0.3084	0.1952	0.0298	0.0898	0.3324	0.0275	0.1112	0.2474	0.0181	0.043	0.4215	0.0178	0.0269	0.6601	0.2237	1.1925	0.1875	0.0345	0.2707	0.1274	0.0223	0.0437	0.5114	0.0219	0.1161	0.1882	0.0146
TCF4	NM_003199		-13447.6	0.08328		-13419.7	0.07353	0.40157	8.72635e-14		-13433.8	0.0755	0.22259	1.60431e-07		0.0007	0.1251	0.0055	0.0007	0.0389	0.0175	0.0041	0.1786	0.023	0.0007	0.0425	0.0161	0.0014	0.0359	0.0379	0	0.0362	0.0001	0	0.0377	0.0001	0.0014	0.1288	0.0106	0.0014	0.0724	0.0188	0	0.0149	0.0001	0	0.0324	0.0001	0
TFAM	NM_003201		-10652.7	0.43741		-10640.1	0.40593	1.2479	5.07327e-07		-10643.4	0.40644	0.93729	1.56775e-05		0.1007	0.2255	0.4463	0.0219	0.0338	0.6466	0.0538	0.2348	0.2293	0.0246	0.0691	0.3562	0.0051	0.1247	0.0411	0.0217	0.0122	1.7707	0.044	0.0441	0.9966	0.0712	0.2591	0.2747	0.043	0.1684	0.2552	0.0089	0.0306	0.2921	0.0182	0.0418	0.4346	0.0264
TCF12	NM_003205		-14792.4	0.1401		-14754.6	0.12321	0.5183	0		-14738.9	0.11666	0.52679	0		0.0655	0.1557	0.4209	0.0026	0.0518	0.0498	0.0082	0.1462	0.0563	0.0021	0.1143	0.0184	0.0068	0.1058	0.0646	0	0.0282	0.0001	0.0007	0.0102	0.0655	0.0236	0.3098	0.0761	0.0027	0.1368	0.0194	0.0027	0.0092	0.2897	0.0172	0.0539	0.3185	0.0013
TEAD3	NM_003214		-21117.1	0.17252		-21113.3	0.16935	0.3213	0.00612706		-21116.4	0.17084	0.20915	0.253635		0.1051	0.7918	0.1328	0.0669	0.2027	0.3299				0.0721	0.2548	0.2829	0.0085	0.0697	0.1224	0.0266	0.1228	0.2163	0.0039	0.0615	0.0639	0.0255	0.5198	0.0491	0.0097	0.2137	0.0454	0.0275	0.0904	0.3045	0.0249	0.1899	0.1312	0
TFAP2B	NM_003221		-9310.71	0.06852		-9308.76	0.06988	0.0248	0.0484342		-9308.12	0.07063	0.02921	0.0229996		0	0.1705	0.0001	0	0.0778	0.0001	0.0028	0.1553	0.0183	0.0872	0.2479	0.3517	0	0.0483	0.0001	0	0.0207	0.0001	0	0.0258	0.0001	0.0019	0.1486	0.0127	0	0.1256	0.0001	0	0.0113	0.0001	0	0.0495	0.0001	0
TFAP2C	NM_003222		-15442.3	0.08163		-15442.2	0.08189	0.07188	0.668275		-15442.2	0.08189	0.07188	0.668275		0.0177	0.2969	0.0595	0.0089	0.2136	0.0416	0.0951	0.4909	0.1937	0.0049	0.1648	0.0296				0.0349	0.084	0.4159	0.002	0.2493	0.0082	0.0184	1.0682	0.0172	0.0066	0.2398	0.0276	0.0038	0.062	0.0618				0.006
TGFB2	NM_003238		-8655.68	0.04663		-8654.41	0.04738	0.01736	0.110751		-8652.61	0.04802	0.01145	0.013204		0.0109	0.2054	0.0529	0.0011	0.0914	0.0126	0.0119	0.2731	0.0435	0.0011	0.1151	0.0092	0	0.0411	0.0001	0.001	0.0301	0.0339	0.0011	0.0558	0.0192	0.0108	0.2973	0.0365	0.0043	0.2011	0.0215	0	0.0294	0.0001	0.0011	0.0684	0.0156	0.0011
TGFBR2	NM_003242		-16072.8	0.07357		-16071.6	0.07444	0.0465	0.127023		-16070.6	0.07181	0.10928	0.035054		0.019	0.3882	0.049	0.01	0.1592	0.0625	0.0343	0.6698	0.0512	0.0069	0.1021	0.0675	0.0062	0.1246	0.0496	0.0099	0.0448	0.2219	0	0.026	0.0001	0.0218	0.4679	0.0466				0.0028	0.0736	0.0384	0.0739	0.1903	0.3881	0.0119
TGIF1	NM_003244		-8305.05	0.1316		-8303.36	0.12831	0.21229	0.0661701		-8304.28	0.12899	0.17559	0.215001		0.0124	0.1122	0.1105	0	0.09	0.0001	0.0413	0.2458	0.1681	0.0071	0.0511	0.1383	0.0018	0.049	0.0359	0.0071	0.056	0.1261	0.0052	0.0077	0.6709	0.0179	0.176	0.1018	0.0164	0.138	0.1187	0.0053	0.0076	0.6983	0	0.0755	0.0001
TGM3	NM_003245		-30507.4	0.26448		-30506.4	0.26233	0.31917	0.160402		-30506.4	0.26233	0.31917	0.160402		0.158	0.605349	0.3449	0.0483	0.426944	0.2071	0.0454	0.13224	0.3103	0.0492	0.423506	0.1303	0.0866	0.857244	0.1208	0.0342	0.765252	0.0681	0.079	1.23875	0.0902	0.0967	0.238143	0.5487	0.0448	0.212132	0.3151	0.0514	1.12038	0.0859	0.0324	0.312638	0.1528	0.0651
THBS4	NM_003248		-23989.3	0.09591		-23986.2	0.09425	0.15308	0.011661		-23986.2	0.09427	0.15331	0.0116557		0.0228	0.202	0.1131	0.011	0.0862	0.1279	0.0312	0.2772	0.1127	0.01	0.0957	0.1043	0.012	0.0704	0.1706	0.002	0.0448	0.0444	0.0089	0.0401	0.2214	0.0201	0.3726	0.0539	0.0145	0.2184	0.0665	0.0094	0.0617	0.1522	0.0061	0.0992	0.0619	0.0082
TLR3	NM_003265		-32115.2	0.26614		-32113.5	0.26343	0.34187	0.0632224		-32112.6	0.26207	0.34764	0.0206274		0.1004	0.641	0.1566	0.0307	0.1255	0.2446	0.0762	0.2972	0.2563	0.0209	0.1173	0.178	0.0324	0.1005	0.3227	0.0112	0.0194	0.5743	0.0151	0.0139	1.0818	0.0679	0.2569	0.2641	0.0671	0.2084	0.322	0.0093	0.0224	0.4144	0.0187	0.1085	0.1722	0.0173
TLR4	NM_003266		-36984.4	0.4857		-36980.9	0.47951	0.69116	0.00821765		-36982.7	0.4803	0.59349	0.0673146		0.0891	0.2275	0.3917	0.0438	0.1014	0.4314	0.1288	0.2179	0.5913	0.0458	0.0983	0.466	0.0386	0.0478	0.8076	0.0283	0.0414	0.6838	0.026	0.0482	0.5388	0.1218	0.3424	0.3557	0.1053	0.2528	0.4166	0.0294	0.0275	1.0684	0.056	0.0751	0.7454	0.0354
CLDN5	NM_003277		-7292.45	0.04038		-7290.8	0.038	0.06247	0.0692594		-7291.73	0.03861	0.05152	0.229523		0.0101	0.0386964	0.2001				0.0145	0.0422353	0.6219				0.0042	0.0415754	0.111	0.0387	0.865944	0.0535	0.0054	0.0846744	0.012	0.033	0.081269	0.3556	0.0036	0.0170463	0.5397							0
TRAF3	NM_003300		-15070.2	0.04957		-15070.2	0.04945	0.05386	0.777268		-15063.5	0.04712	0.0939	0.000246914		0.0179	0.5201	0.0345	0.0047	0.2576	0.0183	0.0114	0.5586	0.0203	0.0778	0.2179	0.357	0.0021	0.0642	0.0329	0.0047	0.1137	0.0409				0.0092	0.2906	0.0318				0.0025	0.0758	0.0329	0.0047	0.0706	0.066	0.0018
TRPC4	NM_003306		-22824.6	0.04103		-22812.3	0.03895	0.11193	7.5168e-07		-22813.9	0.03871	0.09285	3.9602e-06					0.0065	0.1167	0.0557	0.0184	0.3307	0.0557	0.0094	0.1274	0.0737	0.0078	0.0974	0.0806	0.0026	0.0575	0.0451	0.0024	0.0439	0.0538	0.0086	0.2736	0.0313	0.0047	0.1861	0.0252	0.0014	0.0446	0.0315	0.0057	0.0979	0.0581	0.0033
TRPM2	NM_003307		-46524	0.11425		-46519.9	0.11253	0.15494	0.00404847		-46523.3	0.11332	0.12733	0.222704					0.0242	0.3347	0.0724	0.0722	0.3863	0.187	0.0399	0.1638	0.2434	0.0328	0.2315	0.1417				0.018	0.0671	0.2682	0.0721	1.1523	0.0626				0.0107	0.0968	0.1111	0.0261	0.1457	0.1794	0.0513
PHLDA2	NM_003311		-7014.06	0.11288		-7013.25	0.10951	0.15849	0.203984		-7013.58	0.11012	0.14613	0.327917					0.0028	0.0001	24.3806										0.0011	0.0122	0.0876	0.0017	0.0001	20.0495				0.1516	0.3996	0.3793
TTK	NM_003318		-25899.5	0.22069		-25899.1	0.2194	0.25593	0.347667		-25898.4	0.21807	0.26732	0.131066		0.0544	0.1933	0.2814	0.0192	0.0732	0.2626	0.044	0.1865	0.2356	0.0266	0.105	0.253	0.0163	0.0625	0.2611	0.0086	0.0251	0.3425	0.0062	0.0173	0.3575	0.0462	0.2442	0.1891	0.0342	0.1767	0.1935	0.0123	0.0513	0.24	0.016	0.1029	0.155	0.0132
UBE2H	NM_003344		-3186.38	0.05535		-3185.11	0.05709	0.01296	0.110771		-3184.38	0.05805	0.0126	0.0456724		0	0	0.0559	0	0	0.0916	0	0	0.2144	0.1721	1.48141	0.1386	0	0	0.0402	0	0	0	0	0	0.0431	0	0	0.2037	0	0	0.0829	0	0	0.0145	0	0	0.0332	0
UBE2V2	NM_003350		-2230.77	0.07966		-2228.16	0.08318	0.0001	0.0222918		-2229.61	0.08376	0.02972	0.126827		0	0.0918	0.0001	0.0462	0.0547	0.8436	0.0478	0.378	0.1264	0.1222	0.2664	0.4588	0	0.0545	0.0001	0.0061	0.0146	0.415	0	0	0.0001	0.0089	0.0909	0.0979	0	0.0937	0.0001	0	0	0.0001	0	0.0126	0.0001	0
UCP2	NM_003355		-7365.58	0.07522		-7354.09	0.06925	0.27481	1.62217e-06		-7348.55	0.06611	0.26685	5.2959e-09		0.1257	0.2765	0.4548	0.005	0.0954	0.0528	0.0064	0.2235	0.0286	0.0058	0.0754	0.077	0.0082	0.1014	0.081	0.0015	0.0244	0.0598	0.0048	0.0312	0.1529	0.0186	0.4812	0.0387	0.0148	0.1828	0.0812	0.0014	0.0237	0.0601	0.0058	0.0635	0.0917	0.0059
USF2	NM_003367		-12684.1	0.22278		-12665.5	0.19845	0.68801	1.04222e-09		-12668.5	0.19941	0.57665	2.31828e-08		0.1752	0.4888	0.3584	0	0.0858	0.0001	0.0147	0.3075	0.0479				0.0077	0.1169	0.0659	0.0078	0.0763	0.102	0.0081	0.0478	0.1684	0.0191	0.3489	0.0547	0.0185	0.1352	0.1368	0.0057	0.0001	65.5535
VEGFA	NM_003376		-10909.8	0.40463		-10900.7	0.36815	0.95434	2.00726e-05		-10903.6	0.37269	0.79989	0.000432659		0.081	0.2392	0.3384	0.0155	0.0485	0.3201	0.1145	0.3105	0.3689	0.0374	0.0884	0.4231	0.021	0.0523	0.4021	0.0353	0.039	0.9037	0.0073	0.0055	1.3338	0.0234	0.3369	0.0693	0.0149	0.1351	0.1103	0.0089	0.0188	0.4718	0.0045	0.0656	0.0688	0.0123
VIP	NM_003381		-6017.68	0.22543		-6016.61	0.22883	0.12609	0.143547		-6017.61	0.22661	0.20294	0.714675		0.0629	0.2672	0.2353	0.0306	0.0765	0.4	0.0416	0.2615	0.1592	0.0194	0.1139	0.1703	0.0273	0.0245	1.1149	0.0057	0.0419	0.1365	0.0039	0.0289	0.1359	0.0863	0.3865	0.2232	0.0415	0.2396	0.1734	0.015	0.0283	0.5285	0.0134	0.0891	0.1502	0.0138
VLDLR	NM_003383		-23542.2	0.09474		-23542.1	0.09459	0.09943	0.809165		-23528	0.08949	0.18447	9.90624e-08		0.035	0.2084	0.168	0.0151	0.23	0.0655	0.0971	0.7458	0.1302	0.01	0.0912	0.1095	0.0147	0.0841	0.1743	0.0082	0.0229	0.3582	0.0015	0.0317	0.047	0.0174	0.1896	0.0918	0.0073	0.132	0.0555	0.005	0.048	0.1035	0.0033	0.0773	0.043	0.0033
VSNL1	NM_003385		-3046.83	0.00078		-3044.63	0.0004	0.01395	0.0359394		-3045.13	0.00041	0.0082	0.065244		0.0021	0.4603	0.0046	0	0.1012	0.0001	0.0001	0.5624	0.0001	0	0.0769	0.0001	0	0.0825	0.0001	0	0	0.2008	0	0.0933	0.0001	0	0.21	0.0001	0	0.0684	0.0001	0	0.0213	0.0001	0	0.1115	0.0001	0
WNT2	NM_003391		-7154.88	0.06191		-7153.84	0.0631	0.03092	0.149253		-7153.84	0.0631	0.03092	0.149253		0.0037	0.0141759	0.1949	0.0061	0.0539205	0.1069	0.0132	0.0384487	0.2596	0.0013	0.0111902	0.0556	0.0049	0.0485046	0.0589	0	0	0.0262	0.0012	0.0188165	0.0341	0.0037	0.00911198	0.2185	0.0074	0.0350396	0.1663	0.0024	0.0523133	0.023	0.0024	0.0231584	0.0644	0.0012
YWHAH	NM_003405		-5891.85	0.10043		-5887.4	0.10324	0.0001	0.00283876		-5885.66	0.10632	0.01423	0.000433622		0.1486	0.3802	0.3908	0	0.0812	0.0001	0.0048	0.2195	0.022				0.0017	0.0869	0.0199	0	0.0533	0.0001	0	0.041	0.0001	0.0048	0.278	0.0173	0.006	0.1236	0.0485	0	0.0356	0.0001	0.2702	0.2522	1.0715	0
YWHAZ	NM_003406		-6016.03	0.13736		-5932.52	0.07069	2.97785	0		-5926.08	0.05501	1.31907	0		0	0.0624	0.0001	0	0.0102	0.0001	0	0.1012	0.0001				0	0.0754	0.0001	0	0.011	0.0001	0	0.008	0.0001	0	0.0966	0.0001	0	0.0711	0.0001	0	0.0142	0.0001	0.0066	0.0377	0.1752	0
ZNF74	NM_003426		-18068.9	0.16642		-18068.4	0.16782	0.14238	0.34416		-18068.1	0.16849	0.13666	0.222441											0.0374	0.2338	0.1598	0.0284	0.1315	0.2159	0.0261	0.069	0.3784	0.0293	0.0001	240.646										0.0323	0.1884	0.1713	0.0226
ZNF124	NM_003431		-14908.9	0.36368		-14904.2	0.37065	0.108	0.00224336		-14904.2	0.37065	0.108	0.00224336					0.1256	0.1887	0.6655										0.0302	0.0367	0.8228				0.0091	0	764.969							0.1542	0.2638	0.5844	0.0861
TRIM26	NM_003449		-16987.3	0.09481		-16972.7	0.09818	0.01663	6.61427e-08		-16982.2	0.09741	0.04742	0.00151343					0.021	0.1233	0.1702	0.0735	0.3961	0.1854	0.0056	0.1321	0.042	0.0079	0.1606	0.0493	0	0.0839	0.0001	0.0109	0.079	0.1376	0.0561	0.3969	0.1413	0.0665	0.4267	0.1558	0.0062	0.0229	0.2691	0.0039	0.1089	0.0358	0.0023
SCG2	NM_003469		-19613.1	0.22943		-19612.7	0.22822	0.28213	0.359162		-19610.7	0.22567	0.33756	0.0283599		0.0403	0.2225	0.181	0.0257	0.1298	0.1982	0.0703	0.3252	0.2163	0.0224	0.0884	0.2536	0.0132	0.0746	0.1771	0.0069	0.0349	0.1969	0.006	0.0467	0.1292	0.0719	0.2973	0.2418	0.0499	0.2671	0.1868	0.0094	0.0196	0.4813	0.0132	0.0841	0.1568	0.017
CSRP3	NM_003476		-4235.1	0.0322		-4235.02	0.0319	0.04182	0.677456		-4234.16	0.03082	0.05816	0.169176		0.166	0.5646	0.2941	0.0023	0.1424	0.0164	0.0139	0.3193	0.0436	0.0046	0.0968	0.0478	0.0023	0.0836	0.0276	0.0023	0.0975	0.0239	0.0186	0.0698	0.2664	0.0139	0.2857	0.0486	0.0051	0.2499	0.0206	0	0.1165	0.0001	0	0.0758	0.0001	0.0023
SYN3	NM_003490		-15301.7	0.07744		-15301.6	0.07771	0.07068	0.731703		-15301.2	0.07641	0.09489	0.308492		0.0466	0.2984	0.1561	0.0069	0.1164	0.0592	0.0199	0.2535	0.0787	0.0088	0.1254	0.0702				0.0031	0.0329	0.0956				0.0208	0.161	0.1294				0.0037	0.0603	0.062	0.006	0.1308	0.0458	0.0106
AXIN1	NM_003502		-28058.6	0.10306		-28043.2	0.09834	0.19706	2.61421e-08		-28042.2	0.09722	0.1859	9.48911e-09								0.0544	0.628	0.0867	0.0191	0.1654	0.1155	0.011	0.183	0.0599	0.0262	0.127	0.206	0.0203	0.0911	0.2233	0.027	0.5186	0.052				0.0077	0.0488	0.1583	0.0136	0.1543	0.0884	0.0089
CDC7	NM_003503		-16767.3	0.26788		-16765.4	0.26454	0.42267	0.0508905		-16765.1	0.26311	0.39557	0.033598		0.0306	0.117239	0.1153	0.0203	0.17944	0.0635	0.0612	0.178262	0.2529	0.0143	0.123092	0.0853	0.0174	0.172241	0.0546	0.0035	0.0783153	0.0198	0.0089	0.139556	0.0161	0.0456	0.112299	0.2098	0.0381	0.180407	0.1998	0.0035	0.0762903	0.0192	0.014	0.13509	0.0643	0.0072
FZD7	NM_003507		-13429.9	0.03705		-13406.6	0.03169	0.12425	8.41094e-12		-13393	0.02859	0.12818	0		0.0066	0.1839	0.0361	0.0028	0.0934	0.0295	0.0123	0.1882	0.0651	0.0131	0.2104	0.0625	0.002	0.1887	0.0105	0.0466	0.1316	0.3539	0	0.0692	0.0001	0.0115	0.2714	0.0425	0.0071	0.3236	0.0219	0	0.129	0.0001				0.0028
HIST1H2BH	NM_003524		-1813.46	0.0098		-1813.34	0.01019	0.00714	0.634131		-1813.34	0.01018	0.00714	0.633209		0	0.1282	0.0001	0	0.1727	0.0001	0	0.2565	0.0001							0	0.0261	0.0001	0	0.1238	0.0001	0	0.2208	0.0001	0	0.0364	0.0001	0	0.1024	0.0001	0.0029	0.202	0.0143	0
MAD1L1	NM_003550		-19160.1	0.07563		-19158.5	0.07664	0.05074	0.0742172		-19160.1	0.07576	0.07357	0.867137		0.0567	0.7874	0.072							0.0102	0.1608	0.0635	0.0128	0.1677	0.0764	0.0181	0.1405	0.1287	0.0126	0.114	0.1102	0.033	0.4978	0.0662	0.0208	0.3545	0.0586	0.0064	0.1338	0.0476	0.0178	0.1434	0.1244	0.0098
PLA2G6	NM_003560		-28592.3	0.11109		-28576	0.10602	0.22978	1.04197e-08		-28574.2	0.10468	0.21231	1.71154e-09		0.0297	0.11379	0.2935	0.0171	0.151154	0.1725	0.0377	0.109812	0.4075	0.0315	0.271147	0.1394	0.0134	0.132645	0.0963	0.0081	0.181244	0.0256	0.0125	0.196005	0.2022	0.0367	0.090381	0.5485	0.0362	0.17141	0.2118	0.0077	0.167839	0.0578	0.0228	0.220004	0.1491	0.0094
VAPA	NM_003574		-8221.55	0.23084		-8221.54	0.23036	0.24247	0.860388		-8221.23	0.23355	0.18836	0.421299		0.0108	0.0879	0.1232	0.004	0.0382	0.1042	0.026	0.1346	0.1932	0.0171	0.0543	0.3139	0.0018	0.0585	0.0301	0.0035	0.022	0.1572	0	0.0236	0.0001	0.0129	0.1198	0.1076	0.0168	0.0777	0.2168	0.0057	0.0208	0.2753	0.0208	0.0762	0.2727	0.0077
STK24	NM_003576		-12039.3	0.06232		-12038	0.06119	0.09532	0.111751		-12039.1	0.06178	0.07342	0.509543		0.0534	0.2636	0.2024	0.0047	0.068	0.0686	0.0142	0.4366	0.0325	0.0042	0.2097	0.02	0.0022	0.1156	0.0186	0.0181	0.0678	0.2675	0.0333	0.0023	14.2249							0.0134	0.0179	0.7484				0.0147
SOAT2	NM_003578		-17190.7	0.18386		-17190	0.18223	0.23084	0.24325		-17188.8	0.1805	0.25036	0.0539918		0.0658	0.252101	0.4005	0.0197	0.174137	0.0976	0.0436	0.126997	0.2906	0.029	0.249628	0.1497	0.0202	0.199958	0.0909	0.0134	0.299836	0.0362	0.0186	0.291656	0.0931	0.0637	0.156874	0.4276	0.0359	0.169989	0.2141	0.0164	0.357474	0.0608	0.0232	0.223864	0.0959	0.014
NCK2	NM_003581		-9365.67	0.01898		-9362.73	0.0194	0.00317	0.0152271		-9364.68	0.01937	0.01083	0.158302		0.0145	0.3854	0.0375	0.0038	0.2357	0.0163	0.014	0.5031	0.0277	0	0.1626	0.0001	0.0081	0.2049	0.0394				0	0	0.0001	0.0496	1.0845	0.0457	0.0053	0.4995	0.0106	0.001	0.1455	0.0068	0.0018	0.0964	0.0184	0.0032
CUL3	NM_003590		-11556.3	0.02099		-11519.8	0.01507	0.14905	0		-11526.4	0.01531	0.11534	9.76996e-15		0.0006	0.00229879	0.1189	0	0	0.0404	0	0	0.1826	0	0	0.0635	0.0006	0.00593934	0.0322	0	0	0.0202	0	0	0.0089	0	0	0.1413	0	0	0.1185	0	0	0.0179	0.0006	0.00578959	0.1026	0
CUL2	NM_003591		-13579.4	0.04407		-13579.3	0.04414	0.03979	0.851961		-13577.8	0.04484	0.01945	0.0770178		0.004	0.1001	0.0404	0.0006	0.0452	0.0128	0.0053	0.2258	0.0233	0.0023	0.1003	0.0232	0.0006	0.0446	0.013	0	0.0253	0.0001	0.0012	0.0207	0.0559	0.0029	0.1505	0.0193	0.0012	0.1196	0.0096	0.0006	0.0534	0.0108	0.0012	0.1377	0.0085	0.0006
SUPT3H	NM_003599		-16625.1	0.29768		-16619.8	0.28929	0.5923	0.00113571		-16619.8	0.28929	0.5923	0.00113571		0.0074	0.1178	0.0631	0.0098	0.144	0.0683	0.2561	0.6094	0.4203	0.0204	0.1021	0.2001	0.0056	0.0586	0.0951	0.0336	0.0537	0.626	0.0046	0.033	0.138	0.0213	0.1665	0.1281	0.1465	0.2235	0.6554	0.0186	0.0293	0.6326	0.1438	0.154	0.9338	0.0165
GPR65	NM_003608		-12364.3	0.2205		-12363.7	0.21871	0.29514	0.262777		-12361.4	0.21535	0.36355	0.0159806		0.0649	0.1439	0.4512	0.046	0.2034	0.2264	0.0892	0.3613	0.247	0.038	0.1477	0.2575	0.0297	0.1117	0.2655	0.0053	0.0071	0.7388	0.0192	0.0752	0.2555	0.059	0.3745	0.1575	0.1008	0.3136	0.3214	0.022	0.056	0.3938	0.034	0.1189	0.2858	0.0196
GALR3	NM_003614		-8938.54	0.09834		-8935.29	0.09392	0.1546	0.0108015		-8936.84	0.09466	0.13206	0.0653641		0.0539	0.2626	0.2053	0.0219	0.129	0.1699				0.0212	0.2182	0.0971	0.0192	0.1423	0.1351	0.0009	0.0242	0.0383	0.0064	0	598.483	0.0301	0.5465	0.0551				0.0216	0.1076	0.2004				0.0121
RGS5	NM_003617		-4689.43	0.14728		-4688.96	0.14545	0.23787	0.335667		-4688.02	0.1425	0.26222	0.0928982		0.0441	0.1678	0.2631	0.0125	0.0618	0.2028	0.0227	0.1956	0.1161	0.0092	0.0295	0.3116	0.0048	0.06	0.0792	0	0.0283	0.0001	0.0153	0	366.845				0.0022	0.2264	0.0097	0.0049	0.0248	0.1993	0.0049	0.0384	0.1289	0.0124
PRSS12	NM_003619		-30234.3	0.28743		-30234.2	0.2872	0.29296	0.900274		-30234.2	0.28675	0.29947	0.751041					0.0236	0.1123	0.2099	0.0579	0.2922	0.198				0.0257	0.0526	0.4889	0.0058	0.0362	0.1606				0.6989	0.8085	0.8644				0.0152	0.065	0.2343	0.1261	0.2411	0.5229	0.0079
PPFIA2	NM_003625		-27269.7	0.05057		-27237.5	0.04642	0.17867	0		-27242.5	0.04647	0.1507	1.68643e-13		0.0277	0.1554	0.1784	0.0021	0.0655	0.0322	0.0212	0.2994	0.0708	0.0007	0.0774	0.0092	0.0043	0.0666	0.0646	0.0004	0.0391	0.009	0.0014	0.0329	0.043	0.0018	0.2112	0.0084	0.0039	0.1928	0.0202	0	0.0314	0.0001	0.0014	0.0855	0.0166	0.0025
PPFIA1	NM_003626		-34678.8	0.05433		-34655	0.05148	0.15368	5.18074e-12		-34645	0.04999	0.15158	0		0.0193	0.0739446	0.3564							0.0072	0.0619765	0.1062				0.0073	0.163343	0.1308				0.0391	0.0962915	0.7164	0.1827	0.8651	0.4703	0.0018	0.039235	0.0637				0.0068
ITGA8	NM_003638		-32632.2	0.15764		-32631	0.15619	0.19617	0.119971		-32614.8	0.14955	0.27716	3.71032e-09		0.0977	0.5997	0.163	0.007	0.0803	0.0877	0.0317	0.2031	0.1559				0.0198	0.0894	0.2213	0.0106	0.0532	0.1985	0.0151	0.0685	0.2201	0.0522	0.5034	0.1037	0.0291	0.1588	0.1833	0.0051	0.0469	0.109	0.0125	0.0986	0.1266	0.008
BLZF1	NM_003666		-10821	0.1999		-10819.9	0.19739	0.2973	0.144841		-10820.2	0.19697	0.26365	0.196271		0.0553	0.1967	0.2812	0.0192	0.065	0.2949	0.1012	0.3748	0.2701	0.0273	0.129	0.2119	0.0166	0.0563	0.2954	0.0039	0.0267	0.1447	0.019	0.1427	0.1332				0.0267	0	999	0.0042	0.0367	0.1136	0.0093	0.0647	0.1443	0.0103
KMO	NM_003679		-18143	0.27407		-18134.3	0.26451	0.55472	2.92426e-05		-18132.4	0.26154	0.52593	4.02332e-06		0.0773	0.296161	0.2186	0.0193	0.170601	0.1077	0.0472	0.137483	0.2689	0.0374	0.321934	0.1131	0.0298	0.294987	0.1088	0.0083	0.185719	0.0168	0.0067	0.105059	0.0249	0.043	0.105896	0.2435	0.0435	0.205976	0.2672	0.0203	0.442484	0.0579	0.0572	0.551941	0.2049	0.0266
SLC25A12	NM_003705		-17209.2	0.12567		-17206.9	0.1224	0.29126	0.0332081		-17208.3	0.12355	0.1853	0.169827		0.0306	0.207	0.1479	0.0005	0.0742	0.0067	0.0127	0.2847	0.0448	0.0114	0.0614	0.1862	0.009	0.0484	0.187	0.0055	0.039	0.1398	0.0031	0.0152	0.2016	0.0104	0.18	0.0579	0.0008	0.1061	0.0079	0.0218	0.0517	0.4228	0.1246	0.167	0.7458	0.0059
PPAP2A	NM_003711		-8833.24	0.23961		-8825.66	0.22477	0.54843	9.89021e-05		-8828.21	0.22658	0.44654	0.00150878		0.1559	0.597303	0.3187	0.0092	0.0813227	0.0475	0.0929	0.270597	0.298	0.0071	0.0611158	0.0939	0.0115	0.113837	0.0574	0.0113	0.252847	0.0442	0.0038	0.0595857	0	0.0772	0.19012	0.2255	0.0289	0.136844	0.1256	0.0031	0.0675714	0.0391	0.0017	0.0164038	0.0781	0.0048
CADPS	NM_003716		-32108.2	0.09263		-32103.7	0.09381	0.0381	0.00277792		-32105.1	0.09407	0.05632	0.0124153		0.0552	0.2524	0.2188	0	0.0836	0.0001	0.0332	0.2556	0.1297	0.0076	0.1239	0.0609	0.002	0.0821	0.0247	0.0019	0.0267	0.0725	0.0008	0.0402	0.0206	0.002	0.1672	0.0117	0.0004	0.1314	0.0033	0	0.0247	0.0001	0.0815	0.1472	0.5536	0.0041
CHRD	NM_003741		-31655.8	0.1891		-31642	0.18173	0.3416	1.51356e-07		-31645	0.1819	0.30491	3.43017e-06		0.0352	0.1781	0.1976	0.0512	0.1137	0.4497	0.0541	0.2849	0.1898	0.0283	0.1436	0.1969	0.0316	0.1374	0.2297	0.0118	0.0557	0.2126	0.0056	0.0235	0.2391	0.0501	0.4399	0.1138	0.026	0.1982	0.1314	0.0047	0.0334	0.1416	0.0087	0.0658	0.1329	0.0092
NUMB	NM_003744		-15415.8	0.15372		-15415.4	0.15261	0.1937	0.367797		-15415.5	0.15259	0.18238	0.442319		0.0195	0.0936	0.2083	0.0033	0.031	0.1067	0.0158	0.1545	0.1023	0.0084	0.0519	0.1619	0.0134	0.0535	0.2508	0	0.0266	0.0001	0.0031	0.0118	0.261	0.0211	0.173	0.122	0.0148	0.1299	0.1142	0.0008	0.0385	0.0197	0.0038	0.0336	0.1139	0.0054
LOC390282	NM_003754		-11038.9	0.14433		-11037.2	0.14111	0.21633	0.0636536		-11037.7	0.14116	0.19467	0.118403		0.0288	0.2163	0.1332	0.018	0.1036	0.1738	0.0972	0.3451	0.2818	0.0194	0.1122	0.1725	0.0109	0.1143	0.095	0.016	0.0396	0.4039	0.0093	0.0321	0.2903	0.0077	0.3179	0.0242	0.0076	0.2451	0.0309	0.0061	0.0324	0.1893	0.0361	0.0966	0.3739	0.0122
JRKL	NM_003772		-10993.8	0.07588		-10982.7	0.07126	0.23603	2.59105e-06		-10980.7	0.07004	0.22879	3.16505e-07		0.0138	0.1891	0.0731	0.0046	0.0814	0.0564	0.0123	0.2132	0.0578	0.0035	0.1003	0.035	0.0071	0.0569	0.1246	0.001	0.0193	0.051	0.0102	0.1183	0.0862							0.0017	0.0181	0.0933	0.0244	0.0924	0.2642	0.0043
B3GALT2	NM_003783		-8182.98	0.0674		-8182.85	0.06781	0.05468	0.621969		-8182.96	0.06759	0.06363	0.858208		0.015	0.1508	0.0996	0.0017	0.0604	0.029	0.0062	0.1121	0.0554	0.0077	0.0839	0.0921	0.0037	0.0439	0.0837	0.002	0.0232	0.0882	0	0.0239	0.0001	0.0164	0.2214	0.0741	0.0108	0.1094	0.0983	0	0.0143	0.0001	0.0044	0.0683	0.064	0.0066
NOL4	NM_003787		-12088.7	0.06473		-12087	0.06344	0.11492	0.0644019		-12086.7	0.06302	0.10972	0.0426246		0.0052	0.137	0.0379	0.0051	0.0627	0.0806	0.0204	0.2362	0.0862	0.0049	0.0798	0.0609	0	0.0423	0.0001	0.0019	0.0439	0.0432	0.0014	0.0441	0.0315	0.0162	0.1364	0.1188	0.0035	0.1077	0.0325	0.0011	0.0362	0.0304	0.0038	0.0687	0.0554	0.0045
CTSF	NM_003793		-15533.7	0.21348		-15533.7	0.21358	0.21138	0.960459		-15533.1	0.2106	0.25713	0.262235		0.0516	0.2891	0.1783	0.0377	0.1454	0.2596	0.0574	0.43	0.1336	0.0167	0.196	0.0854				0.03	0.0346	0.8686	0	0.2373	0.0001	0.076	0.6698	0.1134				0.018	0.0905	0.199	0.0373	0.1522	0.2451	0.0138
CRADD	NM_003805		-5999.88	0.13898		-5999.25	0.13695	0.20337	0.260916		-5998.08	0.13439	0.22794	0.0577339		0.0381	0.1771	0.215	0.0181	0.099	0.1824	0.0327	0.3403	0.0961	0.0193	0.1102	0.1753	0.0165	0.1139	0.1448	0.0134	0.0428	0.3135	0.0114	0.0479	0.2375	0.0578	0.4001	0.1445	0.0334	0.226	0.1479	0.0083	0.0254	0.3275	0.0155	0.0866	0.179	0.016
TNFSF9	NM_003811		-9168.04	0.41976		-9168.02	0.42062	0.39769	0.871418		-9167.93	0.41588	0.47109	0.642043					0.2799	0.2528	1.1071	0.1726	0.3732	0.4625	0.0848	0.1412	0.6004	0.0364	0.1706	0.2137	0.0036	0.0355	0.1007
NAPG	NM_003826		-8879.39	0.06128		-8879.22	0.06168	0.0481	0.56179		-8878.98	0.0604	0.08062	0.367213		0.0058	0.2513	0.0232	0	0.0607	0.0001	0.0179	0.2414	0.0742	0.0102	0.107	0.0958	0.0058	0.0947	0.0612	0.0085	0.0445	0.1902	0.0055	0	999	0.0612	0.7211	0.0849	0.0116	0.2495	0.0466	0.0036	0.0701	0.0516	0.0055	0.1035	0.0534	0.0023
MPDZ	NM_003829		-60848	0.17686		-60830.8	0.17249	0.31716	4.69432e-09		-60830.3	0.17141	0.28949	2.8411e-09					0.0193	0.1156	0.167	0.057	0.3544	0.1609	0.0172	0.0783	0.2192	0.0139	0.072	0.1932	0.0035	0.0269	0.1303	0.0056	0.0259	0.2169	0.0363	0.2619	0.1385	0.0286	0.1905	0.15	0.0048	0.0345	0.1401	0.0165	0.1033	0.1595	0.0123
RGS9	NM_003835		-19971.4	0.12012		-19967	0.12247	0.06339	0.002993		-19969.5	0.12208	0.08433	0.0479926		0.0468	0.269	0.1738	0.0667	0.1949	0.3424	0.0332	0.3968	0.0838	0.0147	0.0992	0.1479	0.0136	0.0751	0.1808	0.0176	0.0381	0.4624	0.0063	0.1569	0.0402				0.0263	0.2402	0.1093	0.0237	0.054	0.4391	0.0131	0.0973	0.1346	0.0126
LOC283398	NM_003848		-11208.5	0.1518		-11208.1	0.15054	0.19288	0.38089		-11208.1	0.15054	0.19288	0.38089		0.0181	0.069347	0.1418	0.0054	0.0477329	0.0859	0.0271	0.0789364	0.2163				0.0075	0.0742417	0.0406	0.011	0.246134	0.036	0.0013	0.0203846	0.0367	0.0094	0.0231494	0.2636	0.0136	0.0643971	0.2075	0.0055	0.119885	0.0553	0.0012	0.0115792	0.0621	0.0041
IL18RAP	NM_003853		-28743.9	0.47571		-28743.2	0.47258	0.5644	0.264273		-28743.9	0.47589	0.47291	0.960027		0.1337	0.512248	0.2797	0.0663	0.586054	0.1166							0.0598	0.591954	0.1404	0.009	0.201382	0.025	0.0538	0.843607	0.0547	0.1731	0.426293	0.392	0.1048	0.496237	0.243	0.0166	0.361834	0.0319	0.0422	0.407201	0.1137	0.0233
IL1RL2	NM_003854		-26716.8	0.37981		-26716.7	0.38047	0.36382	0.775141		-26716.7	0.38047	0.36382	0.775141		0.1449	0.2926	0.4952	0.1385	0.1625	0.8527	0.128	0.3139	0.4076	0.0342	0.1267	0.2696	0.0621	0.1115	0.5567	0.0247	0.0715	0.3458	0.021	0.051	0.412	0.1543	0.4487	0.3439	0.0707	0.2115	0.3343	0	0	0.92				0.0423
NRP2	NM_003872		-27755.4	0.07738		-27753.2	0.07835	0.05015	0.0345608		-27755	0.07664	0.08826	0.321547		0.0182	0.2324	0.0782	0.0099	0.1285	0.0768	0.0151	0.3416	0.0442	0.0097	0.1476	0.0658	0.0036	0.0826	0.0442	0.0015	0.0662	0.0234	0.0019	0.0437	0.0439	0.0267	0.4274	0.0624	0.0106	0.2283	0.0463	0.0041	0.1099	0.0376	0.0075	0.1355	0.0553	0.0129
NRP1	NM_003873		-24703	0.0724		-24701.2	0.07162	0.11063	0.0615151		-24701.5	0.07143	0.09898	0.0821272		0.0195	0.2572	0.0757	0.0088	0.1274	0.0692	0.0232	0.2982	0.0779	0.0106	0.1042	0.102	0.0383	0.0983	0.3897	0.0026	0.0318	0.0821	0.0028	0.051	0.0542	0.0122	0.2646	0.0463	0.0169	0.2091	0.0809	0.0027	0.0576	0.0463	0.0074	0.0832	0.0889	0.0082
SYNJ1	NM_003895		-51268.9	0.19476		-51236.8	0.18693	0.42794	0		-51227.3	0.18349	0.3963	0		0.0266	0.1672	0.1592	0.0121	0.1204	0.1006	0.0171	0.2247	0.0762	0.0184	0.1377	0.1336	0.0135	0.1294	0.104	0.0173	0.0495	0.3484	0.0147	0.0873	0.1687	0.0488	0.4086	0.1195	0.0091	0.2355	0.0387	0.0052	0.0394	0.1307	0.0129	0.0831	0.1547	0.0103
SYNJ2	NM_003898		-57725.4	0.17907		-57725.1	0.17856	0.19459	0.452059		-57725.3	0.1789	0.18239	0.842225		0.0942	0.6442	0.1463	0.0345	0.2568	0.1344	0.0731	0.4533	0.1613	0.0271	0.1176	0.23	0.0121	0.0956	0.1263	0.0371	0.1158	0.3201	0.0363	0.2174	0.167	0.1023	0.653	0.1566	0.0743	0.3402	0.2184	0.0094	0.0523	0.1796	0.0199	0.1072	0.1855	0.0112
AP1S2	NM_003916		-5340.87	0.16399		-5338.15	0.14758	1.15462	0.0197204		-5340.7	0.16563	0.0001	0.555119		0	0	0.1213	0	0	0.0982	0	0	0.333	0.0253	0.217779	0.0991	0	0	0.0253	0	0	0.0107	0	0	0.0648	0	0	0.4263	0	0	0.1638	0	0	0.0096	0	0	0.0289	0
MBD4	NM_003925		-22969.3	0.46479		-22968.4	0.46811	0.3493	0.177775		-22969	0.46749	0.40836	0.42155		0.0764	0.292713	0.1827	0.0412	0.364184	0.1001	0.1166	0.33963	0.2966	0.0375	0.322794	0.0882	0.0293	0.290038	0.0315	0.0092	0.205857	0.0182	0.051	0.799702	0.1112	0.2276	0.56051	0.4893	0.1487	0.704107	0.3886	0.0147	0.320419	0.0214	0.0322	0.310708	0.0634	0.0321
RAB7L1	NM_003929		-4579.81	0.07983		-4579.81	0.07975	0.08309	0.943224		-4579.73	0.08096	0.05058	0.688399		0.0061	0.2339	0.0262	0	0.0588	0.0001	0.0349	0.3687	0.0948	0.0093	0.1071	0.0863	0.0157	0.1039	0.1515	0.0076	0.0415	0.1824	0	0.0213	0.0001	0.028	0.2773	0.1011	0.0263	0.3191	0.0825	0.0022	0.0235	0.0933	0.0089	0.08	0.1106	0
BAIAP3	NM_003933		-36582.2	0.08862		-36575.5	0.08616	0.12848	0.000247789		-36573.8	0.08543	0.12749	4.40759e-05		0.1146	0.7492	0.1529	0.0229	0.3281	0.0697	0.0632	0.5213	0.1212				0.0194	0.234	0.0831	0.0164	0.0584	0.28	0.017	0.045	0.378	0.0681	0.7798	0.0874	0.0729	0.4179	0.1744	0.0072	0.0641	0.1123	0.0414	0.2215	0.1869	0.0078
KYNU	NM_003937		-14980.2	0.23635		-14979.9	0.23514	0.2831	0.460641		-14978.4	0.23226	0.33533	0.06203		0.1538	0.3124	0.4923	0.0146	0.0574	0.2541	0.0454	0.26	0.1745	0.0227	0.091	0.249	0.0126	0.0834	0.1508	0.0057	0.0263	0.2173	0.0132	0.0273	0.4843	0.1144	0.3969	0.2882	0.0271	0.2161	0.1253	0.016	0.0435	0.3668	0.0156	0.1047	0.1491	0.0204
STBD1	NM_003943		-16107.4	0.56353		-16107.2	0.56549	0.50186	0.604563		-16107.4	0.56359	0.56238	0.990764		0.0753	0.1435	0.525	0.0534	0.0666	0.8017	0.204	0.4182	0.4878	0.05	0.0775	0.6448	0.0312	0.0408	0.7641	0.0449	0.0271	1.6555	0.037	0.0466	0.7929	0.2148	0.4546	0.4726	0.0959	0.2196	0.4366	0.0178	0.046	0.3866	0.0401	0.0797	0.5038	0.0343
SELENBP1	NM_003944		-15512.4	0.13113		-15509.1	0.13411	0.07369	0.0101984		-15510	0.13434	0.0882	0.0283374		0.0272	0.104212	0.3723	0.0142	0.12552	0.1449	0.0328	0.0955392	0.3357	0.0195	0.167853	0.1198	0.0246	0.243513	0.1874	0.0153	0.34235	0.0287				0.0097	0.0238882	0.2295				0.0324	0.70623	0.0456	0.0463	0.446763	0.1344	0.0109
MPZL1	NM_003953		-7662.77	0.25243		-7662.43	0.25447	0.18776	0.409406		-7660.57	0.259	0.13587	0.0358782		0.0343	0.183	0.1873													0.0141	0.0202	0.698	0.0257	0.0523	0.4917				0.0544	0.2395	0.2271				0.0263	0.0001	284.336
MAP3K14	NM_003954		-30773	0.14212		-30772.7	0.14155	0.1623	0.423133		-30772.9	0.14178	0.14889	0.717546		0.0549	0.21034	0.2405	0.0179	0.158226	0.1002	0.0727	0.211759	0.3631	0.0139	0.119649	0.0925	0.0103	0.101959	0.0695	0.0097	0.217045	0.0628	0.0121	0.189733	0.1056	0.0734	0.180762	0.6037	0.0291	0.137791	0.2519	0.006	0.130783	0.0645	0.0103	0.099388	0.1079	0.0121
RNF8	NM_003958		-21767.3	0.34787		-21764.9	0.34278	0.50524	0.0294109		-21764.2	0.34081	0.49402	0.0136043		0.0556	0.1722	0.3228	0.0475	0.1045	0.4543	0.0949	0.3161	0.3	0.1076	0.2157	0.4988	0.1246	0.1578	0.79	0.0109	0.0361	0.3013	0.0285	0.0564	0.5063	0.1995	0.6017	0.3316	0.0265	0.2027	0.1309	0.0113	0.0407	0.2774	0.1031	0.1146	0.8996	0.0143
SEMA5A	NM_003966		-34142	0.08059		-34136.7	0.08174	0.04111	0.00114507		-34135.4	0.07842	0.12101	0.000283155		0.0683	0.4724	0.1447							0.0102	0.1566	0.0649	0.0097	0.1452	0.0665	0.0035	0.0838	0.0418				0.0328	0.4601	0.0714	0.0791	0.4451	0.1777	0.0024	0.0846	0.0283	0.0027	0.1434	0.0189	0.0025
MYOM2	NM_003970		-48403.2	0.08444		-48401.4	0.08366	0.10699	0.0577888		-48401.4	0.08366	0.10699	0.0577888		0.0374	0.2107	0.1778	0.0063	0.113	0.0555	0.0337	0.2865	0.1177	0.0362	0.1259	0.2879	0.0569	0.1669	0.341				0.0333	0.024	1.3853							0.013	0.0508	0.2553	0.0132	0.1635	0.0808	0.0177
BTAF1	NM_003972		-35394.1	0.06632		-35372.6	0.06277	0.17022	5.31516e-11		-35377.6	0.06282	0.13923	9.59345e-09					0.005	0.0493	0.1013	0.0087	0.1842	0.0472	0.0134	0.0766	0.1747	0.0038	0.0601	0.0631	0.0016	0.0225	0.071	0.0006	0.0262	0.0215	0.011	0.2003	0.0551	0.0035	0.1294	0.0269	0.0018	0.0179	0.0986	0.0188	0.0882	0.2133	0.0035
BBOX1	NM_003986		-11182.2	0.13841		-11182.1	0.13789	0.15777	0.649138		-11182	0.13762	0.16068	0.556133		0.3028	0.3576	0.8468	0.0098	0.0914	0.1069	0.035	0.2596	0.1349	0.0163	0.0739	0.2212	0.0157	0.0732	0.2142	0.0094	0.0591	0.159	0.0126	0.0472	0.2663	0.0219	0.2226	0.0983	0.0262	0.2058	0.1274	0.0112	0.1178	0.0951	0.0115	0.1564	0.0734	0.0142
NFKB1	NM_003998		-29260.2	0.14033		-29252.5	0.13715	0.25765	8.42266e-05		-29252.5	0.13715	0.25765	8.42266e-05		0.2402	0.3818	0.629	0.0148	0.0934	0.1588	0.0327	0.2539	0.1287	0.0059	0.0612	0.0956	0.0092	0.051	0.1806	0.0066	0.0354	0.1852				0.1154	0.7673	0.1504	0.0478	0.066	0.7236	0.0081	0.0481	0.1689	0.0371	0.1582	0.2348	0.0114
CHI3L2	NM_004000		-15901.5	0.26391		-15901.4	0.26272	0.29207	0.661414		-15901.4	0.26272	0.29207	0.661414					0.0193	0.1239	0.1562	0.0732	0.2286	0.3202	0.0289	0.1258	0.2298	0.0482	0.0817	0.5899	0.0078	0.0133	0.5848										0.0043	0	94.6741				0.03
ADCY3	NM_004036		-29571.1	0.05182		-29570.8	0.0515	0.05904	0.41068		-29571.1	0.05183	0.05161	0.975334		0.018	0.4253	0.0423	0.0122	0.1162	0.1047	0.0584	0.6769	0.0862	0.0076	0.1297	0.0583	0.0053	0.106	0.0504	0.0023	0.0492	0.0466	0.0058	0.1425	0.0405	0.0858	0.8253	0.1039	0.032	0.2824	0.1133	0.0066	0.075	0.0885	0.0033	0.086	0.0379	0.006
AMPD2	NM_004037		-18765.3	0.04597		-18765.2	0.04609	0.04065	0.719138		-18824.4	0.04308	0.04538	0		0.0187	0.4433	0.0422	0.0019	0.1206	0.0162	0.013	0.3363	0.0387				0.0075	0.1746	0.0429	0.0212	0.0622	0.3399	0.0043	0.1498	0.0286	0.029	0.4374	0.0662	0.0045	0.2167	0.0209	0.0031	0.057	0.054	0.0036	0.1292	0.0281	0.0024
ARRB1	NM_004041		-11269.9	0.06581		-11265.7	0.06329	0.12977	0.00371572		-11268.6	0.06412	0.09137	0.104666		0.0244	0.3994	0.0611	0	0.0721	0.0001	0.0071	0.4139	0.0172	0.0011	0.07	0.0151	0.0012	0.0834	0.0144	0.0137	0.0549	0.2498	0.0112	0.0785	0.1426	0.0427	0.5594	0.0764	0.0145	0.1911	0.0756	0	0.0929	0.0001	0.0448	0.13	0.3445	0.001
BNIP3	NM_004052		-5701.8	0.14348		-5700.03	0.13584	0.21932	0.0596698		-5699.95	0.13463	0.21651	0.0544342								0.2116	0.8078	0.262				0.0214	0.104	0.2054	0.0429	0.0356	1.2041	0.0697	0.0001	999							0.0564	0.0531	1.0611	0.0162	0.0724	0.224
CDH12	NM_004061		-20472	0.0779		-20444.3	0.07204	0.246	9.68114e-14		-20444.1	0.07114	0.21499	8.41549e-14		0.0118	0.1742	0.0675	0.003	0.0986	0.0304	0.0172	0.2645	0.065	0.0079	0.1113	0.071	0.0135	0.0727	0.1863	0.0025	0.0349	0.0705	0	0.0804	0.0001	0.0165	0.3186	0.0517	0.0076	0.1811	0.0417	0.0018	0.0506	0.0358	0.0069	0.0704	0.0976	0.015
CDKN1B	NM_004064		-4827.47	0.11779		-4827.2	0.11897	0.08394	0.464104		-4827.29	0.11894	0.09335	0.545373		0.1759	0.67393	0.7397	0.0094	0.0830905	0.0448	0.0337	0.0981607	0.1864	0.0126	0.108459	0.1282	0.0136	0.134625	0.0982	0.0027	0.0604147	0.0419	0.0022	0.034497	0.0337	0.061	0.150225	0.4646	0.0227	0.107486	0.185	0.0092	0.200534	0.0708				0.0002
CMKLR1	NM_004072		-12008.8	0.12323		-12007.7	0.12472	0.08104	0.133739		-12008.4	0.12445	0.10348	0.379656		0.0539	0.4231	0.1274	0.0124	0.2045	0.0606	0.0445	0.5715	0.0779	0.0333	0.1876	0.1777				0.0132	0.0481	0.2754	0.0083	0.0973	0.0848	0.0733	1.2458	0.0588	0.0867	0.2278	0.3805	0.0089	0.0993	0.0896	0.0287	0.172	0.1671	0.0228
EIF4EBP2	NM_004096		-1993.78	0.07756		-1993.77	0.07785	0.06949	0.885462		-1993.77	0.07719	0.08371	0.890487		0	0	0.1444	0.0036	0.0318219	0.0749	0.0231	0.0672853	0.1395	0.0441	0.379606	0.1955	0	0	0.0714	0	0	0.0249	0	0	0	0.0036	0.00886571	0.2579	0	0	0.0633	0.0024	0.0523133	0				0
PTK2B	NM_004103		-22252.1	0.04663		-22252.1	0.04658	0.04778	0.907571		-22240.6	0.04376	0.09067	1.65971e-06		0.0141	0.2156	0.0652	0.0051	0.116	0.0439	0.0153	0.2966	0.0517	0.0076	0.0975	0.0783	0.0081	0.1173	0.0688	0.0042	0.0825	0.0515	0.0069	0.1891	0.0363	0.0239	0.4972	0.0481				0.0049	0.0564	0.0877	0.0057	0.1238	0.0457	0.0081
FGF12	NM_004113		-3197.3	0.05711		-3189.37	0.04757	0.2571	6.80471e-05		-3191.3	0.04827	0.19763	0.000529103		0.0024	0.1062	0.023	0	0.0128	0.0001	0	0.0758	0.0001				0.0024	0.0587	0.0415	0	0	0.0001	0.0024	0.0214	0.1141	0	0.0875	0.0001	0	0.1243	0.0001	0	0.074	0.0001	0	0.0743	0.0001	0
FKBP5	NM_004117		-12436	0.10319		-12433.4	0.10162	0.23557	0.0232706		-12435.4	0.10227	0.1458	0.275874		0.048	0.1472	0.326	0.0087	0.0755	0.1147	0.0271	0.3844	0.0704	0.0082	0.0697	0.1173	0.0023	0.033	0.0693	0.0021	0.0443	0.0472	0.0021	0.0938	0.0228	0.0319	0.6773	0.0471	0.0201	0.1068	0.1883	0.002	0.0257	0.0764	0.0041	0.0795	0.051	0.0079
GZMB	NM_004131		-15325.6	0.49112		-15324.6	0.48451	0.65197	0.152077		-15324.8	0.48396	0.60553	0.201339		0.2202	0.4262	0.5168	0.0522	0.2248	0.2323	0.14	0.3914	0.3578	0.0676	0.0991	0.682	0.0494	0.1097	0.4505	0.0377	0.0341	1.1042	0.0761	0.0774	0.9839	0.3357	0.7746	0.4334	0.1257	0.3453	0.3641	0.0496	0.1083	0.4582	0.0697	0.1986	0.3508	0.0863
HNF4G	NM_004133		-10591.3	0.04802		-10590.6	0.04868	0.03029	0.243409		-10590.6	0.04868	0.03029	0.243409		0.013	0.2081	0.0625	0.0061	0.1146	0.0534	0.015	0.2934	0.0511	0.0029	0.0954	0.0305	0.011	0.0636	0.1737	0.0065	0.0323	0.2007	0.0033	0	999	0.0054	0.27	0.0199	0.023	0.2704	0.0852	0.0035	0.039	0.0895	0.0082	0.1192	0.0687	0.001
IREB2	NM_004136		-26222.4	0.14623		-26222	0.14674	0.11787	0.408271		-26221.9	0.14699	0.12047	0.343037		0.0144	0.0988	0.1452	0.0043	0.0662	0.0644	0.0314	0.3254	0.0965	0.007	0.0575	0.1222	0.0095	0.0332	0.2851	0.0093	0.0223	0.415	0.0128	0.1821	0.0703	0.0314	0.4197	0.0749				0.0033	0.0166	0.1975	0.0069	0.0511	0.1351	0.005
KCNMB1	NM_004137		-5098.74	0.10636		-5098.45	0.10502	0.13577	0.443431		-5098.35	0.10431	0.13261	0.375584		0.0465	0.3266	0.1425	0.0107	0.1031	0.104	0.0665	0.3799	0.1751	0	0.1556	0.0001	0.0131	0.1291	0.1014	0.0043	0.0157	0.2725	0.0225	0.1686	0.1335				0.076	0.217	0.3501	0.0044	0.0586	0.0754	0.0087	0.2317	0.0374	0.0131
SLC1A1	NM_004170		-19639.3	0.18935		-19637.6	0.19127	0.11964	0.0665161		-19638.8	0.19077	0.15674	0.316989		0.0734	0.2216	0.3312	0.0195	0.2091	0.0934	0.1056	0.7007	0.1508	0.0961	0.2029	0.4738	0.0381	0.0828	0.4602	0.0145	0.0219	0.6652	0.0071	0.0283	0.2514	0.0224	0.2062	0.1088	0.0161	0.1533	0.105	0.0945	0.0781	1.2092	0.0943	0.1183	0.7969	0.0197
SLC1A2	NM_004171		-15417.5	0.07704		-15416.2	0.07818	0.04759	0.105341		-15417	0.07793	0.06114	0.318124		0.0313	0.2208	0.1416	0.0045	0.0704	0.0646	0.0237	0.2394	0.0991	0.0216	0.0776	0.2784	0.0039	0.0957	0.0412	0.0087	0.0585	0.149	0.0053	0.0391	0.1356	0.0111	0.2098	0.053	0.0077	0.2104	0.0367	0.0039	0.0464	0.0837	0.0058	0.1095	0.0525	0.0073
SREBF1	NM_004176		-43808.9	0.17702		-43802.9	0.17391	0.25853	0.000548426		-43799.2	0.17184	0.25934	1.1325e-05		0.1136	0.5454	0.2083	0.0647	0.2396	0.2703	0.0848	0.3545	0.2393	0.0702	0.2072	0.339	0.0181	0.118	0.1533	0.0183	0.0783	0.2334	0.0081	0.0551	0.1464	0.0472	0.3239	0.1456	0.0317	0.209	0.1516	0.0341	0.1083	0.3153	0.0336	0.1356	0.2479	0.0368
TPH1	NM_004179		-15737.6	0.13764		-15724.3	0.12666	0.37469	2.60499e-07		-15729.7	0.12815	0.277	7.30133e-05		0.0164	0.1713	0.0956	0.0091	0.0786	0.1153	0.0316	0.2691	0.1173	0.0543	0.17	0.3191	0.0069	0.0309	0.2224	0.0014	0.0336	0.0407	0.0051	0.025	0.2029	0.0146	0.2345	0.0624	0.0137	0.1195	0.1145	0.0031	0.0309	0.0997	0.0032	0.057	0.0555	0.0062
UCHL1	NM_004181		-7106.34	0.08691		-7106.25	0.08733	0.07076	0.672629		-7106.11	0.08785	0.06706	0.493691		0.006	0.1273	0.0474	0.0072	0.1097	0.0659	0.0718	0.5456	0.1316	0.0064	0.0371	0.1718	0.0064	0.04	0.1601	0.002	0.0504	0.04	0	0.0184	0.0001	0.0158	0.4747	0.0333	0.006	0.189	0.0318	0.0062	0.0536	0.1155	0	0.081	0.0001	0.002
KDM5C	NM_004187		-37722.9	0.1006		-37693.9	0.09456	0.26947	2.63123e-14		-37656.2	0.08837	0.32714	0		0.007	0.0268193	0.1524	0.0071	0.0627599	0.0683	0.0092	0.0267976	0.182	0.0208	0.179043	0.0942	0.0043	0.0425652	0.0466	0.0011	0.0246134	0.0194	0.0017	0.0266567	0.0467	0.0165	0.0406345	0.2246	0.0095	0.0449833	0.1196	0.0009	0.0196175	0.0323	0.0032	0.0308778	0.0602	0.0049
SLC16A3	NM_004207		-17001	0.06731		-17001	0.06716	0.0697	0.850639		-17000.8	0.06679	0.07421	0.555943								0.0541	0.157581	0.7767	0.0162	0.139447	0.1861	0.0296	0.293007	0.2636				0.0111	0.174053	0.0001	0.0822	0.202434	0.7906				0.0062	0.135143	0.1049	0.0043	0.0414921	0.1971	0.0054
SLC28A1	NM_004213		-21590.7	0.21199		-21586.8	0.20772	0.32981	0.00511944		-21586.8	0.20772	0.32981	0.00511943		0.0924	0.5251	0.1759	0.0021	0.1398	0.0154	0.0496	0.206	0.2407							0.0168	0.0474	0.3535				0.079	0.3297	0.2397				0.0259	0.0844	0.3064	0.023	0.1475	0.1563	0.0221
PTTG2	NM_004219		-8460.8	0.3652		-8460.3	0.36842	0.2554	0.314034		-8460.72	0.36684	0.32642	0.690639		0.0479	0.1686	0.2843	0.0345	0.0851	0.4051	0.0825	0.3843	0.2147	0.0194	0.0714	0.2717	0.0201	0.0444	0.4536	0.0078	0.0321	0.2436	0.0321	0.1245	0.2582	0.3539	0.6616	0.535	0.0598	0.0944	0.6339	0.0022	0.037	0.0587	0.0341	0.0934	0.3655	0.0094
GPR50	NM_004224		-23151	0.3468		-23150.6	0.34893	0.29801	0.345842		-23150.9	0.34819	0.32702	0.641795		0.0616	0.2819	0.2186	0.0464	0.2302	0.2016	0.0806	0.3092	0.2606	0.0473	0.1443	0.3275	0.0169	0.0571	0.2963	0.0127	0.0305	0.4155	0.0191	0.0548	0.3487	0.2383	0.445	0.5355	0.0945	0.3819	0.2476	0.0203	0.0466	0.4347	0.0267	0.0641	0.4168	0.0283
CD83	NM_004233		-11303.1	0.41955		-11298.3	0.43011	0.16779	0.00208735		-11300.6	0.42913	0.24389	0.0248283		0.117	0.2645	0.4422	0.0509	0.1174	0.4335	0.3846	0.4592	0.8375	0.0483	0.1046	0.4615	0.041	0.1055	0.3888	0.0655	0.0001	999							0.0489	0.0004	114.575	0.0565	0.0551	1.0249	0.2069	0.2385	0.8675	0.0262
FADS2	NM_004265		-11112.4	0.08622		-11112	0.0854	0.10584	0.384753		-11108.8	0.08275	0.13595	0.00772942		0.031	0.2472	0.1255	0.0088	0.1782	0.0493	0.0376	0.4127	0.0912	0.0149	0.1833	0.0813	0.0167	0.1607	0.1037	0.0142	0.0646	0.2193				0.1514	1.116	0.1356	0.0147	0.1041	0.1415	0	0.1137	0.0001				0.0265
MED7	NM_004270		-5453.6	0.04491		-5430.43	0.03453	0.29652	9.89531e-12		-5430.6	0.03333	0.23623	1.18314e-11		0.0075	0.0287349	0.1559	0	0	0.104	0.0133	0.03874	0.2504	0.0056	0.048204	0.1337	0.0076	0.0752316	0.0345	0	0	0.0549	0.0056	0.0878104	0				0	0	0.3058	0.0038	0.0828294	0.0111	0.0076	0.0733348	0.0748	0.0019
LY86	NM_004271		-9323.84	0.40582		-9323.76	0.40419	0.45463	0.691255		-9323.66	0.40317	0.4767	0.551132		0.0797	0.3112	0.2561	0.0246	0.1699	0.1446	0.2187	0.2889	0.7572	0.1911	0.2228	0.8578	0.0805	0.073	1.1029	0.0043	0.0565	0.0758				0.1919	0.1759	1.0912	0.139	0.4123	0.3372	0.0231	0.0343	0.6734	0.0318	0.1113	0.2857	0.0187
HOMER1	NM_004272		-7205.23	0.05776		-7203.65	0.05628	0.12771	0.0754786		-7205.07	0.0572	0.07317	0.562253		0	0.1129	0.0001	0	0.0666	0.0001	0	0.1279	0.0001	0.0114	0.0227	0.5016	0	0.0457	0.0001	0	0.0103	0.0001	0	0.018	0.0001	0.0025	0.1248	0.0201	0	0.1299	0.0001	0	0.0521	0.0001	0.0025	0.1098	0.0232	0.0051
AKAP6	NM_004274		-69845.5	0.25535		-69845.1	0.25454	0.2823	0.340476		-69845.1	0.25454	0.2823	0.340477		0.0388	0.1389	0.2792	0.0133	0.0555	0.2403	0.0959	0.3407	0.2815				0.0166	0.0733	0.227	0.0067	0.022	0.3027	0.0117	0.0449	0.26	0.0617	0.2523	0.2446	0.0422	0.1601	0.2633	0.0089	0.0337	0.2638	0.0201	0.07	0.2878	0.0161
SLC25A27	NM_004277		-7542.24	0.10614		-7541.17	0.1076	0.0474	0.143197		-7540.07	0.10875	0.04074	0.037051		0.0081	0.1065	0.0763	0.0083	0.0592	0.1398	0.0381	0.3554	0.1072	0.0099	0.0708	0.1403	0.0028	0.0538	0.0525	0.0068	0.0677	0.1001	0.0028	0.0334	0.0842	0.0058	0.1756	0.033	0.0087	0.0986	0.0881	0.0047	0.0157	0.3002	0.0384	0.0536	0.7166	0.0028
BAG3	NM_004281		-26426	0.32206		-26421.2	0.3146	0.49897	0.00192004		-26422.6	0.31496	0.44655	0.0089753		0.0457	0.2104	0.217	0.0294	0.097	0.3033	0.0828	0.34	0.2436	0.1941	0.2488	0.7802	0.0331	0.0944	0.35	0.032	0.094	0.34	0.0312	0.1622	0.192	0.1017	0.621	0.1638	0.0548	0.2027	0.2701	0.0403	0.045	0.8958	0.1009	0.1806	0.5586	0.058
GDA	NM_004293		-14384.1	0.18332		-14381.6	0.17979	0.29666	0.0259268		-14380.6	0.17866	0.3061	0.00874809		0.0292	0.1748	0.1668	0.0047	0.1009	0.047	0.0343	0.2811	0.122	0.0186	0.0744	0.2503	0.0256	0.0725	0.3524	0.0045	0.0421	0.1073	0.0039	0.0359	0.1086	0.0191	0.2482	0.0768	0.0154	0.2036	0.0756	0.0137	0.0255	0.5397	0.0149	0.0753	0.1983	0.0122
RGS6	NM_004296		-13426.2	0.1059		-13423	0.10795	0.04492	0.0113833		-13425.4	0.10412	0.1316	0.225343		0.007	0.1627	0.0431	0	0.0959	0.0001	0.0184	0.3656	0.0504	0.0721	0.1367	0.5272	0.0325	0.0795	0.4088	0.0078	0.0519	0.1496	0.0019	0.0001	32.9448	0.0065	0.2623	0.0249	0.0759	0.2573	0.295	0.0009	0.0378	0.0245	0.0036	0.0699	0.0517	0.0029
ALK	NM_004304		-48489.1	0.13309		-48474.6	0.12989	0.26002	7.22245e-08		-48478.3	0.12957	0.21212	3.44804e-06		0.0328	0.2718	0.1207	0.0249	0.1549	0.1607	0.0354	0.2942	0.1203	0.016	0.1027	0.1556	0.0158	0.109	0.1449	0.0109	0.0799	0.1364	0.01	0.0893	0.1124	0.0508	0.46	0.1104	0.0231	0.2525	0.0916	0.0046	0.0535	0.0853	0.0081	0.0801	0.1014	0.0074
BIN1	NM_004305		-15846.3	0.11028		-15826.9	0.11394	0.00376	4.47309e-10		-15832.4	0.11489	0.02773	1.36417e-07		0.1186	0.764	0.1552	0.0064	0.1374	0.0463	0.0207	0.3162	0.0653				0.0078	0.1277	0.0611	0.0046	0.0476	0.0971	0.0008	0.0277	0.028	0.0059	0.3427	0.0173	0.0499	0.2857	0.1747	0.006	0.0922	0.0651	0.06	0.1852	0.324	0.0025
ANXA13	NM_004306		-12446.7	0.23107		-12444.3	0.2351	0.13311	0.0299083		-12446.7	0.23094	0.23321	0.961287		0.0415	0.1314	0.3156	0.031	0.1723	0.1801	0.1045	0.4477	0.2333	0.041	0.0717	0.5712	0.0343	0.0775	0.4425	0.0135	0.0246	0.547	0.0086	0.056	0.1543	0.0821	0.3157	0.26	0.0694	0.2511	0.2764	0.014	0.03	0.4665	0.0247	0.0817	0.3026	0.0286
ARRB2	NM_004313		-9463.69	0.06378		-9462.89	0.06509	0.03411	0.205096		-9461.53	0.06567	0.03059	0.0375923		0.0033	0.2187	0.015	0	0.0607	0.0001	0.0845	0.4162	0.203				0	0.0693	0.0001	0.0011	0.0345	0.0307	0	0.0381	0.0001	0.0034	0.165	0.0204	0.0067	0.1023	0.0659	0	0.0496	0.0001	0.0225	0.0909	0.2472	0.0033
BCL9	NM_004326		-29797.2	0.10078		-29795	0.0996	0.15945	0.03462		-29793	0.09865	0.16378	0.00397818		0.0171	0.1212	0.1412	0.0023	0.0522	0.0446	0.0198	0.2078	0.0955	0.0046	0.0523	0.0886	0.0108	0.0442	0.2448	0.002	0.0214	0.0919	0.012	0.2131	0.0561	0.0482	0.3859	0.125	0.0273	0.2148	0.1269	0.0004	0.0237	0.0159	0.0045	0.0372	0.1198	0.0031
BCR	NM_004327		-33682.3	0.0822		-33640.1	0.07697	0.23333	0		-33640.1	0.07697	0.23333	0		0.0396	0.416	0.0952	0.0178	0.2909	0.0611	0.0306	0.6006	0.0509	0.0108	0.2452	0.0442				0.0027	0.0525	0.0508	0.0073	0.229	0.0319	0.011	0.2229	0.0493				0.0035	0.0082	0.4353				0.0118
BST1	NM_004334		-15292.8	0.35284		-15291.9	0.34881	0.45098	0.1801		-15292.4	0.34984	0.40132	0.409183		0.0627	0.284	0.221	0.0318	0.0958	0.3319	0.1126	0.3599	0.3128	0.0949	0.2464	0.3852	0.0325	0.1021	0.3187	0.0059	0.0263	0.2258	0.0656	0.0754	0.8703	0.1477	0.6215	0.2377	0.1317	0.4547	0.2897	0.0168	0.0006	27.6354				0.0225
CDC25B	NM_004358		-18679.1	0.176		-18678.9	0.17664	0.15499	0.569851		-18679.1	0.176	0.17583	0.995932		0.1299	0.7886	0.1647	0.034	0.1249	0.2724	0.0643	0.329	0.1955	0.0184	0.1595	0.1153	0.0175	0.0968	0.1812	0.0171	0.0711	0.24	0.0291	0.1329	0.2188	0.0582	0.4819	0.1207	0.0523	0.2891	0.1809	0.0071	0.0693	0.1025	0.0085	0.076	0.1115	0.0094
CLCN2	NM_004366		-25291	0.08762		-25282.7	0.08453	0.1935	4.63806e-05		-25284.2	0.08439	0.15984	0.000215291		0.009	0.2327	0.0387	0.0122	0.1065	0.1141	0.0194	0.3119	0.0622	0.0527	0.1871	0.2815	0.0158	0.1507	0.105	0.0022	0.0333	0.0645	0.0048	0.0308	0.1555	0.0113	0.6291	0.0179	0.1604	0.3773	0.4253	0.0102	0.0328	0.3103	0.0209	0.0985	0.2126	0.0097
CREBBP	NM_004380		-61985.3	0.08772		-61951.8	0.08245	0.20196	0		-61545.3	0.07731	0.80893	0		0.5704	2.18539	0.5638	0.0116	0.102537	0.2129	0.0221	0.0643725	0.3144	0.0115	0.0989903	0.1262	0.0075	0.0742417	0.1	0.0082	0.183482	0.0679	0.0035	0.0548815	0.1342	0.0145	0.0357091	0.1869				0.0022	0.0479539	0.0526	0.0113	0.109037	0.0786	0.0034
CRHR1	NM_004382		-9612.17	0.04367		-9611.96	0.04326	0.05259	0.509191		-9611.94	0.0431	0.05048	0.493303		0.0159	0.2751	0.0579	0.0118	0.1298	0.0906	0.0072	0.472	0.0153	0.0216	0.2874	0.0752	0.0094	0.0964	0.097	0.0011	0.0448	0.0246	0.0019	0.1458	0.0131	0.016	0.4345	0.0368	0.0128	0.2212	0.0579	0.001	0.0741	0.0138	0.015	0.0788	0.1906	0.0067
VCAN	NM_004385		-143199	0.50569		-143199	0.50542	0.51427	0.820275		-143199	0.50638	0.49016	0.628995		0.3541	0.5135	0.6897	0.0684	0.121	0.5653	0.1551	0.3205	0.4841	0.0326	0.0846	0.3856	0.0366	0.0749	0.488	0.0234	0.0371	0.6297	0.044	0.0614	0.7156	0.1021	0.2355	0.4333	0.1867	0.3131	0.5962	0.012	0.0367	0.3263	0.0328	0.0907	0.362	0.0284
NCAN	NM_004386		-58401	0.30689		-58399.6	0.30471	0.36248	0.0894968		-58398.8	0.30362	0.36531	0.0347958					0.0976	0.2499	0.3905	0.0978	0.3356	0.2916	0.0292	0.1359	0.2148	0.0287	0.0984	0.2918	0.0194	0.062	0.3125	0.0209	0.0611	0.3422	0.1501	0.7349	0.2043	0.076	0.3499	0.2172	0.015	0.0437	0.3422	0.0543	0.144	0.3772	0.0328
CTNNA2	NM_004389		-18521.8	0.01667		-18517.9	0.01715	0.0001	0.00490401		-18530.1	0.01727	0.33386	4.98404e-05		0.0031	0.251	0.0126	0	0.1106	0.0001	0	0.299	0.0001	0	0.0907	0.0001	0.0005	0.0879	0.0057	0	0.0219	0.0001	0	0.0358	0.0001	0.0016	0.3032	0.0052	0	0.2052	0.0001	0	0.0395	0.0001	0	0.0719	0.0001	0
CTSH	NM_004390		-11654.7	0.181		-11654.4	0.18205	0.15275	0.497904		-11654.7	0.18116	0.17804	0.936009		0.069	0.2338	0.2953	0.0297	0.1032	0.2875	0.1567	0.5327	0.2942	0.0095	0.1208	0.0791	0.0196	0.0902	0.2175	0.018	0.0347	0.5194	0.0215	0.2427	0.0886	0.049	0.3815	0.1284				0.0018	0.0448	0.0404	0.0609	0.071	0.8584	0.0195
DAP	NM_004394		-3216.63	0.09121		-3216.51	0.0904	0.12812	0.625377		-3215.4	0.08745	0.19009	0.117001		0.0133	0.1817	0.0731				0.0364	0.7177	0.0507				0.0415	0.0002	260.52							0.5342	0.9353	0.5712	0.1813	0.5273	0.3438							0
DDX11	NM_004399		-32700	0.18628		-32696.5	0.18842	0.1155	0.00849549		-32699.8	0.18711	0.17266	0.517258		0.0342	0.131031	0.3017	0.0124	0.109609	0.1535	0.046	0.133988	0.353	0.0159	0.136865	0.1037	0.0183	0.18115	0.0709	0.0067	0.149918	0.0509	0.0149	0.233639	0.1643	0.0841	0.207113	0.4237	0.0483	0.228705	0.1809	0.0115	0.250668	0.0451	0.0222	0.214215	0.1138	0.0095
DLX2	NM_004405		-8111.93	0.05706		-8111.42	0.05609	0.08356	0.316472		-8110.51	0.05496	0.09485	0.0927797					0.0047	0.0415453	0.1737	0.21	0.611684	0.7166	0.0075	0.0645589	0.157	0.0071	0.0702821	0.1206	0.0097	0.217045	0.0465	0.0042	0.0658578	0.0257	0.012	0.0295524	0.2699	0.0035	0.0165728	0.2998	0.0015	0.0326958	0.011				0.0036
DNM1	NM_004408		-17774.4	0.04484		-17765.4	0.04573	0.0001	2.17568e-05		-17757.9	0.04645	0.0001	9.14702e-09		0.0737	0.4264	0.1729	0.0023	0.123	0.0185	0.0131	0.3819	0.0342	0.0054	0.115	0.0469	0.001	0.1396	0.007	0	0.0386	0.0001	0.0386	0.1404	0.2751	0.004	0.3208	0.0123	0.0201	0.283	0.0712	0.0015	0.0464	0.0319	0.0273	0.1618	0.1685	0.0014
DMPK	NM_004409		-27029.3	0.19449		-27029.1	0.19326	0.21767	0.483835		-27029.3	0.19472	0.19132	0.90794		0.0191	0.0731783	0.2777	0.0103	0.091046	0.1204	0.0919	0.267685	0.4603				0.0276	0.273209	0.1424	0.012	0.26851	0.0287	0.0125	0.196005	0.1246	0.0514	0.126583	0.3331	0.0482	0.228231	0.2186	0.071	1.5476	0.0001
DVL1L1	NM_004421		-18471.2	0.04816		-18465.2	0.0503	0.02498	0.000541457		-18469.9	0.04947	0.0381	0.100303		0.0621	0.237925	0.6815	0.0189	0.167065	0.2692	0.0115	0.033497	0.3767				0.0083	0.0821608	0.1524	0.0048	0.107404	0.0884	0.0387	0.606833	0.1181	0.0102	0.0251195	0.5395				0.0194	0.422866	0.0326				0.0063
DVL3	NM_004423		-14424.7	0.029		-14411.5	0.02668	0.09006	2.63642e-07		-14414.3	0.02677	0.07432	5.03625e-06		0.0038	0.2607	0.0147	0.0018	0.1406	0.0126	0.0061	0.3027	0.0202	0.004	0.1515	0.0265	0.0031	0.1504	0.0203	0	0.0398	0.0001	0	0.0264	0.0001	0.0045	0.4591	0.0098	0.0006	0.2313	0.0026	0.0007	0	52.5521				0.0005
ELAVL2	NM_004432		-5718.15	0.1009		-5716.01	0.10352	0.01956	0.0387498		-5712.79	0.10632	0.01076	0.00106636		0	0.0537	0.0001	0	0.0297	0.0001	0.0013	0.1256	0.01	0	0.0284	0.0001	0	0.0162	0.0001	0	0.0156	0.0001	0	0.0335	0.0001	0	0.096	0.0001	0	0.0635	0.0001	0	0.042	0.0001	0	0.0204	0.0001	0.049
EML1	NM_004434		-33086.1	0.09941		-33078.2	0.09697	0.19255	6.70921e-05		-33075.9	0.09587	0.18812	6.21843e-06		0.0346	0.3685	0.0939	0.0104	0.1744	0.0598	0.0206	0.6429	0.032	0.0585	0.1986	0.2945	0.0056	0.0859	0.0653	0.0072	0.0696	0.1041				0.0258	0.6398	0.0403	0.0891	0.417	0.2136	0.0054	0.0549	0.0992	0.0118	0.1544	0.0766	0.0034
ENSA	NM_004436		-1746.44	0.04638		-1746.43	0.04623	0.05241	0.910069		-1745.94	0.0444	0.0915	0.320915		0.0109	0.0417614	0.1459	0	0	0.0563	0	0	0.0858	0	0	0.046	0.0036	0.035636	0.0717	0.0036	0.0805529	0	0	0	0.0522	0.0035	0.00861944	0.1572	0.0035	0.0165728	0.1157	0	0	0	0	0	0.0368	0.0036
EPHA7	NM_004440		-17935.4	0.0373		-17878.3	0.03049	0.25398	0		-17790.4	0.02266	0.31731	0		0.0039	0.1095	0.0359	0	0.0619	0.0001	0.0023	0.2148	0.0106	0.0014	0.0651	0.0208	0	0.0512	0.0001	0	0.0171	0.0001	0	0.0263	0.0001	0.0009	0.1708	0.0053	0.0009	0.1163	0.0078	0.0028	0.0365	0.0775	0.0009	0.0829	0.011	0.0005
EPHB1	NM_004441		-20247.8	0.03364		-20246.8	0.03404	0.02038	0.163617		-20245.2	0.03453	0.01779	0.022098		0.0091	0.3413	0.0266	0.0017	0.0596	0.0289	0.0045	0.2053	0.0218				0.0009	0.1394	0.0067	0.0012	0.0289	0.0421	0.0012	0.0386	0.0317	0.0018	0.2504	0.0071	0.0005	0.2032	0.0026	0	0.0571	0.0001	0.0013	0.0717	0.0183	0.0009
EPHB2	NM_004442		-22426	0.03077		-22425.5	0.03046	0.04274	0.313009		-22396.6	0.0278	0.0921	1.76525e-14		0.0873	0.334475	0.6324	0.0008	0.00707154	0.1496	0.0033	0.00961218	0.3668	0.0013	0.0111902	0.1317	0.0009	0.008909	0.1576	0.0062	0.13873	0.0801	0.0011	0.0172485	0.1069	0.0032	0.00788063	0.4243	0.0026	0.0123112	0.1924	0.0038	0.0828294	0.1121	0.0294	0.28369	0.2286	0.0016
EPHB6	NM_004445		-29267.5	0.08413		-29257.8	0.08149	0.15803	1.0654e-05		-29258	0.08082	0.14041	1.2571e-05		0.0279	0.106894	0.2132				0.0272	0.0792277	0.3839				0.0122	0.120766	0.1577	0.0069	0.154393	0.0767	0.0047	0.0736981	0.1658	0.0297	0.0731421	0.4106	0.0277	0.131162	0.2435	0.0071	0.15476	0.0437	0.013	0.125441	0.1279	0.0056
ERG	NM_004449		-11589.3	0.04838		-11589.3	0.04831	0.05127	0.879478		-11589.3	0.0482	0.05258	0.780466		0.0331	0.126817	0.2642	0.004	0.0353577	0.1319	0.0028	0.00815579	0.257	0.0032	0.0275451	0.0753	0.0026	0.0257371	0.0529	0.005	0.111879	0.0563				0.008	0.0197016	0.3958	0.014	0.0662912	0.1916	0	0	0.0801	0.0028	0.0270181	0.0741	0.006
ESRRB	NM_004452		-10450.2	0.05188		-10439.4	0.048	0.13278	3.50655e-06		-10440.6	0.04782	0.11676	1.18701e-05		0.0063	0.0241373	0.3013	0.012	0.106073	0.1618	0.0076	0.0221371	0.3139	0.0352	0.302996	0.1885	0.0034	0.0336562	0.0802	0	0	0.0475	0.0009	0.0141124	0.088	0.0292	0.0719108	0.597	0	0	0.2476	0.0009	0.0196175	0.0573	0	0	0.1454	0.0018
FDFT1	NM_004462		-12215.2	0.1131		-12209.5	0.11588	0.03322	0.000773895		-12210.5	0.11676	0.05191	0.00227824					0.012	0.1111	0.1081	0.0725	0.2385	0.3039	0.0518	0.1314	0.3941	0.0142	0.0778	0.1824	0.0054	0.0249	0.2156				0.0854	0.9561	0.0894				0.0013	0.0371	0.0357	0.0481	0.1492	0.3221	0.0075
FGD1	NM_004463		-20926.4	0.12213		-20926.4	0.12237	0.11632	0.80523		-20900.3	0.1101	0.27498	5.06262e-13		0.0188	0.0720289	0.186	0.0107	0.0945818	0.0921	0.0237	0.0690329	0.1713	0.0447	0.384771	0.0997	0.0048	0.0475147	0.0587	0.0012	0.026851	0.0251	0.0037	0.0580176	0.0348	0.0206	0.0507316	0.2018	0.0145	0.0686587	0.1458	0.0014	0.0305161	0.0422	0.0054	0.0521063	0.0528	0.0098
GPC5	NM_004466		-22870.2	0.25048		-22869.9	0.24935	0.28934	0.429747		-22867.9	0.24642	0.33979	0.0304653					0.0125	0.0961	0.1302	0.1065	0.3821	0.2787	0.0477	0.1647	0.2899	0.0199	0.0748	0.2667	0.0195	0.0372	0.5238	0.0202	0.061	0.3319	0.1359	0.4782	0.2842	0.0321	0.2343	0.1371	0.0068	0.0162	0.4183	0.0448	0.0893	0.5018	0.0151
FOLH1	NM_004476		-23919.1	0.22203		-23913.5	0.21637	0.35118	0.000876663		-23914.4	0.21643	0.32831	0.00238025		0.0913	0.3498	0.2543	0.0252	0.222753	0.0922	0.0553	0.161077	0.2297	0.0238	0.204867	0.092	0.021	0.207877	0.0594	0.0117	0.261797	0.0377	0.0138	0.21639	0.0001	0.0931	0.229277	0.3843				0.0048	0.104627	0.0236	0.0143	0.137985	0.1101	0.0861
NRG1	NM_004495		-14482.7	0.19457		-14451.8	0.17055	0.53442	3.77476e-15		-14459.9	0.1725	0.44184	1.44521e-11											0.0081	0.0791	0.1028	0.0129	0	999	0.0024	0.0203	0.1163	0	0.1682	0.0001				0.0128	0	999	0.0052	0.036	0.1434				0.0019
FOXA1	NM_004496		-11332.9	0.04783		-11325.9	0.04454	0.13262	0.00018671		-11328.8	0.04502	0.09225	0.00410511		0.0129	0.0494241	0.2812	0	0	0.1503	0.0077	0.0224284	0.454	0.0071	0.0611158	0.1586	0.0129	0.127696	0.1144	0.012	0.26851	0.0906	0.0043	0.0674259	0.0002	0.0031	0.00763436	0.3379	0.0068	0.0321986	0.3256	0.0009	0.0196175	0.1482				0.004
HNRNPC	NM_004500		-4870.9	0.04961		-4870.65	0.05008	0.02536	0.475453		-4824.58	0.03075	0.48341	0		0.0015	0.0858	0.0172	0	0.025	0.0001	0.003	0.1508	0.0196	0	0.0634	0.0001	0	0.0505	0.0001	0	0.0396	0.0001	0	0.0085	0.0001	0.0038	0.1179	0.0319	0	0.0763	0.0001	0.0029	0.0238	0.1234	0	0.0143	0.0001	0.0015
HNRNPU	NM_004501		-17395.4	0.07764		-17346.2	0.06597	0.30355	0		-17350.4	0.06535	0.26393	0		0.0134	0.2238	0.0597	0.0027	0.0618	0.0431	0.006	0.2166	0.0275	0.0028	0.0752	0.0372	0.0006	0.0565	0.0112	0.0013	0.0227	0.0588	0.0009	0.0273	0.0319	0.0028	0.1735	0.0159	0.005	0.166	0.0299	0.0321	0.1087	0.2948	0.0356	0.1334	0.2668	0.0139
IL16	NM_004513		-46667.3	0.22546		-46665.3	0.22361	0.29022	0.043316		-46662.5	0.22152	0.30205	0.00182224		0.0929	0.3821	0.2431	0.037	0.1078	0.3435	0.0935	0.3339	0.2801	0.0246	0.0977	0.2523	0.0199	0.0997	0.1999	0.0099	0.0823	0.1205				0.2104	0.7933	0.2652				0.0139	0.039	0.3557				0.0334
KCNQ3	NM_004519		-25116	0.14103		-25115.6	0.14178	0.11874	0.355981		-25110.3	0.13644	0.20394	0.000758104		0.0169	0.2192	0.0772	0.0093	0.0879	0.1064	0.0254	0.4071	0.0623	0.0087	0.0941	0.0923	0.0085	0.088	0.0967	0.0044	0.0414	0.1065	0.0027	0.019	0.1443	0.0246	0.2489	0.099	0.0323	0.3361	0.0962	0.0052	0.054	0.0967	0.0196	0.0899	0.2183	0.0067
KIF5B	NM_004521		-23071.1	0.05753		-23044.5	0.05295	0.19817	3.14526e-13		-23017.1	0.04751	0.20781	0		0.0054	0.1389	0.0388	0.0043	0.0669	0.064	0.0046	0.1929	0.0238	0.0191	0.1129	0.169	0.0032	0.1511	0.0212	0.0143	0.0175	0.8182	0.0004	0.0449	0.0098	0.0054	0.2406	0.0224	0.004	0.1543	0.0262	0	0.0351	0.0001	0.0266	0.0812	0.3269	0.0018
KIF5C	NM_004522		-23173.7	0.05505		-23172.7	0.05465	0.08302	0.154068		-23172.1	0.05434	0.08046	0.0779546		0.0041	0.0157084	0.1919	0	0	0.1185	0.0045	0.0131075	0.2855	0.0009	0.00774707	0.0784	0.0009	0.008909	0.0807	0.0106	0.237184	0.066	0.0013	0.0203846	0.0248	0.0529	0.130277	0.5375	0.0014	0.00662912	0.1945	0	0	0.0397	0.0075	0.0723699	0.0871	0.0009
LRP2	NM_004525		-174096	0.27995		-174096	0.28047	0.26671	0.41726		-174096	0.28047	0.26666	0.417237					0.061	0.1102	0.5534	0.0789	0.3944	0.1999	0.0324	0.0808	0.4015	0.0219	0.0839	0.2615	0.0298	0.0341	0.8727	0.0348	0.0644	0.5401	0.1126	0.3389	0.3324	0.0518	0.2017	0.2569	0.0301	0.0358	0.8413	0.0291	0.1039	0.2805	0.0158
MGST3	NM_004528		-4753.37	0.15278		-4751	0.14852	0.37748	0.0293129		-4749.35	0.14423	0.4142	0.00458545		0.0071	0.2278	0.0313	0.0052	0.0665	0.078	0.0058	0.4354	0.0132	0.0326	0.1171	0.2788	0.0499	0.0465	1.0739	0.0055	0.0554	0.0989	0	0.1015	0.0001	0.1143	1.2173	0.0939	0.0131	0.0962	0.1366	0.0166	0.0478	0.348	0.0085	0.0518	0.1636	0.0429
NCAM2	NM_004540		-24896.4	0.13147		-24895.6	0.13042	0.16498	0.205253		-24884.8	0.12596	0.2407	1.53142e-06		0.0365	0.2002	0.1823	0.0178	0.1189	0.1497	0.0179	0.3141	0.057	0.0097	0.0996	0.0977	0.023	0.1284	0.1788	0.0059	0.0339	0.1743	0.0026	0.0307	0.086	0.0177	0.3206	0.0551	0.0099	0.174	0.0569	0.0024	0.0354	0.068	0.073	0.2073	0.3519	0.0024
NOTCH4	NM_004557		-66205.9	0.20974		-66202.3	0.2076	0.27397	0.00692601		-66202.1	0.20705	0.26282	0.00605716		0.0845	0.431	0.196	0.0212	0.1038	0.2046	0.0592	0.2758	0.2147	0.0277	0.1054	0.2632	0.0204	0.0892	0.2287	0.0113	0.0422	0.2667	0.0123	0.0601	0.205	0.0595	0.31	0.1921	0.0446	0.2127	0.2097	0.0063	0.0331	0.1898	0.0148	0.0818	0.1813	0.0144
PARK2	NM_004562		-25962.7	0.2393		-25962.1	0.2377	0.29859	0.288739		-25960.1	0.2345	0.33778	0.0229373		0.0167	0.2712	0.0617	0.0438	0.1816	0.2415	0.1042	0.5485	0.1899	0.0259	0.0968	0.2679	0.0133	0.0924	0.1445	0.0564	0.1269	0.4446				0.0851	0.4772	0.1783				0.0251	0.056	0.4471	0.0359	0.0916	0.3917	0.0142
PFKFB3	NM_004566		-15692.3	0.06438		-15690.9	0.06541	0.04306	0.0996901		-15691.3	0.06547	0.04853	0.157966					0.0205	0.1908	0.1074	0.0134	0.4502	0.0298	0.0053	0.1391	0.0383	0.0266	0.0934	0.2851				0.0397	0.1275	0.3109	0.0507	0.752	0.0674	0.1539	0.5329	0.2888	0.0049	0.0679	0.0723	0.0062	0.1578	0.0394	0.0016
PLCB2	NM_004573		-35532.4	0.13147		-35523.1	0.12803	0.21911	1.54326e-05		-35515.7	0.12601	0.23667	7.29844e-09		0.0246	0.2884	0.0853	0.0326	0.1296	0.2518	0.0456	0.4152	0.1097	0.0344	0.1655	0.2078	0.0284	0.1462	0.194	0.003	0.036	0.0846	0.0054	0.0378	0.1423	0.0545	0.5556	0.0981	0.0331	0.2971	0.1114	0.0073	0.0414	0.1766	0.0297	0.1325	0.2238	0.0105
RARRES3	NM_004585		-13897.5	0.43772		-13882.7	0.40384	1.44786	5.36804e-08		-13882.7	0.40384	1.44786	5.36804e-08		0.4582	1.75551	0.6741				0.1199	0.349242	0.1962				0.0223	0.220745	0.227	0.0469	1.04943	0.0184				0.5111	1.25868	0.7095	0.1273	0.602776	0.394	0.0746	1.62607	0.0001
TRA2B	NM_004593		-7094.17	0.09712		-7092.43	0.09907	0.03043	0.0621489		-7090.35	0.10055	0.02024	0.00573524		0	0.0914	0.0001	0	0.0775	0.0001	0	0.1838	0.0001	0.1553	0.2021	0.7686	0	0.0811	0.0001	0.1043	0.0817	1.2763	0	0	0.0001	0.0434	0.3044	0.1426	0	0.0811	0.0001	0	0.0221	0.0001	0	0.0451	0.0001	0
STX1A	NM_004603		-6723.78	0.02043		-6723.74	0.02052	0.01782	0.789852		-6722.99	0.01985	0.03128	0.210559					0	0	0.1161	0.009	0.026215	0.5717				0.0041	0.0405855	0.1279	0.003	0.0671274	0.1095	0	0	0.0621	0.0029	0.00714182	0.3753	0	0	0.465				0	0	0.2301	0.003
TGM2	NM_004613		-27146.7	0.13474		-27145.2	0.13612	0.10062	0.0821753		-27146.4	0.13558	0.121	0.414827		0.1303	0.6279	0.2075	0.0185	0.1443	0.1284	0.0748	0.4728	0.1583	0.0369	0.1649	0.2236	0.0138	0.1512	0.0914	0.0213	0.1137	0.1872	0.0223	0.0652	0.3418	0.087	0.7592	0.1146	0.0343	0.2215	0.1547	0.0262	0.1413	0.1855				0.0192
TSPAN7	NM_004615		-6044.15	0.0847		-6044.15	0.08473	0.08327	0.975386		-6042.84	0.0866	0.0391	0.105959		0.0072	0.0275855	0.196	0	0	0.1144	0.0072	0.020972	0.4117				0	0	0.0483	0	0	0.0288	0.0018	0.0282248	0.0383	0	0	0.1726	0.0035	0.0165728	0.2205	0	0	0.0328	0.0534	0.515274	0.141	0.0072
TSN	NM_004622		-5331.2	0.05057		-5330.79	0.05265	0.02275	0.366857		-5328.53	0.05786	0.0095	0.0209587		0	0.1918	0.0001	0	0.0877	0.0001	0.0042	0.1711	0.0244	0.039	0.1316	0.2964	0	0.1203	0.0001	0.0021	0.0093	0.229	0	0.0405	0.0001	0.0105	0.2998	0.0351	0	0.1001	0.0001	0	0.0382	0.0001	0	0.0526	0.0001	0.0021
VIPR1	NM_004624		-15023.5	0.14616		-15020.7	0.14868	0.07736	0.0180617		-15023.1	0.14743	0.12432	0.394339		0.1188	0.4723	0.2516	0.014	0.0929	0.1504	0.0479	0.4085	0.1173				0.035	0.1194	0.2935	0.0039	0.0791	0.0491	0.0207	0.0278	0.7472	0.0699	0.459	0.1523	0.0417	0.3127	0.1333	0.0063	0.06	0.1046	0.0151	0.0721	0.209	0.0057
WNT11	NM_004626		-8327.12	0.05039		-8325.83	0.05189	0.02377	0.109461		-8324.37	0.05305	0.01979	0.0190866		0.0126	0.1846	0.068	0.0016	0.044	0.0372	0.0046	0.1879	0.0243	0.0469	0.2102	0.2233	0.0057	0.0984	0.0575	0.0133	0.0309	0.4304	0.0023	0.0772	0.0292	0.0167	0.3078	0.0543	0.0011	0.2069	0.0054	0.0082	0.1212	0.0676				0.0007
XPC	NM_004628		-39466.9	0.28037		-39466.9	0.28008	0.29044	0.809251		-39466.9	0.27977	0.29172	0.722327		0.0679	0.260147	0.248	0.0449	0.39689	0.1333	0.1147	0.334096	0.3672	0.0496	0.426949	0.1175	0.027	0.26727	0.07	0.015	0.335637	0.0423	0.016	0.250887	0.1563	0.1849	0.455353	1.1376	0.0519	0.245751	0.2097	0.0205	0.446843	0.0438	0.0418	0.403342	0.1369	0.028
LRP8	NM_004631		-29219.8	0.17747		-29213.5	0.17324	0.27907	0.000376908		-29213.5	0.17324	0.27907	0.000376908		0.0172	0.2224	0.0774	0.0168	0.1645	0.102	0.0586	0.4731	0.1239	0.0107	0.1032	0.1035	0.0823	0.1768	0.4654	0.0067	0.0271	0.2485	0.0531	0.1635	0.3249	0.0432	0.4155	0.1039	0.0189	0.1702	0.111	0.0039	0.0476	0.0828	0.008	0.068	0.1183	0.068
USP9Y	NM_004654		-40274.6	0.02953		-40227.6	0.02662	0.13941	0		-40238.5	0.02673	0.10006	0		0.0018	0.00689638	0.1286	0.0008	0.00707154	0.0812	0.0071	0.0206807	0.2196	0.0013	0.0111902	0.0843	0.0007	0.00692923	0.0466	0.0008	0.0179006	0.0228	0.0002	0.00313609	0.0177	0.004	0.00985079	0.2433	0.0024	0.0113642	0.1417	0.001	0.0217972	0.0228	0.0009	0.00868439	0.094	0.0007
HERC2	NM_004667		-124222	0.05638		-124036	0.05115	0.20199	0		-124038	0.05034	0.17116	0		0.0113	0.043294	0.2845	0.0111	0.0981176	0.2067	0.0226	0.0658289	0.2625	0.0053	0.0456216	0.1248	0.0077	0.0762215	0.0925	0.0062	0.13873	0.0664	0.0036	0.0564496	0.2163	0.0235	0.0578734	0.7252	0.0065	0.030778	0.1134	0.0016	0.0348756	0.0519	0.008	0.0771946	0.0784	0.0017
MGAM	NM_004668		-77339.8	0.29164		-77339.7	0.29088	0.30476	0.577814		-77336.8	0.28762	0.34295	0.0145874		0.0544	0.2268	0.2398	0.0212	0.1647	0.1289							0.0541	0.2637	0.2052	0.0162	0.0365	0.4443	0.079	0.0776	1.0187				0.0968	0.3879	0.2496	0.0119	0.0622	0.1912	0.0288	0.0817	0.3527
SYNGR1	NM_004711		-7858.76	0.0703		-7856.95	0.0725	0.02913	0.0571889		-7855.56	0.07444	0.03054	0.0113421		0.106	0.4983	0.2128	0	0.0866	0.0001	0.0983	0.5904	0.1665	0.0198	0.1802	0.1101				0.0123	0.0808	0.1523	0.0059	0.0546	0.1084				0.0156	0.1082	0.1444	0.0236	0	999
CTDP1	NM_004715		-34609.9	0.17615		-34608.6	0.17811	0.14664	0.107341		-34609.4	0.17801	0.16029	0.287705								0.0788	0.5529	0.1425				0.0226	0.1793	0.1262				0.007	0.0001	48.8702	0.056	0.786	0.0712				0.013	0.1387	0.0934	0.0196	0.1119	0.1751	0.0167
DDX21	NM_004728		-25777.4	0.21226		-25777.4	0.21228	0.21107	0.979227		-25777.1	0.21116	0.24312	0.416222		0.0341	0.1696	0.2008	0.028	0.0787	0.3551	0.0516	0.3203	0.1611	0.0133	0.0945	0.1411	0.0195	0.0584	0.3342	0.0065	0.0337	0.1926	0.0159	0.0366	0.4348	0.0353	0.2697	0.1309	0.03	0.1519	0.1973	0.006	0.0211	0.2865	0.0148	0.0653	0.2273	0.0142
DCLK1	NM_004734		-20874	0.05588		-20870.2	0.05713	0.01651	0.00585564		-20870.2	0.05714	0.01651	0.00585452		0.0664	0.6249	0.1063							0.0013	0.2675	0.0049	0.0143	0.0013	10.9941	0	0.0446	0.0001	0.0012	0.0328	0.0376	0.0006	0.1875	0.0034	0.0019	0.1581	0.0118	0	0.0855	0.0001				0.0012
LARGE	NM_004737		-16983.2	0.03076		-16979.4	0.03134	0.00683	0.00647416		-16980.3	0.0315	0.01349	0.0160097		0.0152	0.341	0.0445	0.0009	0.1391	0.0064	0.0061	0.4486	0.0137	0.0011	0.0936	0.0122	0.0419	0.1444	0.2902	0.0032	0.0849	0.0378	0.0017	0.1809	0.0095	0.0153	0.5819	0.0262	0.0038	0.2194	0.0171	0	0.0454	0.0001	0.0022	0.1064	0.0204	0.0038
MAGI1	NM_004742		-38079.6	0.16011		-38022.8	0.14737	0.4322	0		-38022.8	0.14737	0.43197	0		0.0097	0.0371638	0.1349	0.0187	0.165297	0.0822	0.0315	0.0917526	0.2774	0.0379	0.326238	0.1441	0.0441	0.436541	0.152	0.0029	0.0648898	0.0364	0.004	0.0627217	0.028	0.0089	0.021918	0.1584	0.0078	0.0369336	0.1408	0.0012	0.0261567	0.0358	0.0261	0.251847	0.0807	0.0051
DLGAP1	NM_004746		-24789.2	0.08748		-24756.6	0.0811	0.24143	0		-24766.9	0.08163	0.18979	2.40203e-11		0.0283	0.2725	0.1037	0.007	0.0839	0.0832	0.0301	0.3311	0.0909				0.031	0.1331	0.2331	0.002	0.0771	0.0261	0.0009	0.0202	0.0463	0.0152	0.261	0.0582	0.0038	0.228	0.0167	0.0004	0.0364	0.0117	0.0021	0.0735	0.029	0.0004
AIMP1	NM_004757		-12407.2	0.25573		-12407.1	0.25501	0.28084	0.724715		-12407.1	0.25501	0.28084	0.724715		0.0238	0.1226	0.1945	0.0232	0.0818	0.2833	0.047	0.2041	0.2302	0.0362	0.0703	0.5151	0.0176	0.0391	0.4504	0.009	0.0315	0.2846	0.0074	0.075	0.0992	0.0301	0.4191	0.0719	0.024	0.1707	0.1407	0.0753	0.0525	1.4338	0.0658	0.2095	0.3141	0.0149
BZRAP1	NM_004758		-66920.5	0.27887		-66914.1	0.27486	0.38521	0.000353559		-66915.9	0.27453	0.34751	0.00244417		0.0595	0.227964	0.2322	0.0187	0.165297	0.0859	0.0841	0.244965	0.2851				0.0373	0.369229	0.0832	0.0088	0.196907	0.0335	0.0088	0.137988	0.0334	0.1286	0.316703	0.4251	0.046	0.217814	0.2123	0.0108	0.23541	0.0398	0.0306	0.295269	0.1065	0.018
VAMP3	NM_004781		-6161.65	0.34411		-6159.81	0.35082	0.12358	0.054843		-6157.7	0.35839	0.09059	0.00492077		0.0099	0.2808	0.0352				0.1571	0.4672	0.3363	0.2273	0.2549	0.892	0.1224	0.0602	2.0339										0.0089	0.1992	0.0445				0.2035	0.2343	0.8685	0.0204
SNAP29	NM_004782		-8774.98	0.18461		-8773.67	0.18775	0.1188	0.106348		-8772.65	0.19019	0.11318	0.0308704		0.0471	0.2913	0.1618	0.0276	0.2072	0.1331	0.053	0.4382	0.1209	0.0218	0.1151	0.1891	0.0159	0.1286	0.1235	0.0096	0.0502	0.1905	0.0137	0.0336	0.4078	0.1357	0.3979	0.3409	0.0353	0.2309	0.1529	0.0141	0.0154	0.9141	0.0264	0.0666	0.3958	0.0203
SLIT2	NM_004787		-35120.6	0.04895		-34961.2	0.03957	0.30662	0		-34961.2	0.03957	0.30669	0		0.0104	0.1725	0.0603	0.0016	0.135	0.0121	0.0096	0.3644	0.0262	0.0061	0.087	0.0696	0.0048	0.0778	0.0623	0.0015	0.0482	0.0316	0.0008	0.1054	0.008	0.0119	0.3125	0.0379	0.0089	0.2658	0.0335	0.0012	0.0375	0.0313	0.0024	0.071	0.0331	0.0018
NRXN1	NM_004801		-33218.7	0.0619		-33167.7	0.05691	0.29635	0		-33168.8	0.05568	0.23122	0		0.1932	0.3632	0.532	0.0008	0.0687	0.0111	0.0046	0.2307	0.0198	0.0029	0.0935	0.0306	0.0032	0.0875	0.0363	0.0007	0.0258	0.028	0	0.0494	0.0001	0.0043	0.2756	0.0157	0.0021	0.1661	0.0127	0	0.0241	0.0001	0.0004	0.0597	0.007	0.0009
CYP7B1	NM_004820		-28015.9	0.55803		-28014.9	0.56209	0.43033	0.150804		-28015.2	0.56243	0.46259	0.21883		0.1341	0.2521	0.532	0.1093	0.1622	0.6737	0.1392	0.3671	0.3793	0.0837	0.129	0.6492	0.1273	0.1505	0.8462	0.048	0.0593	0.8103	0.0579	0.0428	1.3515	0.1933	0.2677	0.7218	0.1204	0.2264	0.5318	0.0355	0.0243	1.4636	0.0605	0.1115	0.5426	0.0251
NCR2	NM_004828		-15996.3	0.69512		-15995.7	0.6773	0.86802	0.252068		-15995.6	0.67669	0.86271	0.25066					0.1905	0.1651	1.1538	0.491	0.6304	0.7788	0.0654	0.1188	0.5504	0.0653	0.0878	0.7434	0.0298	0.0614	0.4857										0.0639	0.0991	0.645	0.0946	0.1467	0.645
GSTO1	NM_004832		-10415.8	0.35918		-10415.8	0.35984	0.33185	0.804522		-10415.8	0.3584	0.37859	0.827443		0.1027	0.2677	0.3836	0.0249	0.0844	0.2952	0.1012	0.241	0.4199	0.0582	0.1035	0.5623	0.0554	0.0329	1.6816	0.0237	0.0197	1.2061	0.0174	0.0546	0.318	0.0679	0.4091	0.1661	0.0381	0.2275	0.1675	0.0467	0.0155	3.003	0.0305	0.0522	0.5847	0.05
SH3BP5	NM_004844		-14081.1	0.10409		-14079.1	0.10555	0.05626	0.0459591		-14077.6	0.1069	0.05664	0.00828925					0.0104	0.1238	0.0837	0.0477	0.4245	0.1123	0.0104	0.08	0.1296	0.0104	0.1163	0.0896	0.0031	0.0585	0.0523	0.01	0.1231	0.0812	0.1829	0.8265	0.2213	0.0102	0.2982	0.0341	0.0152	0.0817	0.186	0.0183	0.1217	0.1507
ONECUT2	NM_004852		-8826.77	0.03856		-8825.28	0.03967	0.01777	0.0839932		-8825.78	0.03974	0.02423	0.159752		0.0038	0.014559	0.1405	0.0019	0.0167949	0.1376	0.0029	0.00844707	0.1979				0	0	0.0678	0	0	0.0708	0	0	0.0071	0	0	0.173	0	0	0.1165	0	0	0.0627	0.001	0.00964932	0.0979	0
STX8	NM_004853		-7678.39	0.16051		-7672.95	0.15246	0.3367	0.000980115		-7672.95	0.1518	0.32068	0.000976914		0.0323	0.1843	0.1755	0.0189	0.0856	0.2205	0.1444	0.4744	0.3044	0.0595	0.1639	0.3631	0.012	0.033	0.3646	0	0.0787	0.0001	0.0055	0.0351	0.1578	0.0227	0.1613	0.1409	0.0864	0.2213	0.3903	0.0024	0.0575	0.0413	0.0038	0.0698	0.0551	0.0047
NRG2	NM_004883		-21719.6	0.14392		-21714.2	0.14038	0.24545	0.00107016		-21711.7	0.13909	0.256	7.1608e-05		0.0233	0.1498	0.1556	0.0022	0.0411	0.0532	0.0205	0.2824	0.0724				0.0386	0.1734	0.2225	0.0003	0.0425	0.0059	0.011	0.0646	0.1704	0.1238	0.6417	0.1929	0.0015	0.2355	0.0063	0.0092	0.0003	32.6911				0.006
ATP6V1G1	NM_004888		-3174.42	0.08507		-3174.41	0.08522	0.08146	0.931282		-3174.1	0.08666	0.05835	0.426478		0.0143	0.2104	0.0681	0.0035	0.0713	0.0494	0.0475	0.2657	0.1787	0.0144	0.0743	0.1933	0.0037	0.0705	0.0525	0	0.0183	0.0001	0	0.077	0.0001	0.0836	0.5425	0.1541	0.0071	0.1037	0.0688	0.0044	0	182.539
MINPP1	NM_004897		-14205.4	0.2351		-14205.4	0.23462	0.2444	0.83429		-14205.3	0.23427	0.24738	0.753821		0.0288	0.2049	0.1407	0.0184	0.1035	0.1782	0.2166	0.4845	0.4471	0.0197	0.0725	0.2711	0.0201	0.0726	0.2766	0.0158	0.03	0.5276	0.0144	0.0251	0.5729	0.0541	0.1803	0.3001	0.0237	0.1418	0.167	0.008	0.0193	0.4149	0.0229	0.0734	0.3118	0.0101
CLOCK	NM_004898		-19182.8	0.10485		-19182.6	0.10427	0.12357	0.465595		-19182.7	0.10443	0.11313	0.677649		0.0103	0.1083	0.0955	0.0034	0.0695	0.0487	0.0256	0.2342	0.1093	0.0093	0.0681	0.1362	0.0072	0.0454	0.1595	0.0011	0.0349	0.0323	0.003	0.0086	0.3495	0.0209	0.2058	0.1017	0.0122	0.1416	0.0864	0.0028	0.0234	0.1201	0.0032	0.0357	0.0896	0.0032
BRE	NM_004899		-7776.81	0.05889		-7735.87	0.04173	0.37445	0		-7735.87	0.04173	0.37445	0		0	0.1281	0.0001	0.0012	0.0684	0.0176	0.0226	0.2637	0.0855	0	0.0611	0.0001	0.0012	0.0453	0.0265	0	0.0283	0.0001	0.0012	0.0134	0.0895	0.0036	0.599	0.0061	0.0012	0.111	0.0109	0	0.0276	0.0001	0	0.0358	0.0001	0.0012
CREB5	NM_004904		-12509.1	0.1084		-12487.4	0.09492	0.44112	4.26106e-11		-12487.9	0.09373	0.37711	7.24594e-11		0.0143	0.2396	0.0599	0.0059	0.0748	0.079	0.0125	0.2976	0.042	0.0036	0.0813	0.0442	0.0009	0.049	0.0191	0.0288	0.0327	0.8815	0	0.0424	0.0001	0.0117	0.1627	0.0716	0.0045	0.1073	0.0422	0.0009	0.0319	0.028	0.0036	0.0583	0.0611	0.0027
CDH18	NM_004934		-20672.7	0.08844		-20587.7	0.07493	0.44086	0		-20598.8	0.07469	0.35237	0		0.0075	0.1927	0.0388	0.0018	0.0762	0.0237	0.0103	0.1862	0.0553	0.0068	0.0853	0.0795	0.1299	0.2471	0.5255	0	0.0354	0.0001	0.0011	0.0789	0.0142	0.0839	0.398	0.2109	0.0087	0.2303	0.0378	0.0017	0.0545	0.0311	0.0017	0.0842	0.0205	0.0029
CDK5	NM_004935		-6098.96	0.007		-6099.81	0.00706	0.0001	0.191499		-6098.98	0.00703	0.00588	0.823771		0	0.1086	0.0001	0	0.1197	0.0001	0.0031	0.3649	0.0085	0.0016	0.0491	0.0317	0	0.0781	0.0001	0	0.0717	0.0001	0	0.114	0.0001	0.0015	0.3873	0.0038	0	0.2607	0.0001	0	0.0152	0.0001	0	0.056	0.0001	0
DAPK1	NM_004938		-39104.9	0.05701		-39081.7	0.05401	0.12978	9.45533e-12		-39085.9	0.05394	0.11201	7.10835e-10		0.0137	0.3674	0.0372	0.0029	0.1484	0.0192	0.0146	0.3392	0.0431	0.0066	0.1133	0.0583	0.0329	0.1748	0.1883	0.002	0.0411	0.0491	0.0022	0.0624	0.0357	0.0151	0.363	0.0417	0.0101	0.2319	0.0437	0.002	0.0798	0.0254	0.0076	0.135	0.0564	0.0077
DMWD	NM_004943		-20825.9	0.09075		-20824.3	0.08857	0.11942	0.0716966		-20825	0.0889	0.10859	0.172526		0.062	0.237542	0.4322	0.0098	0.0866263	0.133	0.0631	0.183797	0.7104	0.0128	0.110181	0.181	0.0499	0.493955	0.2591				0	0	0.1401	0.0117	0.0288136	0.5703	0.0116	0.054927	0.1442	0.0016	0.0348756	0.0001
DOCK2	NM_004946		-45720.5	0.08998		-45716.6	0.08845	0.12444	0.00546351		-45711.2	0.0871	0.13598	1.58947e-05		0.0481	0.2578	0.1865	0.0099	0.1287	0.0767	0.0166	0.3339	0.0497	0.0252	0.1004	0.2512	0.0123	0.0883	0.1391	0.005	0.0472	0.1054	0.009	0.0502	0.179	0.0248	0.4576	0.0542	0.0249	0.246	0.1011	0.0046	0.0597	0.0776	0.0078	0.0957	0.0813	0.0054
HMGN1	NM_004965		-4398.92	0.24224		-4397.91	0.24509	0.06415	0.154106		-4398.92	0.24209	0.24718	0.965415		0.0734	0.281219	0.2091	0.0052	0.045965	0	0.158	0.460219	0.3414	0.0139	0.119649	0.1306	0.0228	0.225695	0.1345	0.022	0.492268	0.0708				0.1938	0.477271	0.5543	0.1007	0.476823	0.2887	0.063	1.37323	0.0175
ICA1	NM_004968		-13449.6	0.14985		-13449	0.14829	0.19162	0.285005		-13449.1	0.14818	0.18106	0.338053		0.1245	0.477	0.3195	0.011	0.0972336	0.0873	0.0409	0.119133	0.2788				0.0055	0.0544439	0.0846	0.0074	0.165581	0.0316	0.0006	0.00940826	0.0412	0.0266	0.0655078	0.1596	0.2817	1.33387	0.5303	0.0036	0.07847	0.0269	0.0123	0.118687	0.0602	0.0009
IDE	NM_004969		-19934.4	0.07016		-19934.4	0.07	0.0754	0.797343		-19934.3	0.06979	0.07764	0.645432		0.0111	0.1368	0.0811	0.0022	0.0509	0.043	0.0115	0.2005	0.0572	0.0059	0.0783	0.075	0.0104	0.0622	0.167	0.0017	0.0155	0.1093	0	0.03	0.0001	0.0079	0.2584	0.0305	0.0108	0.1454	0.074	0.0009	0.031	0.0285	0.0027	0.0829	0.0322	0.0036
JARID2	NM_004973		-32368.6	0.14179		-32342	0.1329	0.32069	3.17746e-13		-32342.6	0.13172	0.28447	5.96745e-13					0.0142	0.1453	0.098				0.008	0.0863	0.093	0.0134	0.1175	0.1141	0.0088	0.0677	0.1298	0.0088	0.0841	0.105	0.1267	0.4501	0.2814	0.0103	0.0984	0.1049	0.0054	0.0391	0.1372	0.0111	0.0766	0.1445	0.0043
KCNB1	NM_004975		-21610.4	0.04088		-21608.1	0.04147	0.02028	0.0328825		-21607.9	0.03993	0.06259	0.0241129		0.0075	0.1609	0.0469	0.003	0.1233	0.024	0.0253	0.382	0.0663	0.0036	0.1139	0.0316	0.0027	0.0747	0.0363	0.0025	0.0282	0.0895	0.0018	0.0344	0.0517	0.0338	1.0663	0.0317	0.0084	0.2296	0.0366	0.0025	0.0522	0.0479	0.0046	0.0714	0.064	0.0025
MECP2	NM_004992		-13686.6	0.13122		-13681.2	0.12716	0.26363	0.00109171		-13684.1	0.12799	0.19848	0.0272899		0.1144	0.438303	0.3634				0.0749	0.218167	0.4028				0.0698	0.690943	0.2736	0.0059	0.132017	0.0671	0.0257	0.402987	0.1214	0.0556	0.136926	0.3332	0.0331	0.156731	0.2429	0.002	0.0435944	0.0396	0.0019	0.0183337	0.0827	0.0036
NDUFA5	NM_005000		-3354.83	0.21242		-3350.87	0.20347	0.89761	0.00489818		-3347.7	0.19717	0.9977	0.000160472		0.0531	0.203443	0.2163	0.0141	0.124636	0.1484	0.0548	0.15962	0.2428	0.0633	0.544877	0.1087	0.0664	0.657287	0.1066	0	0	0	0	0	0	0.0237	0.0583659	0.4439	0.0279	0.132109	0.2186	0	0	0.0278	0	0	0.1317	0.032
NDUFAB1	NM_005003		-5163.75	0.24943		-5148.28	0.22062	0.87307	2.66281e-08		-5148.28	0.21616	0.75477	2.64906e-08		0.0602	0.1587	0.3795	0.0182	0.0867	0.2103	0.0424	0.1798	0.2361	0.0253	0.0668	0.3784	0.0283	0.0763	0.3703	0.0062	0.0298	0.2079	0	0.0856	0.0001	0.0507	0.4545	0.1116	0.028	0.1415	0.198	0.0091	0.0199	0.4559	0.0276	0.0457	0.6045	0.0091
NRCAM	NM_005010		-37491.5	0.15774		-37489	0.15924	0.10571	0.0238534		-37490.2	0.15608	0.18907	0.103113		0.1605	0.3013	0.5328	0.0102	0.0746	0.1363	0.0669	0.3691	0.1813	0.0181	0.1187	0.1528	0.0097	0.0677	0.1433	0.0068	0.0405	0.1689	0.0057	0.0325	0.1755	0.0185	0.2177	0.0852	0.0138	0.2066	0.0669	0.0029	0.0364	0.0799	0.0049	0.1072	0.0456	0.0064
PDE1C	NM_005020		-18758.6	0.11731		-18753.6	0.11442	0.21685	0.00151841		-18756	0.11483	0.1716	0.0219374		0.0469	0.2791	0.1679	0.0067	0.1296	0.0514	0.013	0.3018	0.043	0.0121	0.0832	0.1452	0.0091	0.0567	0.1612	0.0016	0.0401	0.04	0.0021	0.0528	0.0397	0.0106	0.2495	0.0423	0.0058	0.2135	0.0273	0.0038	0.0434	0.0884	0.0028	0.0679	0.0414	0.0057
PIP4K2A	NM_005028		-10998.3	0.039		-10997.7	0.03947	0.02047	0.26103		-10997.3	0.0397	0.02033	0.158838		0.0087	0.7448	0.0117	0	0.0554	0.0001	0.0101	0.5952	0.017				0.0022	0.1533	0.0143	0.0011	0.0475	0.0228	0.0011	0.0445	0.024	0.005	0.3951	0.0127	0.0065	0.1723	0.038	0	0.0572	0.0001	0.0038	0.1485	0.0253	0.0021
PITX3	NM_005029		-8091.64	0.07915		-8082.3	0.08347	0.00715	1.53816e-05		-8084.25	0.08436	0.02631	0.000120345		0.0786	0.3249	0.242	0	0.1917	0.0001				0.0726	0.2303	0.3152	0.0014	0.1256	0.0111	0.0173	0.106	0.1634	0.0006	0.1174	0.0047	0.0309	0.4454	0.0694	0.0022	0.2891	0.0076	0	0.0268	0.0001	0.0014	0.099	0.0138	0.0027
PPARA	NM_005036		-14243.3	0.04768		-14225.5	0.04436	0.15393	2.53678e-09		-14225.6	0.04384	0.13666	2.81438e-09		0.0279	0.6926	0.0402				0.0136	0.4403	0.0308	0.009	0.0943	0.0953	0.0106	0.0673	0.1573	0.0044	0.0821	0.0542				0.0291	0.0829	0.3514				0.0083	0.0659	0.1258	0.0071	0.1458	0.049	0.0105
PPARG	NM_005037		-10435.9	0.04098		-10435.9	0.04104	0.03875	0.893965		-10435.9	0.04104	0.03875	0.893965		0.0077	0.1759	0.0435	0.0043	0.0974	0.0439	0.0133	0.284	0.0467	0.0178	0.0553	0.322	0.0076	0.0358	0.2112	0.0018	0.03	0.0606	0.0018	0.1537	0.0119	0.0113	0.9011	0.0125	0.0071	0.0959	0.0741	0.0028	0.0532	0.0525	0.0042	0.0582	0.0719	0.0036
RELN	NM_005045		-78142	0.06517		-78138.7	0.06447	0.08805	0.0100106		-78138.7	0.06447	0.08813	0.0100061		0.7454	0.807	0.9236	0.003	0.0763	0.0393	0.0129	0.2616	0.0492				0.0238	0.1072	0.2217	0.0013	0.0288	0.0459	0.0021	0.0336	0.0622	0.0096	0.246	0.0389	0.0112	0.1633	0.0686	0.003	0.0416	0.0725	0.0087	0.137	0.0634	0.0033
PTH2R	NM_005048		-20047.6	0.25643		-20043.2	0.26117	0.13908	0.00291534		-20044	0.26144	0.15878	0.0069899		0.0803	0.2389	0.3362	0.0149	0.0946	0.1576	0.0799	0.2992	0.267	0.0183	0.0686	0.2661	0.0123	0.0313	0.3924	0.0092	0.052	0.1775	0.0117	0.0228	0.5113	0.0363	0.255	0.1425	0.0299	0.1726	0.1731	0.0299	0.1193	0.2503	0.0799	0.2138	0.3736	0.0291
RBBP5	NM_005057		-10639.3	0.02287		-10618.9	0.01809	0.1586	1.70517e-10		-10612.5	0.0164	0.14535	2.64566e-13		0.0339	0.1578	0.215	0	0.0604	0.0001	0.4649	0.8052	0.5774	0.0022	0.1334	0.0165	0	0.0887	0.0001	0	0.0058	0.0001	0.0008	0.0683	0.0124	0	0.2031	0.0001	0	0.1844	0.0001	0.0008	0.0354	0.0239	0.0017	0.0375	0.0453	0.0008
SLC4A3	NM_005070		-31979.3	0.05913		-31967.3	0.05676	0.1135	9.55078e-07		-31967.3	0.05632	0.10394	9.04891e-07		0.0148	0.3447	0.0429	0.0067	0.1343	0.0495	0.0229	0.4093	0.0559	0.0087	0.1496	0.0579				0.0032	0.0597	0.0533	0.0054	0.0485	0.1108	0.0752	0.8673	0.0867	0.008	0.3097	0.0258	0.0015	0.0635	0.024	0.0159	0.1524	0.1046	0.0058
SLC17A1	NM_005074		-21028.3	0.57454		-21028.3	0.57536	0.54962	0.820628		-21028.3	0.57462	0.57289	0.986366		0.173	0.3366	0.5139				0.0787	0.1814	0.4337	0.0859	0.1689	0.5083				0.0167	0.0357	0.4668							0.1357	0.1597	0.8495	0.1197	0.0001	999	0.0353	0.1186	0.2975
CNTN2	NM_005076		-28972.5	0.08886		-28971.8	0.08826	0.10839	0.25393		-28967.3	0.08652	0.13427	0.00128165		0.0474	0.3509	0.1352	0.0121	0.0856	0.141	0.0421	0.3656	0.1152	0.0418	0.1652	0.2527	0.0081	0.0876	0.0922	0.0035	0.039	0.0902	0.0043	0.0838	0.0508	0.1299	0.625	0.2078	0.0155	0.2846	0.0543	0.0057	0.0893	0.0638				0.0072
TLE3	NM_005078		-17457.3	0.03289		-17412.2	0.02823	0.15725	0		-17428.5	0.02872	0.10381	3.20854e-14		0.3027	0.5357	0.5651	0.002	0.0744	0.0268	0.0069	0.367	0.0188	0.0042	0.1372	0.0303	0.0008	0.1002	0.0077	0.0006	0.0635	0.0092	0	0.046	0.0001	0.0115	0.4634	0.0249	0.0017	0.2544	0.0065	0	0.0721	0.0001	0.0033	0.1123	0.0293	0.0005
XBP1	NM_005080		-29549	0.3023		-29548.6	0.30044	0.3885	0.35769		-29548.6	0.30043	0.38943	0.35918					0.0114	0	248.41				0	0	2.9602																0	0.0963	0.0001	0	0	0.0001
FXR1	NM_005087		-8485.1	0.03121		-8478.83	0.02787	0.09623	0.000399659		-8480.78	0.02825	0.07657	0.00328455		0	0.0959	0.0001	0.0043	0.0379	0.1124	0.0009	0.1203	0.0072	0.0065	0.1205	0.0542	0.0096	0.1524	0.0627	0	0.0099	0.0001	0	0.0184	0.0001	0.0008	0.1058	0.0074	0.0014	0.1005	0.0135	0	0.0152	0.0001	0.0008	0.0235	0.0334	0
FEZ1	NM_005103		-8300.31	0.05156		-8299.86	0.05081	0.07069	0.33966		-8298	0.04947	0.09066	0.0316496		0.0151	0.3399	0.0444	0.0043	0.1355	0.0314	0	0.4056	0.0001	0.0478	0.1123	0.4257	0.0097	0.1641	0.0592	0.0025	0.039	0.0649	0.0026	0.0919	0.0282	0.0459	0.9947	0.0462	0.0039	0.2036	0.0191	0.0014	0.048	0.0298	0	0.0865	0.0001	0.0072
BRD2	NM_005104		-18378.5	0.04737		-18363.7	0.04416	0.15137	5.24859e-08		-18364.2	0.04381	0.13268	8.74781e-08		0.0149	0.1707	0.0523238	0.0071	0.0999	0.059228	0.0182	0.31	0.0502766	0.0042	0.1249	0.0340296	0.0048	0.0616	0.0473475	0.0007	0.0281	0.0159522	0.0019	0.015	0.0290464	0.0055	0.1878	0.0134721	0.004	0.1857	0.0175856	0.0012	0.0384	0.0254984	0.003	0.0737	0.0279711	0.0036
RBM8A	NM_005105		-3497.04	0.02446		-3496.3	0.02494	0.0001	0.22439		-3495.6	0.02539	0.0001	0.0902088		0	0	0.1601	0.0026	0.0229825	0.1177	0.0052	0.0151465	0.2291	0	0	0.09	0.0026	0.0257371	0.1143	0	0	0.0302	0	0	0.0223	0.0001	0.00024627	0.5501	0	0	0.1628	0	0	0.0409	0	0	0.0736	0
GFPT2	NM_005110		-18418	0.06066		-18414.9	0.06209	0.03281	0.0131037		-18410.9	0.06308	0.02517	0.000170326					0	0.1676	0.0001	0.01	0.2212	0.0452	0.0817	0.1379	0.5927	0.0021	0.0776	0.0271	0.0128	0.03	0.425	0.0124	0.0089	1.3909				0.0016	0.2454	0.0066	0.0066	0.0692	0.0958	0.0024	0.097	0.0248	0.0053
MVP	NM_005115		-29097.9	0.10246		-29096.5	0.10316	0.06402	0.0887748		-29097	0.10155	0.12598	0.184266		0.027	0.103446	0.3689	0.0125	0.110493	0.1494	0.0459	0.133697	0.4285	0.0203	0.174739	0.0915	0.0127	0.125716	0.0785	0.0068	0.152155	0.0664	0.0134	0.210118	0.0661	0.039	0.0960452	0.4214	0.0309	0.146314	0.3139	0.0088	0.191816	0.0489	0.0124	0.119652	0.0943	0.0114
MED12	NM_005120		-43869.9	0.06345		-43867.2	0.06421	0.03702	0.0191461		-43867.9	0.0643	0.04526	0.043964		0.0215	0.1921	0.1122	0.0038	0.0617	0.0608	0.0111	0.195	0.0571				0.0037	0.0572	0.0638	0.0037	0.0368	0.0994	0.0021	0.0332	0.0642	0.0291	0.3664	0.0795	0.0057	0.1248	0.0455	0.0004	0.0261	0.0165	0.0068	0.0482	0.1401	0.0019
THOC1	NM_005131		-14314.5	0.07231		-14308	0.06883	0.20417	0.000311863		-14311.6	0.06937	0.12774	0.0155209		0.004	0.1391	0.0287	0.0019	0.0894	0.0214	0.0189	0.2146	0.0882	0.0027	0.0858	0.0318	0.0014	0.0643	0.0217	0.0019	0.0333	0.0583	0.0007	0.0246	0.0267	0.0033	0.1931	0.017	0.0046	0.156	0.0293	0.0007	0.0209	0.0314	0	0.0471	0.0001	0.002
PPP4R1	NM_005134		-38435.6	0.22432		-38427.4	0.21977	0.37831	5.38941e-05		-38422.2	0.21632	0.39696	2.3003e-07		0.0414	0.158617	0.2336	0.0346	0.305844	0.1497	0.0381	0.110977	0.2463	0.0272	0.234134	0.1237	0.0789	0.781023	0.1999	0.0251	0.561633	0.0586	0.0016	0.0250887	0.0126	0.0753	0.185441	0.382	0.0171	0.0809699	0.1468	0.0066	0.143862	0.0514	0.0162	0.156319	0.1312	0.0056
SLC12A6	NM_005135		-23457.4	0.0686		-23457.2	0.06893	0.05812	0.522953		-23456.7	0.06933	0.05274	0.236179		0.0233	0.1692	0.1377	0.0019	0.0684	0.0279	0.0127	0.2269	0.0561	0.0087	0.0709	0.1222	0.0147	0.1397	0.1054	0.0012	0.0326	0.0372	0.002	0.02	0.102	0.0064	0.1745	0.0366	0.0063	0.1835	0.0341	0.0021	0.0322	0.0644	0.029	0.0887	0.3273	0.003
DGCR2	NM_005137		-16734.3	0.10412		-16730.5	0.10142	0.16724	0.00580598		-16733.3	0.1024	0.12785	0.162264		0.0217	0.3755	0.0578	0.0162	0.201	0.0806	0.0358	0.4098	0.0873	0.012	0.1404	0.0852	0.0097	0.1211	0.0798	0.0107	0.0628	0.17	0.0072	0.057	0.1262	0.0249	0.4655	0.0534	0.0152	0.263	0.0576	0.0037	0.0666	0.0559	0.0095	0.1615	0.0588	0.0411
FGB	NM_005141		-17819.2	0.21326		-17818.7	0.21183	0.25447	0.344311		-17815.4	0.208	0.32545	0.00566358		0.0569	0.2461	0.2313	0.0217	0.0991	0.219	0.0482	0.318	0.1517	0.0443	0.1081	0.4098	0.0439	0.0978	0.4487	0.0031	0.0418	0.073	0.0182	0.0244	0.7477	0.0498	0.3952	0.1259	0.0499	0.3952	0.1261	0.0187	0.0365	0.5143	0.0427	0.0656	0.6506	0.0264
HP	NM_005143		-16939.3	0.26374		-16939.1	0.26503	0.23308	0.515821		-16937.1	0.2574	0.35725	0.033815		0.146	0.2433	0.5999	0.0501	0.1341	0.3738	0.0821	0.2594	0.3163	0.1548	0.2084	0.743	0.1721	0.2087	0.8246	0.0362	0.0336	1.0791	0.0275	0.1296	0.2121	0.0946	0.7241	0.1306	0.0567	0.1678	0.338	0.0248	0.1108	0.2243	0.034	0.1316	0.2585	0.0212
HR	NM_005144		-44482.7	0.25142		-44470.1	0.24397	0.41694	5.27872e-07		-44467.9	0.24152	0.3945	5.33451e-08		0.0942	0.360911	0.3919	0.0225	0.198887	0.0914	0.063	0.183505	0.2678	0.0244	0.210032	0.0731	0.0233	0.230644	0.053	0.0116	0.259559	0.0307	0.013	0.203846	0.0278	0.0741	0.182486	0.3618	0.0391	0.185142	0.2151	0.0094	0.204894	0.0401	0.0258	0.248952	0.0701	0.0263
APLNR	NM_005161		-9953.86	0.05561		-9952.48	0.05659	0.0332	0.0961606		-9953.63	0.05613	0.04696	0.49906		0.0176	0.3475	0.0508	0.0105	0.161	0.065	0.0316	0.3657	0.0863	0.0099	0.2267	0.0437	0.0062	0.1778	0.0348	0.0011	0.0881	0.0126	0.0085	0.2444	0.0347	0.0191	0.6424	0.0297	0.0113	0.222	0.051	0.0059	0.1525	0.0386	0.0053	0.1776	0.0301	0.0106
AKT1	NM_005163		-8764.3	0.0117		-8763.3	0.01199	0.00565	0.158337		-8764.12	0.01187	0.0093	0.549099					0.0021	0.13	0.016	0.008	0.4878	0.0164				0.0024	0.1994	0.012				0.0047	0.0345	0.135	0.0107	0.3981	0.0269				0.0015	0.0494	0.0308	0	0.2294	0.0001	0
RND3	NM_005168		-3856.18	0.00724		-3854.16	0.00635	0.04601	0.0441705		-3855.18	0.00649	0.02345	0.156603		0	0.1367	0.0001	0.0019	0.0876	0.0212	0	0.1651	0.0001	0	0.0633	0.0001	0.0037	0.0318	0.1164	0.0019	0.0356	0.0521	0	0.0277	0.0001	0	0.1755	0.0001	0.0037	0.1091	0.034	0	0.043	0.0001	0	0.0541	0.0001	0
ATP2A3	NM_005173		-32554.2	0.10153		-32549.5	0.09901	0.14529	0.00226973		-32543.7	0.09685	0.15882	4.69311e-06		0.019	0.3381	0.0563	0.0074	0.1138	0.0652	0.0224	0.3616	0.062	0.0096	0.1555	0.0615	0.0097	0.1096	0.0886	0.0099	0.0436	0.2283	0.0078	0.0756	0.1037	0.0214	0.3984	0.0537	0.0169	0.2481	0.0681	0.0078	0.0981	0.0792	0.012	0.1248	0.0965	0.0046
CACNA1F	NM_005183		-49514.5	0.11087		-49464	0.10363	0.27767	0		-49448.9	0.10117	0.27267	0					0.0075	0.0662956	0.0939	0.0295	0.0859271	0.2319				0.0139	0.137595	0.1044	0.0036	0.0805529	0.0406	0.0083	0.130148	0.0502	0.0349	0.0859482	0.3151	0.0256	0.121218	0.2186	0.002	0.0435944	0.0038				0.0135
CBX2	NM_005189		-22310.3	0.1711		-22310.3	0.17082	0.17665	0.836636		-22309.8	0.17267	0.15	0.328925		0.1673	0.8102	0.2065				0.1342	0.7152	0.1877				0.0284	0.2017	0.1406	0.0449	0.0763	0.5884	0.0832	0.0766	1.0851	0.0824	0.8725	0.0945				0.0355	0.1308	0.2714				0.0628
CTLA4	NM_005214		-7565.37	0.29096		-7563.2	0.29674	0.14419	0.0372694		-7559.27	0.3049	0.12277	0.000479411		0.0437	0.1544	0.15346	0.0664	0.0746	0.553907	0.0789	0.2409	0.217957	0.0142	0.0306	0.115052	0.0194	0.0649	0.191363	0.0191	0.0219	0.435266	0.019	0.0461	0.290464	0.0659	0.2484	0.16142	0.0458	0.2192	0.201355	0.0115	0.0895	0.24436	0.1421	0.2233	1.3249	0.018
DCC	NM_005215		-33025.1	0.10759		-32996.2	0.10098	0.26745	2.81997e-14		-32996.2	0.10098	0.26744	2.81997e-14					0.0135	0.1002	0.1351	0.0293	0.2574	0.1137	0.0091	0.0631	0.1435	0.0125	0.0676	0.1854	0.0015	0.0189	0.0769	0.0038	0.0372	0.1018	0.0101	0.2294	0.0442	0.0097	0.2104	0.0461	0.0026	0.0343	0.0751	0.0067	0.0684	0.0975	0.0058
DIAPH1	NM_005219		-44368.8	0.20163		-44295.4	0.18266	0.58609	0		-44301.3	0.18079	0.50332	0					0.0091	0.0804387	0.0627	0.0268	0.0780625	0.2513	0.0194	0.166992	0.099	0.0173	0.171251	0.0632	0.0168	0.375914	0.0292	0.0143	0.22423	0.0661	0.8341	2.05414	1.0523	0.0343	0.162413	0.212	0.0066	0.143862	0.0351	0.0808	0.779665	0.1675	0.0185
DLX6	NM_005222		-6398.67	0.22878		-6398.02	0.23167	0.13391	0.251617		-6398.02	0.23167	0.13391	0.251617		0.0047	0.0180072	0.1604	0.1008	0.891014	0.1615	0.0854	0.248752	0.2217				0.0956	0.946334	0.2421	0	0	0.0227	0	0	0.014	0.0026	0.00640301	0.1172	0	0	0.058	0	0	0.017	0.169	1.63073	0.2625	0.0014
ELK3	NM_005230		-10092.4	0.08372		-10076.9	0.07363	0.33117	2.63483e-08		-10082.9	0.07544	0.23147	1.34631e-05		0.0079	0.2133	0.0372	0.008	0.1017	0.0789	0.0254	0.3377	0.0753	0.0032	0.0649	0.0496	0.0026	0.0602	0.0432	0.0314	0.0867	0.3614	0.0045	0.043	0.1046	0.0147	0.3456	0.0427	0.0084	0.1778	0.0475	0.0017	0.0393	0.0441	0.0034	0.075	0.0452	0.0034
CTTN	NM_005231		-13626.6	0.08048		-13596.9	0.07086	0.2385	1.26565e-14		-13590.9	0.06826	0.23094	0		0.0513	0.6075	0.0844	0.0094	0.2133	0.044				0.0203	0.256	0.0791																0.0047	0.0446	0.1057	0.0101	0.1876	0.0538	0.0066
EPHA1	NM_005232		-34517.3	0.1361		-34516.9	0.13551	0.15507	0.383849		-34513.6	0.13367	0.18597	0.00688831		0.0282	0.243	0.1163				0.0624	0.4351	0.1435	0.0246	0.1539	0.16	0.0513	0.1398	0.3669	0.0069	0.0537	0.1292				0.0421	0.5757	0.0731	0.0329	0.1995	0.1651	0.0094	0.0647	0.1445	0.0206	0.0843	0.2444	0.0095
ERBB4	NM_005235		-31287.2	0.0732		-31196.6	0.0643	0.36109	0		-31219.9	0.06482	0.26332	0		0.0156	0.1867	0.0833	0.001	0.076	0.0135	0.0166	0.2478	0.0669	0.0233	0.1259	0.185	0.0309	0.1107	0.2788	0.0009	0.0425	0.0206	0.0019	0.0253	0.0764	0.0058	0.302	0.0193	0.0026	0.201	0.0128	0.001	0.0421	0.0242	0.0028	0.0746	0.037	0.0209
ETV3	NM_005240		-14757.3	0.16059		-14754.8	0.15808	0.27794	0.0237719		-14756.5	0.15878	0.20953	0.190638		0.0237	0.122	0.1941	0.0089	0.086	0.1039	0.0438	0.2384	0.1838	0.0099	0.0904	0.1096	0.0203	0.0912	0.2221	0.0021	0.0336	0.0635	0.0072	0.0922	0.0786	0.0508	0.4633	0.1097	0.0183	0.0949	0.1934	0.0079	0.0277	0.2865	0.01	0.0591	0.1686	0.0111
FER	NM_005246		-19247.3	0.112		-19232.9	0.10644	0.27437	7.3139e-08		-19237.9	0.10699	0.21844	1.35739e-05		0.0126	0.0482747	0.1178	0.0094	0.0830905	0.0514	0.0367	0.106899	0.222	0.003	0.0258236	0.0685	0.0049	0.0485046	0.0394	0.0081	0.181244	0.0363	0.0036	0.0564496	0.0147	0.0225	0.0554107	0.252	0.0145	0.0686587	0.1905	0.0021	0.0457742	0.0252	0.0045	0.0434219	0.0456	0.0024
FOXG1	NM_005249		-9699.03	0.15655		-9686.42	0.16275	0.00656	5.08833e-07		-9686.42	0.16274	0.00656	5.08812e-07		0.1375	0.526807	0.4855	0.0051	0.045081	0.0578							0	0	0.0257	0.0125	0.279698	0.0208	0.2463	3.86209	0.1331	0.0001	0.00024627	0.5336	0	0	0.0381	0	0	0.0248				0
FOXL1	NM_005250		-11812.7	0.13743		-11811.5	0.13963	0.09574	0.119532		-11812.5	0.13854	0.12158	0.524906								0.0663	0.6026	0.11							0.005	0.0575	0.0869				0.0535	0.4919	0.1088	0.0251	0.3554	0.0705	0.0099	0.0256	0.3868	0.0207	0.1383	0.1497	0.0241
FOSL2	NM_005253		-6968.13	0.02817		-6967.55	0.02864	0.0158	0.284713		-6967.22	0.02897	0.01613	0.179353					0	0.127	0.0004	0.009	0.469	0.0193	0.0052	0.0895	0.0577	0.0026	0.0954	0.027	0.0017	0.0513	0.0322	0.0038	0.0392	0.0974	0.0062	0.3979	0.0155	0.0051	0.2472	0.0204	0.001	0.0989	0.0104	0.002	0.0647	0.0315	0.0021
GAK	NM_005255		-48362.2	0.13038		-48360.5	0.13156	0.10422	0.060474		-48361.8	0.13108	0.1198	0.389006		0.1096	0.671	0.1634	0.0364	0.321	0.1133	0.0738	0.6097	0.1211	0.0424	0.2212	0.1914	0.0149	0.1084	0.1379				0.0277	0.2215	0.1249	0.0518	0.5995	0.0865				0.0122	0.0654	0.1871	0.0229	0.149	0.154	0.0127
GAS2	NM_005256		-6084.35	0.06261		-6082.89	0.06118	0.15053	0.087944		-6083.28	0.06087	0.10843	0.143274		0.0074	0.0283518	0.1873	0.0038	0.0335898	0.0611	0.0127	0.0369923	0.2028	0.0065	0.055951	0.0769	0.0051	0.0504844	0.0527	0.0015	0.0335637	0.0309	0.0015	0.0235207	0.0147	0.0059	0.0145299	0.1619	0.0059	0.027937	0.1564	0	0	0.0513	0.0074	0.071405	0.0851	0.0015
GATA6	NM_005257		-16142.4	0.14208		-16138.2	0.14483	0.06464	0.0040537		-16134.3	0.14708	0.05876	5.93924e-05		0.0152	0.1776	0.0853	0.0105	0.142	0.0742	0.0269	0.2247	0.1199	0.1277	0.1963	0.6503	0.0049	0.0462	0.1062	0.0074	0.0697	0.1059	0	0.0193	0.0001	0.0228	0.2739	0.0831	0.0085	0.211	0.0403	0.0047	0.0305	0.1537	0.1829	0.2259	0.8097	0.0037
GJA8	NM_005267		-12574.7	0.10371		-12574.1	0.10249	0.12814	0.288504		-12570.3	0.09934	0.165	0.00299337		0.0396	0.2313	0.1712	0.0204	0.1203	0.1699	0.0831	0.5237	0.1588	0.0175	0.1356	0.1287	0.0177	0.1048	0.1691	0.0084	0.0733	0.1153	0.0677	0.219	0.3093	0.1127	0.8365	0.1347				0.0145	0.0462	0.3136	0.0162	0.1268	0.1277	0.0232
GLI2	NM_005270		-51020.4	0.12602		-51017.7	0.12443	0.15653	0.0207287		-51018.2	0.1242	0.14762	0.038065		0.0435	0.4995	0.0871	0.0339	0.1912	0.1772	0.0691	0.4272	0.1618	0.0183	0.1656	0.1105	0.0336	0.1706	0.1969	0.0109	0.0595	0.183	0.0053	0.0148	0.356	0.0659	0.4833	0.1364	0.0296	0.3311	0.0895	0	0	0.5364				0.0178
GNAT2	NM_005272		-7331.2	0.05398		-7331.16	0.05419	0.04705	0.767086		-7331.13	0.05364	0.06185	0.707121					0.0051	0.0935	0.0541	0.0566	0.5867	0.0965	0.0013	0.0487	0.0263	0.0051	0.07	0.0729	0.0013	0.0364	0.0351	0.0051	0	854.472	0.0103	0.4921	0.0209	0.0196	0.2627	0.0745	0	0.0284	0.0001	0	0.0426	0.0001	0.0013
GPM6A	NM_005277		-6470.63	0.05168		-6465.69	0.04844	0.14709	0.00165617		-6469	0.04952	0.0892	0.0705518		0.0016	0.2069	0.0079	0.0138	0.0397	0.3474	0	0.2617	0.0001	0.0461	0.1916	0.2406	0	0.0714	0.0001	0	0.0406	0.0001	0	0.0498	0.0001	0.0016	0.1378	0.0118	0	0.1644	0.0001	0	0.0797	0.0001	0	0.0355	0.0001	0.0016
NPBWR1	NM_005285		-8816.46	0.07035		-8814.91	0.07248	0.04479	0.0789934		-8814.91	0.07248	0.04479	0.0789934		0.048	0.2304	0.2083				0.0317	0.5912	0.0537	0.0313	0.1362	0.23				0.0072	0.1329	0.0539	0.003	0.0004	7.7839	0.1574	0.8494	0.1853				0.0155	0.0725	0.2138	0.0106	0.1673	0.0631	0.0121
MCHR1	NM_005297		-9704.27	0.07513		-9704.26	0.075	0.0778	0.890097		-9704.26	0.075	0.0778	0.890097		0.0339	0.129882	0.3445	0	0	0.1811	0.0146	0.0425266	0.3131				0.0091	0.0900799	0.2246	0.0225	0.503456	0.1047	0.0044	0.0689939	0.1777	0.0175	0.0430972	0.3691	0.0065	0.030778	0.1634	0.0045	0.0980875	0.0664	0.0056	0.0540362	0.0926	0.0293
GPR37	NM_005302		-21118.8	0.13931		-21111.7	0.13569	0.26032	0.000165829		-21114.4	0.13582	0.21007	0.0032029		0.0417	0.159766	0.235	0.0322	0.284629	0.1745	0.0596	0.173602	0.5907	0.0316	0.272008	0.1295	0.021	0.207877	0.0722	0.0074	0.165581	0.0578	0.0129	0.202278	0.0722	0.0544	0.133971	0.4334	0.0513	0.24291	0.2645	0.003	0.0653917	0.0398	0.0154	0.1486	0.1049	0.0107
GRPR	NM_005314		-10927.8	0.08911		-10927.3	0.08823	0.11705	0.357363		-10926.1	0.08666	0.13339	0.0652783		0.0265	0.10153	0.2818	0.014	0.123752	0.2733	0.0197	0.0573818	0.2847	0.0048	0.0413177	0.0621	0.0073	0.0722619	0.0498	0.0012	0.026851	0.0616	0.0203	0.318313	0.0486	0.0335	0.0825004	0.4055	0.0249	0.117904	0.345	0.0023	0.0501336	0.0241	0.0058	0.0559661	0.1042	0.0033
HAS3	NM_005329		-11360.6	0.02797		-11359.4	0.02858	0.01379	0.119471		-11358.8	0.02887	0.01331	0.0573898		0.1005	0.4316	0.2328	0.0064	0.1127	0.0571	0.0159	0.4283	0.0371	0.0041	0.1027	0.0396	0	0.1087	0.0001	0	0.0402	0.0001	0.0016	0.0285	0.0553	0.0054	0.401	0.0134	0.0138	0.2453	0.0562	0	0.0558	0.0001	0.004	0.099	0.04	0.0016
HBZ	NM_005332		-3965.65	0.11706		-3963.82	0.11379	0.27538	0.0558366		-3964.79	0.114	0.18714	0.189629		0.0532	0.203826	0.4618	0.0153	0.135243	0.1178	0.032	0.093209	0.3796	0.009	0.0774707	0.2668	0.0242	0.239553	0.0634	0.0125	0.279698	0.0279	0.0069	0.108195	0.2356	0.0274	0.0674779	0				0.0141	0.307341	0.0496	0.0309	0.298164	0.0738	0.0078
HCFC1	NM_005334		-58158.5	0.08607		-58154.4	0.08476	0.11634	0.00448002		-58143.6	0.08267	0.13287	4.80518e-08		0.0435	0.166663	0.5169	0.0306	0.270486	0.2849	0.0515	0.150008	0.4458	0.0075	0.0645589	0.0903	0.0068	0.0673125	0.1081	0.0107	0.239421	0.0609	0.0133	0.20855	0.1109	0.038	0.0935825	0.4595	0.0227	0.107486	0.2616	0.0068	0.148221	0.071	0.0057	0.0550011	0.0929	0.0039
HIP1	NM_005338		-34344.2	0.1107		-34344.1	0.11087	0.10367	0.723566		-34344	0.11037	0.12018	0.578967		0.0382	0.2736	0.1395	0.0103	0.1389	0.0743	0.0508	0.493	0.1031				0.0121	0.0755	0.1599	0.0077	0.0681	0.1137	0.0082	0.1094	0.0748	0.0664	0.8768	0.0758	0.0232	0.1877	0.1239	0.0072	0.0441	0.1641	0.0084	0.0943	0.0895	0.0116
HINT1	NM_005340		-3143.46	0.16682		-3142.91	0.17014	0.09524	0.29339		-3142.42	0.17216	0.08544	0.14944		0.007	0.0268193	0.2429	0.001	0.00883942	0.0162	0.06	0.174767	0.2513				0.0042	0.0415754	0.0538	0	0	0.0111	0.0141	0.221094	0.016	0.041	0.100971	0.1971	0.0249	0.117904	0.1312	0	0	0.0103	0.0035	0.0337726	0.0697	0.0069
HRAS	NM_005343		-3618.46	0.0111		-3618.41	0.01123	0.00895	0.754294		-3618.43	0.01099	0.01288	0.803251		0.0275	0.6942	0.0396	0.0043	0.283	0.0151	0.0045	0.3861	0.0116				0.0042	0.2463	0.0169				0.0051	0.2503	0.0205	0.0069	0.3393	0.0204	0.0221	0.1723	0.1284	0	0.1535	0.0001	0	0.1224	0.0001
HSPA1A	NM_005345		-10863.1	0.01479		-10861.6	0.01509	0.00731	0.0884429		-10861.3	0.01523	0.008	0.0585739					0.0014	0.151	0.0092	0.0079	0.5624	0.014	0.0026	0.3022	0.0086				0.0011	0.0445	0.0254	0.0052	0.1158	0.0452	0.0115	0.4808	0.0238	0.0082	0.3602	0.0227	0.0004	0.0741	0.0057	0	0.1978	0.0001	0.0006
HSPA1A	NM_005346		-10859.5	0.0148		-10858.1	0.0151	0.00741	0.0952869		-10857.8	0.01523	0.00807	0.062515					0.0014	0.151	0.0092	0.0079	0.5624	0.014	0.0026	0.3021	0.0086				0.0011	0.0445	0.0253	0.0052	0.1158	0.0452	0.0115	0.4808	0.0238	0.0082	0.3601	0.0227	0.0004	0.0741	0.0057	0	0.1978	0.0001	0.0006
MYO1A	NM_005379		-33575.3	0.17899		-33572.5	0.17692	0.25279	0.019454		-33565.7	0.17403	0.29963	1.23486e-05		0.0488	0.186969	0.2453	0.0163	0.144083	0.1212	0.0534	0.155543	0.3267	0.0355	0.305579	0.1029	0.0307	0.303896	0.0774	0.0067	0.149918	0.0439	0.0182	0.285384	0.1291	0.0474	0.116732	0.3964	0.0734	0.347555	0.4541	0.0132	0.287723	0.0565	0.0204	0.196846	0.0971	0.0212
NFIL3	NM_005384		-15262.2	0.11582		-15261.4	0.11673	0.07841	0.196666		-15261.8	0.11664	0.08956	0.322534		0.0386	0.3706	0.1042	0.0141	0.1864	0.0756	0.0326	0.2754	0.1183	0.0166	0.069	0.2411	0.026	0.247	0.1051				0.007	0.2112	0.0329				0.0178	0.0813	0.2192							0.0146
PDHA2	NM_005390		-11785.9	0.11916		-11775.6	0.11329	0.30172	5.59432e-06		-11779.1	0.11369	0.23364	0.000237889		0.0105	0.1441	0.0731	0.068	0.1352	0.503	0.054	0.389	0.1389	0.0189	0.0914	0.2065	0.0151	0.0538	0.2815	0.0011	0.062	0.0173	0.0044	0.0065	0.6776	0.0146	0.3	0.0486	0.0776	0.4945	0.157	0.001	0	999	0.0048	0.1131	0.0427
PTPN14	NM_005401		-30418.3	0.0638		-30407.4	0.06172	0.12614	3.09846e-06		-30410.7	0.06176	0.1063	9.39509e-05		0.0459	0.3682	0.1248	0.009	0.1673	0.0538	0.0323	0.364	0.0888	0.0126	0.1918	0.0656	0.0108	0.136	0.0792	0.0023	0.0529	0.0428	0.016	0.009	1.7783							0.0029	0.0597	0.0491	0.0056	0.1271	0.0439	0.0027
CCL13	NM_005408		-7782.78	0.49746		-7782.45	0.50289	0.37502	0.416628		-7781.72	0.4835	0.69387	0.144309		0.0957	0.366658	0.1812	0.1191	1.05277	0.1407	0.168	0.489347	0.4228							0.0196	0.438566	0.1047	0.0414	0.64917	0.0316	0.1952	0.480719	0.3643	0.2206	1.04456	0.4865	0.0058	0.126424	0.1107	0.1012	0.976511	0.1865	0.049
SIX3	NM_005413		-5264.31	0.08403		-5260.35	0.08649	0.0001	0.004918		-5264.04	0.08524	0.05879	0.462846					0	0.0353	0.0001	0.0014	0.0422	0.0339							0.0021	0.0354	0.0594	0.01	0.0292	0.3435	0.0138	0.2397	0.0577	0.0097	0.1424	0.0678	0.0047	0.0005	9.5569				0
CCDC6	NM_005436		-10387.4	0.05218		-10385.6	0.05289	0.01164	0.0571705		-10386.5	0.05115	0.07633	0.182628		0.0706	0.2478	0.2851	0	0.0746	0.0001	0.0114	0.2591	0.0439	0.001	0.1053	0.009	0.001	0.0571	0.0167	0	0.0413	0.0001	0.0019	0.041	0.0453	0.0247	0.2403	0.1027	0.0059	0.1626	0.0365	0.0009	0.0417	0.0227	0	0.0682	0.0001	0.0009
PAPSS1	NM_005443		-15973.1	0.03727		-15923.5	0.03092	0.24521	0		-15928.5	0.03099	0.20909	0		0.0067	0.1395	0.0481	0.0065	0.0957	0.0681	0.0038	0.3266	0.0115	0.0135	0.0566	0.2394	0.0052	0.0844	0.0621	0.0008	0.0201	0.0392				0.0115	0.6833	0.0169	0.0054	0.191	0.0283	0.0023	0.1012	0.0225	0.0039	0.1438	0.0269	0.0054
MAPK8IP1	NM_005456		-19950.7	0.09455		-19939.7	0.09052	0.19834	2.90799e-06		-19945.4	0.09124	0.14797	0.00118561		0.031	0.3179	0.0974	0.0037	0.1325	0.0282	0.04	0.448	0.0892	0.0066	0.1208	0.0544	0.0101	0.1008	0.1003	0.0234	0.0663	0.3532	0.0027	0.0905	0.0294	0.012	0.4149	0.029	0.0079	0.1616	0.049	0.0293	0.0731	0.401	0.0321	0.196	0.1636	0.0058
GABBR2	NM_005458		-23660.9	0.08268		-23648.2	0.08435	0.01008	4.45526e-07		-23642.5	0.08526	0.01116	1.34019e-09		0.0856	0.6999	0.1223	0.0138	0.1166	0.1184	0.021	0.4323	0.0485	0.0036	0.0981	0.0372	0.024	0.0924	0.2597	0	0.0379	0.0001	0.0005	0.0635	0.0074	0.0075	0.4608	0.0162	0.001	0.1309	0.0073	0.0021	0.0883	0.0236	0.0223	0.1738	0.1285	0.0005
PARP2	NM_005484		-18390.5	0.24111		-18384.6	0.23445	0.43324	0.000562868		-18379.7	0.22926	0.43694	3.35034e-06		0.0511	0.154	0.3316	0.0124	0.094	0.1322	0.0728	0.2577	0.2824	0.0127	0.0901	0.1411	0.017	0.0459	0.371	0.0126	0.0154	0.8226	0.0193	0.0343	0.5621	0.0404	0.2527	0.16	0.0345	0.1986	0.1736	0.0105	0.0247	0.4271	0.0289	0.0976	0.2967	0.0159
MAMLD1	NM_005491		-39442.5	0.39069		-39431.4	0.37821	0.60304	2.33187e-06		-39435.7	0.37927	0.52751	0.00021743		0.0742	0.284284	0.2685	0.0477	0.42164	0.1646	0.2931	0.853736	0.4734	0.0215	0.185069	0.0811	0.0197	0.195008	0.0723	0.0073	0.163343	0.0589	0.0317	0.49707	0.1719	0.3681	0.906519	0.9919	0.0859	0.406744	0.2874	0.0147	0.320419	0.0524	0.0288	0.2779	0.0838	0.0426
DNAJB6	NM_005494		-11091.1	0.22023		-11088.2	0.21379	0.37294	0.0154283		-11090.4	0.21651	0.2772	0.230016		0.2531	0.5562	0.4549	0.0119	0.1824	0.0654	0.049	0.2493	0.1967	0.0132	0.1075	0.1224	0.0084	0.0531	0.1587	0.039	0.1366	0.2857				0.0083	0	999				0.0036	0.0484	0.075	0.0055	0.0641	0.0856	0.0055
SAE1	NM_005500		-9177.63	0.10023		-9177.57	0.10055	0.0868	0.729071		-9177.57	0.10055	0.0868	0.729071		0.0167	0.0639831	0.1549	0.0072	0.0636438	0.1291	0.0249	0.0725283	0.3742	0.0054	0.0464824	0.1064	0.0029	0.0287068	0.0558	0.0033	0.0738402	0.0539	0.0053	0.0831063	0.0182	0.0174	0.0428509	0.4692	0.0067	0.0317251	0.1823	0.0026	0.0566728	0.0614	0.0533	0.514309	0.2695	0.0027
ABCA1	NM_005502		-54223.5	0.07931		-54207.8	0.07676	0.14784	2.03326e-08		-54201.9	0.07566	0.14677	4.98444e-11		0.027	0.2731	0.0988	0.0044	0.0813	0.0539	0.0186	0.282	0.0661	0.0125	0.0834	0.1503	0.0118	0.078	0.1513	0.0036	0.0303	0.119	0.0037	0.0401	0.0913	0.0173	0.2586	0.0669	0.0119	0.1743	0.0683	0.0023	0.0371	0.0619	0.0092	0.07	0.1311	0.0076
BCAT1	NM_005504		-15950.8	0.23988		-15950.7	0.24033	0.22366	0.770253		-15950.1	0.24214	0.18935	0.241799		0.0447	0.3096	0.1444	0.017	0.1376	0.1237	0.2186	0.4231	0.5167	0.0281	0.1171	0.2402	0.0153	0.0843	0.1812	0.0095	0.0433	0.2185							0.015	0.0593	0.2523	0.0054	0.0234	0.2292	0.0201	0.0971	0.2071	0.0171
SCARB2	NM_005506		-16955.3	0.20353		-16955.3	0.2037	0.19799	0.898844		-16955.2	0.203	0.21474	0.7608		0.0541	0.2306	0.2348	0.0254	0.1177	0.2159	0.0499	0.2776	0.1798	0.0161	0.0427	0.3764	0.0171	0.0701	0.2435	0.0139	0.0191	0.7312	0.0285	0.0195	1.4615	0.1251	0.5188	0.2411	0.0523	0.2462	0.2126	0.0185	0.0444	0.4152	0.0654	0.1819	0.3594	0.0176
DMXL1	NM_005509		-67690.2	0.12976		-67686	0.12813	0.17333	0.00369756		-67683.9	0.12747	0.17675	0.000395792		0.0318	0.1669	0.1905	0.008	0.0756	0.1055	0.0252	0.21	0.1199	0.0112	0.0766	0.1465	0.0107	0.078	0.1366	0.0026	0.03	0.0882	0.0047	0.0123	0.3812	0.0252	0.2352	0.1072	0.0198	0.2069	0.0958	0.0029	0.0225	0.1292	0.0073	0.0519	0.1404	0.0062
HOXA1	NM_005522		-6806.73	0.07831		-6790.42	0.06855	0.28852	1.1185e-08		-6789.76	0.06733	0.26294	5.67641e-09		0.0117	0.2366	0.0496	0.0013	0.0736	0.0178	0.0118	0.1885	0.0627	0.004	0.0892	0.0446	0.0013	0.0959	0.0139	0.0038	0.0265	0.1449	0.0087	0.0084	1.0379	0.0123	0.2576	0.0476	0.0087	0.251	0.0347	0	0.0329	0.0001	0.0039	0.0641	0.0615	0.0026
HOXA11	NM_005523		-7784.52	0.13681		-7784.24	0.13832	0.10527	0.456452		-7783.65	0.13969	0.08795	0.187067		0.1024	0.392328	0.3229	0.0041	0.0362416	0.0247	0.0143	0.0416528	0.1125	0.0052	0.0447608	0.0469	0	0	0.063	0.0032	0.0716026	0.031	0	0	0.025	0.0931	0.229277	0.3143	0.0062	0.0293575	0.108	0	0	0.0117	0.1578	1.52266	0.2689	0.0026
HES1	NM_005524		-5031.35	0.01729		-5030.04	0.01802	0.0001	0.105215		-5029.3	0.01846	0.0001	0.0429925		0.0109	0.1754	0.0622	0	0.1319	0.0001	0.0031	0.2663	0.0116	0.0016	0.0411	0.0379	0.0016	0.0472	0.0331	0	0.0175	0.0001	0	0	0.0001	0.0077	0.1275	0.0604	0.0031	0.1505	0.0206	0	0.0183	0.0001	0	0.0091	0.0001	0
HSD11B1	NM_005525		-11013.3	0.36305		-11012.9	0.36025	0.44507	0.396674		-11012.7	0.3583	0.4487	0.27418		0.1342	0.514164	0.3824	0.0428	0.378327	0.0901	0.0627	0.182631	0.2176	0.019	0.163549	0.0623	0.0142	0.140564	0.0816	0.0154	0.344587	0.0455										0.018	0.39235	0.0361	0.0218	0.210355	0.0611	0.0217
INSIG1	NM_005542		-10955.8	0.16342		-10945.2	0.15407	0.42327	4.10606e-06		-10948.6	0.15401	0.31178	0.000151863		0.0485	0.1336	0.3627	0.0398	0.1122	0.3544	0.0276	0.2127	0.1297	0.0184	0.099	0.186	0.0173	0.1032	0.1681							0.0138	0.1999	0.0688	0.2191	0.5434	0.4032	0.0063	0.1237	0.0513	0.0165	0.1071	0.1541	0.0244
LAMA1	NM_005559		-117326	0.21895		-117311	0.21582	0.33041	3.55645e-08		-117305	0.214	0.32466	9.51644e-11					0.0343	0.303192	0.1723	0.0839	0.244382	0.3133	0.0351	0.302136	0.1389				0.0182	0.40724	0.0601	0.0165	0.258727	0.0655	0.0775	0.190859	0.358	0.0593	0.28079	0.2756	0.013	0.283364	0.0678	0.0353	0.340621	0.147	0.023
LAMP1	NM_005561		-20896.6	0.31449		-20895.4	0.31918	0.24693	0.117937		-20895.9	0.31878	0.27012	0.231		0.0583	0.1604	0.3634	0.0485	0.0673	0.7202	0.1005	0.3457	0.2906	0.0722	0.1271	0.5686	0.0432	0.167	0.2586				0	0.0895	0.0001	0.2228	0.7583	0.2938				0.039	0.1068	0.365	0.0707	0.1747	0.4045	0.0285
LDHA	NM_005566		-9043.51	0.10336		-9043.48	0.10311	0.1125	0.817751		-9042.48	0.10133	0.15354	0.151962		0.0295	0.2102	0.1403	0	0.0879	0.0001	0.0035	0.3898	0.0089	0.0258	0.1138	0.227	0.0098	0.0547	0.1783	0.0131	0.007	1.8712	0.0024	0.027	0.0872	0.0156	0.2841	0.055	0.0146	0.1694	0.0864	0.0357	0.0426	0.8397	0.0024	0.0724	0.0326	0.0265
LMNB1	NM_005573		-14641.5	0.0727		-14641.5	0.07253	0.07847	0.789777		-14637.3	0.07024	0.13282	0.00391767		0.0062	0.1224	0.0503	0.0034	0.0898	0.0377	0.0429	0.3168	0.1354	0.1029	0.2204	0.467	0.0052	0.0617	0.0847	0.0015	0.0232	0.0647	0.003	0.0379	0.0798	0.009	0.3083	0.0293	0.0091	0.1953	0.0467	0.0034	0.0471	0.073	0.0543	0.2256	0.2406	0.0022
LPA	NM_005577		-47725.7	0.25795		-47640.6	0.23297	0.64314	0		-47640.6	0.22972	0.59447	0		0.0642	0.3091	0.2076	0.0248	0.236	0.1052	0.0666	0.408	0.1632	0.0819	0.1378	0.5946	0.0601	0.1021	0.5884	0.0243	0.0455	0.5337				0.1753	0.5448	0.3218	0.0631	0.3582	0.1761	0.0276	0.0001	501.425				0.038
LPP	NM_005578		-18846.8	0.15532		-18846.8	0.15544	0.15128	0.908669		-18846.8	0.1557	0.14785	0.780111		0.0328	0.204	0.1606	0.0173	0.0896	0.1934	0.0426	0.3156	0.135	0.0108	0.0881	0.122	0.0113	0.0822	0.1374	0.0122	0.0581	0.2093	0.0061	0.0371	0.1638	0.0653	0.3055	0.2138	0.0282	0.1677	0.1682	0.0087	0.0388	0.2237	0.0055	0.0633	0.0869	0.0095
MDFI	NM_005586		-8698.52	0.19532		-8697.67	0.19805	0.13287	0.192837		-8697.78	0.19847	0.1458	0.224824		0.0544	0.2359	0.2307	0.0136	0.0864	0.1577	0.2301	0.437	0.5266	0.0026	0.1471	0.0176	0.0288	0.1252	0.2304	0.0114	0.043	0.2659	0.0145	0.0796	0.1829	0.0698	0.2337	0.2985	0.0409	0.1176	0.3475	0.0048	0.0269	0.1795	0.0095	0.0612	0.1546	0.0107
MYF5	NM_005593		-6591.27	0.0812		-6590.94	0.08027	0.10623	0.412737		-6591.21	0.08073	0.09032	0.718843		0.0067	0.1997	0.0336	0.004	0.205	0.0197	0.0216	0.2935	0.0735	0.005	0.0345	0.1435	0.0102	0.0937	0.1087	0.0033	0.0425	0.0783	0.0019	0.0781	0.0246	0.0292	0.2639	0.1106	0.0245	0.2622	0.0933	0.0033	0.0527	0.0629	0.0034	0.0628	0.0534	0.0034
NFIA	NM_005595		-17363	0.22163		-17325.9	0.20106	0.89918	0		-17334.8	0.20245	0.69509	6.06182e-14		0.0121	0.0997	0.1209	0	0.023	0.0001	0.0019	0.1236	0.0152	0.0009	0.0392	0.0241	0.0009	0.0267	0.0354	0	0.034	0.0001	0	0.0127	0.0001	0.0128	0.2397	0.0533	0	0.0592	0.0001	0.0713	0.0104	6.8477
NFIC	NM_005597		-9212.88	0.03994		-9212.07	0.0394	0.05758	0.20287		-9212.35	0.03947	0.04881	0.300614		0.1649	0.5703	0.2892	0	0.1035	0.0001	0.0477	0.2419	0.1972				0.0018	0.158	0.0115	0.0082	0.0528	0.156	0.0036	0.0543	0.0669	0.0045	0.3394	0.0131	0.0009	0.2276	0.004	0	0.0646	0.0001				0.0009
CLDN11	NM_005602		-4658.79	0.02816		-4654.67	0.02592	0.09258	0.00406869		-4649.96	0.02409	0.11162	2.62655e-05		0.089	0.5947	0.1496	0	0.0739	0.0001	0.0074	0.2406	0.0306	0.0106	0.0772	0.138	0.0021	0.0937	0.0225	0.0042	0.0295	0.1432	0.0085	0	999	0.0038	0.3597	0.0106	0	0.3321	0.0001	0.0021	0.0311	0.0676	0.0021	0.1088	0.0192	0.0021
ATP8B1	NM_005603		-36706.4	0.08813		-36649.4	0.08181	0.31004	0		-36602.4	0.07708	0.32614	0		0.016	0.2487	0.0642	0.0055	0.1528	0.0361	0.0201	0.4953	0.0405	0.0218	0.0652	0.3352	0.0194	0.0812	0.2394	0.0051	0.0589	0.0871	0.0083	0.1605	0.052	0.0272	0.4866	0.056	0.0256	0.1969	0.1298	0.0043	0.065	0.0657	0.0121	0.0848	0.1422	0.0095
POU3F2	NM_005604		-5976.92	0.05214		-5973.5	0.04912	0.12147	0.00894581		-5976.07	0.05028	0.07659	0.193465		0.0033	0.0626	0.0523	0	0.0413	0.0001	0.0011	0.1221	0.0091				0	0.0529	0.0001	0	0.0372	0.0001	0.003	0.0216	0.1394	0.0034	0.103	0.0327	0.0073	0.0962	0.0763	0	0.0233	0.0001	0.0034	0.0492	0.0683	0
PPP3CC	NM_005605		-16755.1	0.22549		-16729.7	0.20542	0.54622	9.81326e-13		-16735.5	0.20707	0.47684	3.74143e-10		0.0563	0.1067	0.5275	0.0477	0.0537	0.8882	0.0304	0.2569	0.1185	0.0528	0.1201	0.4392	0.026	0.0731	0.3552	0.0371	0.05	0.7406	0.0139	0.0261	0.532	0.0375	0.3134	0.1197	0.0141	0.1907	0.0738	0.0027	0.0229	0.116	0.0693	0.1753	0.3954	0.0053
RGS4	NM_005613		-5818.35	0.15318		-5816.47	0.14886	0.28754	0.0521071		-5815.19	0.14482	0.2926	0.0118817					0.03	0.1128	0.2656	0.0163	0.2257	0.072	0.0683	0.1366	0.4995	0.1408	0.1878	0.7496	0.0055	0.0434	0.127	0.0069	0.0001	80.5483				0.0017	0.2614	0.0064	0	0.0212	0.0001	0	0.05	0.0001	0.0043
SOX3	NM_005634		-9124.31	0.14095		-9124.18	0.14208	0.1229	0.60457		-9124.29	0.14036	0.14606	0.84703		0.057	0.2544	0.224	0.0629	0.239	0.2631				0.1097	0.2949	0.3719	0.0343	0.1974	0.1737	0.0077	0.0307	0.2515	0	0	0.0001	0.0052	0.1887	0.0275
VAMP7	NM_005638		-3415.28	0.04456		-3414.87	0.04558	0.0199	0.366346		-3413.88	0.04693	0.01174	0.0946005		0.0043	0.069	0.0616	0.0088	0.0643	0.1374	0.0087	0.1715	0.0504	0.0022	0.0773	0.0283	0	0.0194	0.0001	0	0.0211	0.0001	0.0021	0.0152	0.1403	0.0043	0.1444	0.0297	0.0021	0.1624	0.0132	0.0021	0.0049	0.4322	0	0.0549	0.0001	0.0043
TBL1X	NM_005647		-16992.6	0.06424		-16918.3	0.0551	0.51693	0		-16909.5	0.05163	0.36172	0		0.0123	0.0471253	0.5256	0.004	0.0353577	0.2122	0.0222	0.0646637	0.6655	0.0154	0.132561	0.1278	0.0031	0.0306866	0.1003	0.0097	0.217045	0.0675				0.0215	0.052948	0.3138				0.0218	0.475179	0.1004	0.0059	0.056931	0.1143	0
TDO2	NM_005651		-13386.9	0.13142		-13365	0.12177	0.39559	3.48007e-11		-13369.9	0.12134	0.30864	5.22997e-09		0.0208	0.1441	0.1442	0.0122	0.0774	0.1582	0.0402	0.2443	0.1646	0.0628	0.1523	0.4123	0.0924	0.2031	0.4548	0.0041	0.0523	0.0779	0.0051	0.0184	0.2774	0.0235	0.3811	0.0617	0.0107	0.2388	0.0448	0.0055	0.0457	0.1208	0.0181	0.1017	0.1775	0.0146
TFCP2	NM_005653		-9347.12	0.03518		-9345.71	0.03581	0.00919	0.093408		-9345.76	0.03596	0.01292	0.0987714		0.0027	0.1303	0.021	0.001	0.0857	0.0119	0.0054	0.4034	0.0133	0.0018	0.0484	0.0373	0.0009	0.0307	0.0294	0	0.0157	0.0001	0	0.0349	0.0001	0.0018	0.2839	0.0064	0.0009	0.2581	0.0035	0.0009	0.0389	0.023	0	0.0411	0.0001	0
TP53BP1	NM_005657		-57734.8	0.27814		-57733.6	0.27651	0.33045	0.125878		-57731.4	0.27479	0.3564	0.00907984		0.0412	0.1367	0.3017	0.0235	0.0919	0.2555	0.0541	0.2105	0.2572	0.0278	0.0707	0.3938	0.023	0.0675	0.3404	0.0092	0.0278	0.3303	0.0108	0.0236	0.4586	0.0412	0.1907	0.2158	0.0323	0.1473	0.2193	0.0059	0.0251	0.2354	0.0165	0.0404	0.4096	0.0191
UFD1L	NM_005659		-6580.86	0.0277		-6564.73	0.0207	0.28168	1.35147e-08		-6562.11	0.01953	0.25684	9.12773e-10		0.2815	0.7384	0.3812	0.0186	0.1423	0.1307	0.0069	0.3747	0.0184	0.0337	0.1212	0.2783	0.0019	0.0527	0.0353	0	0.0919	0.0001	0	0.0607	0.0001	0.0044	0.2241	0.0198	0.0014	0.182	0.0079	0	0.0649	0.0001	0	0.093	0.0001	0.0014
REEP5	NM_005669		-7102.45	0.12848		-7096.45	0.11713	0.3603	0.000529909		-7097.14	0.1163	0.30072	0.00111114		0.0071	0.1419	0.0497	0.006	0.0452	0.1337	0.2243	0.6307	0.3556	0.0095	0.0558	0.1698	0.0089	0.1209	0.0738	0.03	0.119	0.252							0.0116	0.0502	0.2304	0.0075	0.0311	0.2423	0.0231	0.0512	0.451	0.0095
DGCR6	NM_005675		-5473.22	0.06113		-5470.17	0.05826	0.13433	0.0134549		-5470.17	0.05826	0.13433	0.0134562		0.0144	0.0551711	0.3004	0.0133	0.117564	0.2398	0.0292	0.0850532	0.5385	0.0164	0.141169	0.2001	0.002	0.0197978	0.0858	0.007	0.156631	0.0153	0	0	0	0.0146	0.0359554	0.2395	0.0161	0.0762348	0.4213							0.0001
COLQ	NM_005677		-14076.6	0.20304		-14076.5	0.20244	0.22092	0.715043		-14076.5	0.20244	0.22092	0.715043		0.1332	0.631	0.211	0.0101	0.0569	0.1766	0.1103	0.2775	0.3975	0.0168	0.0747	0.2249	0.0158	0.0477	0.3309	0.0047	0.0234	0.1988	0.0093	0.0604	0.1543	0.0532	0.2802	0.19	0.0278	0.1546	0.1795	0.0034	0.0403	0.0842	0.0087	0.054	0.161	0.0064
TAF1C	NM_005679		-35422.5	0.26327		-35421.4	0.26093	0.31268	0.138981		-35422.1	0.26142	0.29048	0.330058		0.0932	0.4338	0.2149	0.0534	0.225	0.2373	0.0912	0.4647	0.1963	0.0269	0.1302	0.2066	0.0171	0.105	0.1629	0.0285	0.0748	0.3803	0.0079	0.0887	0.089	0.1058	0.7858	0.1346	0.0846	0.3295	0.2569	0.0112	0.0376	0.2988				0.0188
DNM1L	NM_005690		-17533.8	0.09485		-17451.7	0.07541	0.50488	0		-17465.2	0.07633	0.40604	0		0.0955	0.365891	0.256	0.0013	0.0114912	0.0536	0.0024	0.00699068	0.1636	0.0012	0.0103294	0.0704	0.0032	0.0316765	0.0415	0	0	0.0343							0.002	0.00947017	0.0003	0.0015	0.0326958	0.0316	0.084	0.810543	0.1751	0.0005
ABCC9	NM_005691		-39224.2	0.06473		-39205.2	0.06199	0.14705	7.23654e-10		-39211.7	0.06213	0.11716	5.56378e-07		0.0087	0.2395	0.0364	0.0008	0.0644	0.0126	0.0665	0.3512	0.1894	0.0027	0.0716	0.0372				0.0009	0.0232	0.0401	0.004	0.0923	0.0439	0.0097	0.3924	0.0247	0.0088	0.2544	0.0344	0.0015	0.0291	0.0506	0.0024	0.0829	0.0289	0.0015
PTPRU	NM_005704		-35541.2	0.04672		-35483.7	0.04183	0.14036	0		-35496.1	0.04193	0.1146	0		0.0094	0.2147	0.0438	0.0081	0.1086	0.0748	0.0153	0.2858	0.0536				0.0054	0.1623	0.0333	0.0031	0.0627	0.0491	0.0023	0.0706	0.0322	0.007	0.3803	0.0184	0.0069	0.2208	0.0312	0.0027	0.0702	0.0384	0.0419	0.1991	0.2104	0.0041
GPC6	NM_005708		-14593.3	0.06721		-14562.8	0.06057	0.23643	6.10623e-15		-14570.3	0.06101	0.18912	1.24544e-11		0.0067	0.2405	0.0278	0.0025	0.1021	0.0249	0.0316	0.3988	0.0793	0.0048	0.1867	0.0258	0.0918	0.254	0.3614	0.0021	0.0528	0.0406	0.004	0.0552	0.0732	0.0226	0.4175	0.0541	0.0047	0.3367	0.014	0.0007	0.0423	0.0163	0.0426	0.1791	0.2379	0.0057
EDIL3	NM_005711		-14403.2	0.09324		-14402.8	0.09247	0.12478	0.365575		-14403.1	0.09276	0.10608	0.638926		0.0098	0.1882	0.052	0.0033	0.1263	0.0259	0.0522	0.3209	0.1626	0.0168	0.0754	0.2234	0.0144	0.0618	0.2328	0.0013	0.0392	0.0328	0	0.0094	0.0001	0.0123	0.3228	0.038	0.0136	0.2607	0.0523	0.0035	0.0369	0.0957	0.0227	0.0835	0.272	0.0032
TSPAN2	NM_005725		-9386.75	0.27555		-9383.85	0.28114	0.11999	0.015892		-9386.56	0.27786	0.24152	0.531656		0.0307	0.1599	0.192	0	0.0423	0.0001	0.0171	0.2623	0.0652	0.1099	0.1499	0.7328	0.0453	0.086	0.5267	0.1021	0.0586	1.7419	0.0085	0.0822	0.1032	0.0341	0.2756	0.1238	0.0066	0.1367	0.0485	0.0304	0.0627	0.4851				0.0178
ACTR1B	NM_005735		-8530.42	0.02189		-8509.28	0.01771	0.10237	7.89868e-11		-8509.73	0.01729	0.08709	1.25969e-10		0.0103	0.3674	0.0281	0.0018	0.0994	0.0184	0.0018	0.3806	0.0047	0.0086	0.2167	0.0397	0.0096	0.168	0.0574	0	0.0341	0.0001	0.0012	0.0049	0.2408	0.0023	0.424	0.0054	0.0024	0.2467	0.0097	0.0012	0.0327	0.036	0.0012	0.1033	0.0113	0.0012
RASGRP1	NM_005739		-21736.8	0.10185		-21736.8	0.10204	0.09431	0.756627		-21736.8	0.10212	0.09528	0.731984		0.0116	0.1825	0.0637	0.0078	0.0941	0.0827	0.0289	0.262	0.1102	0.0188	0.1009	0.1866	0.0127	0.1606	0.079	0.0104	0.0415	0.2498	0.0012	0.058	0.0207	0.0203	0.3003	0.0675	0.0148	0.2878	0.0515	0.0034	0.046	0.0743	0.0377	0.1076	0.3502	0.0089
GPR64	NM_005756		-32156.9	0.33387		-32156.3	0.33227	0.40857	0.267376		-32155.9	0.33115	0.40503	0.159314		0.0852	0.222	0.3836	0.0413	0.1297	0.3187	0.0907	0.2686	0.3378	0.0208	0.0674	0.3083	0.0189	0.0508	0.3718	0.013	0.0364	0.3571	0.0204	0.0214	0.9517	0.1025	0.2344	0.4373	0.0546	0.1421	0.384	0.0053	0.0332	0.1599	0.0107	0.0454	0.2359	0.0194
PLXNC1	NM_005761		-46998.4	0.18896		-46986.9	0.1919	0.07741	1.62167e-06		-46990.5	0.19241	0.11117	7.10961e-05		0.0294	0.1671	0.1759	0.0167	0.0744	0.2248	0.0641	0.319	0.2011	0.017	0.086	0.1979	0.0148	0.0533	0.2783	0.0088	0.0217	0.4051	0.0089	0.0519	0.1707	0.026	0.2596	0.1003	0.05	0.1749	0.286	0.0047	0.0294	0.1602				0.0304
FARP1	NM_005766		-34231.4	0.09175		-34226.5	0.09	0.14351	0.001767		-34224.7	0.08927	0.14377	0.000254013		0.0186	0.1792	0.104	0.0093	0.0896	0.1034	0.0311	0.3006	0.1036	0.0064	0.1739	0.037	0.0099	0.1356	0.0729	0.0206	0.1205	0.171	0.0076	0.2458	0.0311	0.0535	0.7065	0.0757	0.031	0.2009	0.1541	0.0097	0.0632	0.1539	0.0037	0.0972	0.0379	0.007
CHST4	NM_005769		-15394.1	0.25625		-15394	0.25508	0.2855	0.573883		-15394.1	0.2565	0.25229	0.922298		0.1184	0.4769	0.2483	0.0803	0.1268	0.6332	0.1041	0.4718	0.2205	0.0214	0.1464	0.1462	0.0363	0.1628	0.223	0.0282	0.0823	0.3422							0.0758	0.1724	0.4398	0.0113	0.0407	0.2774	0.058	0.122	0.4756	0.0226
RBM6	NM_005777		-26375.9	0.20652		-26359.3	0.19732	0.44801	8.2514e-09		-26362.4	0.19736	0.3912	2.13137e-07		0.0283	0.151	0.1872	0.0143	0.0861	0.166	0.0365	0.2908	0.1254	0.0107	0.0607	0.1764	0.0079	0.0461	0.1717	0.004	0.0106	0.3769	0.0031	0.0145	0.2133	0.0367	0.1919	0.1914	0.021	0.1434	0.1463	0.0055	0.0211	0.2599	0.0097	0.0356	0.2733	0.0106
RBM5	NM_005778		-14027.8	0.03389		-13990.1	0.0279	0.23079	0		-13988.3	0.02671	0.18465	0		0.0028	0.1169	0.0239	0	0.0822	0.0001				0.0017	0.0663	0.0253	0.0006	0.0638	0.0087	0	0.0471	0.0001	0.001	0.0304	0.0318	0.0089	0.1804	0.0496	0.003	0.1401	0.0217	0	0.0329	0.0001	0	0.0672	0.0001	0.0017
MPHOSPH6	NM_005792		-4943.83	0.11848		-4943.01	0.12086	0.06541	0.200141		-4943.38	0.12063	0.08204	0.338448		0.0358	0.2235	0.16	0.0127	0.1535	0.083	0.0981	0.4841	0.2027	0.0701	0.1524	0.4601	0.0213	0.0613	0.3477	0	0.0335	0.0001	0	0.013	0.0001	0.1203	0.7856	0.1532	0.0081	0.147	0.0552	0	0.045	0.0001	0.0107	0.1064	0.1002	0.0026
OLIG2	NM_005806		-10147.8	0.12764		-10146.9	0.12521	0.17824	0.17148		-10146.9	0.12521	0.17824	0.17148		0.0778	0.3037	0.2561	0.0264	0.0979	0.2702	0.1885	0.534	0.3529				0.0854	0.2503	0.3414	0.0166	0.0538	0.3082	0.0142	0.0005	29.1353	0.1086	0.2987	0.3635	0.0622	0.2723	0.2283	0	0	0.0001				0.0392
PRKD3	NM_005813		-15728.1	0.04562		-15727.9	0.04542	0.05371	0.651596		-15728	0.0458	0.0418	0.763644		0.0106	0.1534	0.069	0.0033	0.0786	0.0423	0.0112	0.2068	0.0544	0.0047	0.0856	0.0552	0.0023	0.0352	0.0654	0.0035	0.026	0.133	0.0026	0.0437	0.0594				0.0035	0.0781	0.0448	0.0015	0.0162	0.0933	0.003	0.0611	0.0496	0.002
KCNMB2	NM_005832		-5723.37	0.06705		-5723.11	0.06785	0.03512	0.470591		-5723.14	0.06596	0.08413	0.49899		0.0115	0.1773	0.0648	0.0037	0.0531	0.0702	0.0112	0.2264	0.0497	0.0075	0.0767	0.0973	0.0019	0.0697	0.0267	0	0.0369	0.0001	0	0.0402	0.0001	0.0113	0.1374	0.0824	0.0114	0.1611	0.0709	0.0019	0.0578	0.0324	0	0.0669	0.0001	0.0019
NET1	NM_005863		-17025.1	0.16184		-17022.3	0.15821	0.23781	0.0181521		-17022.4	0.15756	0.22515	0.0208058		0.058	0.1654	0.3509	0.0081	0.0638	0.1273	0.0258	0.3183	0.0809	0.0055	0.0805	0.0687	0.0147	0.0555	0.2651	0.0149	0.0781	0.191	0.0162	0.0477	0.3402	0.0786	0.4645	0.1692	0.0519	0.1557	0.3333	0.0078	0.0477	0.1643	0.0035	0.0525	0.0675	0.0068
PRSS16	NM_005865		-22617.4	0.27757		-22617.3	0.27848	0.25027	0.581302		-22617.4	0.27813	0.26641	0.790019					0.0607	0.1544	0.3931	0.1782	0.481	0.3705	0.0746	0.1958	0.381	0.0248	0.1169	0.2121	0.0135	0.016	0.8482	0.0166	0.0705	0.2353	0.1211	0.4651	0.2605	0.056	0.2063	0.2715	0.0171	0.0006	29.5435
SIGMAR1	NM_005866		-4980.61	0.07066		-4974.85	0.07337	0.0001	0.000688726		-4978.16	0.0732	0.01913	0.026904		0.0042	0.1855	0.0226	0.0019	0.1199	0.016	0.0063	0.2946	0.0213	0.0079	0.0525	0.1498	0.0055	0.0881	0.0619	0.0034	0.0661	0.0517	0.0043	0.01	0.4317	0.0233	0.2584	0.0903	0.0112	0.1552	0.0722	0.0133	0.0001	198.335				0
BCKDK	NM_005881		-9936.01	0.04381		-9936.01	0.04383	0.04336	0.975593		-9935.92	0.04349	0.04906	0.673466		0.0096	0.0367807	0.3211	0.0013	0.0114912	0.0968	0.0161	0.0468958	0.3586	0.0294	0.253071	0.0947	0.0084	0.0831507	0.1271	0	0	0.044	0.0011	0.0172485	0.023	0.0064	0.0157613	0.349	0.0043	0.0203609	0.214	0.0043	0.0937281	0.0631	0.0043	0.0414921	0.0879	0.0021
MAP1B	NM_005909		-72613.7	0.11621		-72600.7	0.11416	0.2048	3.48391e-07		-72589.6	0.11255	0.21335	4.03633e-12		0.0233	0.1567	0.1488	0.0117	0.0804	0.1455	0.0689	0.5259	0.131	0.01	0.0488	0.2039	0.0104	0.0534	0.1947	0.0079	0.0452	0.1745	0.0087	0.0483	0.1799	0.0313	0.37	0.0847	0.0162	0.1796	0.0902	0.0089	0.067	0.1322	0.0102	0.1295	0.0784	0.0107
MAPT	NM_005910		-19668.7	0.20213		-19658.5	0.19169	0.34559	6.28099e-06		-19660	0.19161	0.32019	3.01146e-05		0.0485	0.1918	0.2528	0.0211	0.131	0.1612	0.0373	0.2867	0.1301	0.0098	0.111	0.0886	0.0082	0.0372	0.2208	0.0046	0.041	0.1112	0.014	0.1151	0.1221	0.0329	0.3373	0.0976	0.0111	0.1798	0.0615	0.0118	0.0402	0.2926	0.007	0.118	0.0591	0.0075
MEF2D	NM_005920		-14756.1	0.0812		-14756.1	0.08119	0.08148	0.991333		-14756.1	0.08117	0.08194	0.970431		0.0094	0.1611	0.0582	0.0146	0.1311	0.1117	0.0153	0.3152	0.0484	0.1077	0.1759	0.6125	0.008	0.0766	0.1041	0.0239	0.1045	0.2287	0	0.0181	0.0001	0.0209	0.3628	0.0576	0.0008	0.1283	0.0066	0	0.0307	0.0001	0.0389	0.1359	0.2866	0.0009
MAP3K5	NM_005923		-36894.6	0.10643		-36860.6	0.1006	0.27709	0		-36860.6	0.10062	0.27702	0		0.0336	0.367	0.0914	0.005	0.0965	0.0519	0.0317	0.3808	0.0832	0.0059	0.1054	0.056	0.0054	0.0418	0.1305	0.005	0.0267	0.1888	0.004	0.0174	0.2287	0.0754	0.3794	0.1988	0.0079	0.2004	0.0396				0.0442	0.2486	0.1776	0.0114
MFI2	NM_005929		-29719.8	0.15753		-29719.4	0.15835	0.13818	0.37612		-29717.5	0.15999	0.12092	0.0311624		0.0353	0.379	0.0932	0.0411	0.235	0.1749	0.078	0.4117	0.1895	0.0513	0.2898	0.1771	0.0282	0.1568	0.1798	0.028	0.0584	0.4797	0.0106	0.1011	0.1044	0.1012	0.7498	0.135	0.0308	0.2371	0.13	0.0048	0.1193	0.0406				0.0131
MICB	NM_005931		-23554	0.70346		-23552.1	0.68199	0.92552	0.0501805		-23552.1	0.68199	0.92552	0.0501805					0.256	0.2411	1.0616				0.1684	0.2763	0.6093	0.0985	0.2541	0.3875	0.0234	0.0001	255.434							0.1671	0.389	0.4297	0.0125	0.0932	0.1341	0.1428	0.2518	0.5672	0.0702
AFF1	NM_005935		-47541	0.33619		-47537.3	0.33182	0.44327	0.00680023		-47537.9	0.33128	0.42514	0.0125288		0.0453	0.1641	0.2759	0.0253	0.0684	0.3694	0.0705	0.2875	0.2451	0.0189	0.0535	0.3529	0.0229	0.0713	0.3217	0.0268	0.0903	0.2973	0.0109	0.0001	174.303				0.0543	0.2108	0.2574	0.0367	0.0956	0.3836	0.0783	0.1076	0.727	0.019
MMP16	NM_005941		-11366.1	0.04961		-11353.8	0.04585	0.19378	7.22231e-07		-11349.4	0.0443	0.18407	7.29362e-09		0.003	0.1027	0.0293	0	0.03	0.0001	0.006	0.1897	0.0316	0.0015	0.0916	0.0163	0.062	0.0861	0.7204	0	0.0223	0.0001	0	0.0166	0.0001	0.0128	0.2732	0.047	0.0022	0.0923	0.0243	0.0007	0.0375	0.0196	0.003	0.1555	0.0194	0.006
MT1F	NM_005949		-2381.86	0.11496		-2381.57	0.11151	0.16138	0.444347		-2381.35	0.10909	0.16345	0.31374		0.0129	0.1018	0.1267	0.0079	0.167	0.0473	0.0145	0.2887	0.0502	0.0261	0	999	0.0254	0.2294	0.1107	0	0	0.0001	0.0331	0.1003	0.3299	0.0404	0.1351	0.2993	0	0.0288	0.0001	0.02	0.0994	0.201	0.0196	0.0385	0.5101	0.013
MTF1	NM_005955		-20688.1	0.29536		-20684.6	0.30012	0.15397	0.00835263		-20684.3	0.30281	0.18443	0.00550104		0.0172	0.0658988	0.1061	0.0138	0.121984	0.0551	0.0937	0.272928	0.2943	0.0312	0.268565	0.0551	0.0103	0.101959	0.0392	0.0013	0.0290885	0.013	0.0081	0.127012	0.0167	0.5389	1.32715	0.5986	0.0067	0.0317251	0.0656	0.0088	0.191816	0.0231	0.0067	0.0646504	0.0449	0.006
MTHFD1	NM_005956		-33750.4	0.15943		-33679.7	0.14444	0.56233	0		-33690.2	0.14414	0.45817	0		0.0282	0.2057	0.1371	0.0253	0.1106	0.2286	0.0461	0.3516	0.1312	0.0494	0.1024	0.4825	0.0117	0.062	0.1885	0.0116	0.0296	0.3922	0.0076	0.0504	0.151	0.0173	0.2961	0.0585	0.0698	0.295	0.2364	0.0062	0.0409	0.1528	0.0129	0.0785	0.165	0.0091
MTHFR	NM_005957		-21829.8	0.10311		-21829.3	0.10244	0.12373	0.319348		-21828.2	0.10151	0.1313	0.076413		0.0433	0.287	0.151	0.0154	0.1439	0.1068	0.058	0.5264	0.1102	0.0187	0.137	0.1365	0.0206	0.1597	0.1291	0.0095	0.0528	0.1801				0.0943	0.9613	0.0981	0.0248	0.1504	0.1652	0.0034	0.0766	0.0447	0.0127	0.1445	0.0882	0.0201
MUC6	NM_005961		-74597.8	0.29073		-74594.4	0.28587	0.3428	0.00873528		-74594.4	0.28587	0.34281	0.00873528					0.0966	0.25	0.3866	0.1355	0.6464	0.2097										0.0536	0.1255	0.4273	0.1041	0.6387	0.1629				0.0302	0.0003	120.52
NAP1L4	NM_005969		-13094.3	0.06516		-13091.5	0.06324	0.13589	0.0188865		-13091.9	0.063	0.1159	0.0300269		0.0101	0.198	0.051	0.002	0.217	0.0094				0.0251	0.1478	0.1701	0.0057	0.071	0.0803	0.0108	0.0963	0.1119				0.0087	0.3087	0.0283	0.083	0.4865	0.1706	0	0.0758	0.0001	0.0049	0.1068	0.0459	0.0046
AKR1D1	NM_005989		-11502.4	0.25775		-11499.4	0.26266	0.12727	0.0151977		-11500.8	0.26221	0.17357	0.0801331					0.031	0.2213	0.1402				0.0203	0.1037	0.1955	0.0261	0.0909	0.2872	0.0054	0.0258	0.2094	0.0291	0.0651	0.4467	0.0719	0.3518	0.2043	0.0472	0.2968	0.1592	0.0165	0.0344	0.479	0.0177	0.0924	0.1921	0.0123
TBX3	NM_005996		-19533.9	0.08141		-19532.4	0.08238	0.05395	0.08324		-19530	0.08328	0.04596	0.00537548		0.0132	0.1724	0.0768	0.0084	0.1335	0.0626	0.0212	0.394	0.0539	0.0332	0.1528	0.217	0.0021	0.0821	0.0257	0.0008	0.0377	0.0212	0.0017	0.0429	0.0392	0.07	0.4937	0.1418	0.0081	0.2011	0.0404	0.0009	0.0555	0.016	0.1066	0.2821	0.3779	0.0017
TSNAX	NM_005999		-7185.77	0.09748		-7185.46	0.09848	0.07102	0.432746		-7185.46	0.09848	0.07102	0.432746		0.0078	0.0298843	0.1038	0.0015	0.0132591	0.0594	0.0156	0.0454394	0.2033	0.0826	0.711009	0.1439	0.0015	0.0148483	0.0547	0.003	0.0671274	0.0539	0	0	0.0519	0.0249	0.0613212	0.2347	0.003	0.0142052	0.0963	0.003	0.0653917	0.0173	0.0015	0.014474	0.0339	0.0045
UQCRFS1	NM_006003		-8167.55	0.17116		-8151.14	0.1562	0.56527	1.00563e-08		-8149.97	0.15337	0.50045	3.03759e-09		0.0206	0.1401	0.1472	0.0112	0.0834	0.1349	0.0277	0.2122	0.1305	0.0212	0.1694	0.1251	0.0089	0.1627	0.0549	0.0053	0.0066	0.8049	0.0086	0.0142	0.6043	0.0159	0.2284	0.0695	0.0052	0.1318	0.0393	0.011	0.0614	0.1787	0.0967	0.2601	0.3718	0.0069
WFS1	NM_006005		-28980.1	0.08156		-28974.3	0.08357	0.04764	0.000663512		-28975.5	0.08385	0.05592	0.00240261		0.045	0.4162	0.1081				0.0665	0.5387	0.1235				0.0105	0.2349	0.0447							0.1341	1.1223	0.1195	0.0251	0.2755	0.0911	0.0235	0.0915	0.2568	0.0404	0.2655	0.1522	0.0117
ZBTB16	NM_006006		-15245.2	0.04225		-15244.8	0.04192	0.05424	0.386877		-15155.4	0.03166	0.22182	0		0.0098	0.037547	0.2033	0.0073	0.0645278	0.0856	0.012	0.0349534	0.3989	0.0057	0.0490648	0.1418	0.0039	0.0386057	0.1266	0.0006	0.0134255	0.0562	0.0024	0.037633	0.0568	0.0147	0.0362017	0.65	0.0062	0.0293575	0.2704	0	0	0.0558	0.0037	0.0357025	0.0934	0.0044
ST8SIA2	NM_006011		-10119.2	0.06582		-10116.9	0.06719	0.02505	0.0313901		-10119	0.0665	0.05278	0.473474		0.0113	0.2201	0.0511	0.003	0.0778	0.0388	0.0191	0.2911	0.0656	0.0041	0.1465	0.0278	0.0038	0.0696	0.0551	0.0039	0.0442	0.0876				0.0582	0.4272	0.1363	0.008	0.1186	0.0678	0	0.0171	0.0001	0.0203	0.1519	0.1336	0.0022
GPR109B	NM_006018		-13442.4	0.15342		-13439.1	0.14932	0.24213	0.0109087		-13438.8	0.1481	0.22981	0.00751418		0.084	0.5992	0.1402	0.0492	0.1474	0.3339	0.0629	0.4463	0.1409							0.0317	0.1143	0.2773	0.022	0.1936	0.1136	0.0604	0.6981	0.0865	0.0659	0.5393	0.1222	0.0633	0.0377	1.6774
HTR3B	NM_006028		-18287.2	0.36893		-18286.7	0.36643	0.4552	0.3057		-18285.2	0.36211	0.49939	0.0474484		0.1594	0.3407	0.4678	0.04	0.1286	0.3114	0.1019	0.2733	0.3728	0.0548	0.108	0.5076	0.1023	0.1241	0.8245	0.0303	0.0111	2.7253	0.0329	0.059	0.5572	0.196	0.5331	0.3677	0.0495	0.2134	0.2321	0.0175	0.0262	0.6705				0.014
TP53I11	NM_006034		-4796.52	0.04903		-4795.82	0.0479	0.08187	0.237538		-4795.82	0.0479	0.08187	0.237538		0.0276	0.2953	0.0936	0.002	0.2131	0.0096	0.0138	0.2919	0.0472				0.0068	0.1286	0.0527	0.0347	0.0185	1.8731	0	0.0567	0.0001	0.0994	0.3807	0.261	0.0177	0.1885	0.094	0.0062	0.1169	0.0533	0.0028	0.1724	0.0162	0.0126
HDAC4	NM_006037		-31916	0.07054		-31915.2	0.07008	0.09367	0.203205		-31915.2	0.07008	0.09362	0.20321		0.0964	0.36934	0.6057				0.0496	0.144474	0.6122	0.0152	0.130839	0.1641	0.031	0.306866	0.2822				0.0143	0.22423	0.0002	0.0446	0.109836	1.0357				0.0072	0.15694	0.0953	0.0062	0.0598258	0.0856	0.015
HS3ST4	NM_006040		-12295.6	0.16572		-12294.5	0.16774	0.10908	0.138603		-12291.8	0.17055	0.09057	0.00594387		0.0153	0.2375	0.0645	0.0195	0.14	0.1395	0.0114	0.3283	0.0346				0.0028	0.0819	0.0337	0	0	0.0001	0	0.0722	0.0001	0.0041	0.3221	0.0127	0.0064	0.2133	0.0302	0.0061	0	360.063				0.0019
HS3ST3A1	NM_006042		-8939.51	0.06625		-8939.35	0.06579	0.07612	0.57775		-8937.97	0.06436	0.0951	0.0798302		0.0306	0.3204	0.0954	0.0106	0.2446	0.0435	0.0515	0.5388	0.0955	0.011	0.0812	0.1354	0.0144	0.112	0.1288	0.001	0.0152	0.0634	0.0077	0.0966	0.0797	0.0196	0.7328	0.0268	0.008	0.2123	0.0379	0.0029	0.0473	0.0606	0.0315	0.2468	0.1276	0.0073
HDAC6	NM_006044		-48630.9	0.34569		-48629.5	0.34753	0.2625	0.089358		-48630.9	0.34545	0.35022	0.900034		0.0968	0.370872	0.2692	0.0464	0.410149	0.1282	0.0991	0.288657	0.2555	0.02	0.172157	0.0722	0.0231	0.228664	0.0572	0.0177	0.396052	0.038	0.0273	0.428076	0.1029	0.1932	0.475793	0.6797	0.0556	0.263271	0.1695	0.0146	0.318239	0.0462	0.0191	0.184302	0.0644	0.0125
APBB3	NM_006051		-12015	0.14847		-12007	0.14184	0.37394	6.6683e-05		-12008.1	0.14091	0.30427	0.000196025		0.0972	0.3674	0.2645	0.0061	0.0964	0.0632	0.0265	0.18	0.1473	0.0127	0.0827	0.1541	0.0183	0.0804	0.228	0.0075	0.0117	0.6372	0.0045	0.0117	0.3887	0.0271	0.2344	0.1156	0.0178	0.1415	0.1256	0.0028	0.0302	0.0936	0.0057	0.0664	0.0865	0.0076
LAMC3	NM_006059		-62506.9	0.20924		-62505.2	0.2075	0.24575	0.0644246		-62503.2	0.2061	0.25303	0.00705055		0.0623	0.238691	0.2787	0.0204	0.180324	0.0918	0.1015	0.295647	0.406				0.0364	0.36032	0.1656	0.0138	0.308786	0.0652	0.0263	0.412395	0.1562	0.1168	0.287643	0.5418	0.0817	0.386856	0.3244	0.0139	0.302981	0.0801	0.0242	0.233514	0.1521	0.0218
SEMA3A	NM_006080		-19031.3	0.05913		-19031	0.05883	0.07263	0.465957		-19030.9	0.05871	0.07365	0.3738		0.0042	0.1753	0.0241	0.0013	0.0898	0.0143	0.0149	0.3208	0.0463	0.0042	0.0705	0.0597	0.0025	0.0599	0.0423	0.0015	0.0328	0.0455	0.0011	0.0301	0.0378	0.0063	0.2101	0.03	0.004	0.214	0.0187	0.0006	0.0415	0.0136	0.004	0.0901	0.0445	0.004
DLC1	NM_006094		-38016.4	0.11028		-38011.8	0.1086	0.17028	0.00241992		-38011.1	0.10799	0.16227	0.00107056		0.0848	0.5265	0.1611	0.0339	0.1918	0.1765	0.0355	0.5355	0.0662	0.0233	0.1254	0.186	0.0122	0.1295	0.0942	0.0081	0.0448	0.1803	0.0141	0.0481	0.2921	0.0198	0.4721	0.042	0.0245	0.3236	0.0759	0.0064	0.0449	0.1417	0.0087	0.1036	0.0844	0.0295
RAPGEF3	NM_006105		-26808	0.10529		-26772.4	0.09806	0.29952	0		-26784.3	0.09839	0.22202	5.51992e-12		0.0294	0.3548	0.0828	0.0052	0.0959	0.0545	0.0411	0.2906	0.1414				0.0097	0.1255	0.0776	0.0043	0.036	0.1201	0.0038	0.0809	0.0471	0.0237	0.3711	0.0639	0.0263	0.2236	0.1177	0.0035	0.0537	0.0649	0.0054	0.0849	0.0636	0.0046
YAP1	NM_006106		-15184.6	0.1786		-15182.9	0.18016	0.08627	0.0633399		-15179.6	0.18212	0.06257	0.00143433		0.0258	0.2141	0.1206	0.0131	0.0852	0.1538	0.0113	0.2056	0.0551	0.2243	0.2692	0.833	0.0052	0.0565	0.0922	0.0025	0.0369	0.0664	0	0.1262	0.0001	0.0252	0.4671	0.0539	0.0165	0.1147	0.1435	0.0023	0.0221	0.102	0	0.0281	0.0001	0.0063
TOMM40	NM_006114		-7955.47	0.05153		-7929.06	0.0433	0.22731	3.65707e-13		-7934.74	0.04336	0.16977	1.2026e-10		0.0106	0.3301	0.0322	0.0024	0.1618	0.0146	0.0066	0.3141	0.0209	0.0059	0.1175	0.0504	0.0049	0.1574	0.0309	0.0011	0.0599	0.0185	0	0.0582	0.0001	0.0054	0.3948	0.0136	0.0012	0.1523	0.0078	0.0023	0.0004	5.2628				0.0094
KRT1	NM_006121		-25474.3	0.22225		-25464.9	0.21492	0.3845	1.37063e-05		-25472.5	0.21783	0.26437	0.0582589		0.1408	0.306	0.46	0.019	0.0573	0.332	0.1095	0.3707	0.2954	0.0679	0.176	0.3861				0.0028	0.0411	0.0689	0.0286	0.0997	0.2865	0.0352	0.2845	0.1238				0.0407	0.098	0.416	0.0263	0.1229	0.214	0.0414
MAN2A2	NM_006122		-32866.3	0.08369		-32859.8	0.08207	0.15044	0.000289481		-32859.8	0.08156	0.13366	0.000295478		0.0248	0.46	0.0539	0.005	0.1157	0.0436	0.0208	0.3315	0.0628	0.0111	0.13	0.0854	0.0079	0.0859	0.0925	0.0035	0.0276	0.1282				0.0365	0.3954	0.0923	0.0197	0.3892	0.0507	0.002	0.048	0.0419	0.0071	0.1625	0.044	0.0076
DAGLA	NM_006133		-23483.1	0.02315		-23481.4	0.02347	0.01236	0.0631747		-23481.9	0.02351	0.01591	0.11838		0.0497	0.190417	0.3837	0.0017	0.015027	0.1317	0.0056	0.0163116	0.456				0.0061	0.0603832	0.2165	0.0013	0.0290885	0.0627	0.0021	0.0329289	0.147	0.0264	0.0650152	0.4713	0.0136	0.0643971	0.267	0.0011	0.0239769	0.0505	0.0007	0.00675452	0.1524	0.0023
CSF2RA	NM_006140		-12333.5	0.36602		-12332.4	0.35445	0.54544	0.137204		-12333.1	0.3567	0.42885	0.364154														0.0842	0.1921	0.4382	0.0246	0.0438	0.5619										0.042	0.0001	545.088
NELL1	NM_006157		-19879.9	0.10808		-19874.7	0.10547	0.20483	0.00127936		-19873.8	0.10464	0.19323	0.000490817		0.0237	0.1798	0.1316	0.0042	0.0952	0.0439	0.0155	0.2457	0.0631	0.0063	0.1095	0.0573	0.0099	0.0741	0.1335	0.0008	0.0376	0.0211	0.0029	0.034	0.0858	0.0261	0.2356	0.1109	0.0148	0.1607	0.0918	0.0027	0.0348	0.0788	0.0068	0.1342	0.0503	0.01
NEFL	NM_006158		-9321.16	0.03333		-9320.37	0.03403	0.02107	0.208577		-9319.82	0.03206	0.04839	0.101422		0.0156	0.0597687	0.291	0	0	0							0.0197	0.195008	0.2493	0	0	0.0593	0.003	0.0470413	0.0849	0.0031	0.00763436	0.2816	0.0023	0.0108907	0.1985	0.0015	0.0326958	0.03	0.0045	0.0434219	0.0875	0.003
NEUROG1	NM_006161		-7525.47	0.08254		-7523.51	0.08026	0.14086	0.0477283		-7523.3	0.07969	0.13453	0.0374453		0.0292	0.2847	0.1026	0.0134	0.1398	0.0959	0.0422	0.5075	0.0831	0.0084	0.165	0.0512	0.014	0.0818	0.171	0.0058	0.065	0.0889	0.0177	0.1531	0.1158	0.0184	0.2153	0.0855	0.023	0.2313	0.0996							0
NNMT	NM_006169		-8647.09	0.15603		-8647.06	0.15558	0.16723	0.796793		-8647.09	0.15588	0.15832	0.945169					0.0279	0.2295	0.1216	0.0541	0.388	0.1393	0.0256	0.1387	0.1844	0.0472	0.1393	0.3386	0.0086	0.0215	0.4006	0.0126	0.1085	0.1157	0.0368	0.4039	0.0911	0.0447	0.2176	0.2053	0.0254	0.0838	0.3035				0.0031
NRGN	NM_006176		-1428.5	0.04036		-1428.48	0.04006	0.04999	0.847722		-1428.49	0.0405	0.03688	0.931245					0	0.1236	0.0001				0.0051	0.0544	0.0931	0	0	0.0001	0	0	0.0001	0.0051	0.0001	101.248				0	0.2232	0.0001	0	0	0.0001	0.0425	0.1513	0.2805	0
NSF	NM_006178		-16126.1	0.04402		-16121.4	0.04214	0.1052	0.00204082		-16121.7	0.04188	0.08995	0.00274277		0.0017	0.1534	0.0113	0.0029	0.0572	0.0514	0.0135	0.2741	0.0491	0.0031	0.0895	0.0345	0.0061	0.0468	0.1313	0.0016	0.0159	0.1008	0.0021	0.1099	0.0193	0.0028	0.4607	0.0061	0.005	0.1536	0.0323	0.0006	0.0246	0.0247	0.0024	0.042	0.0582	0.0031
NTRK2	NM_006180		-18708.9	0.08407		-18705.4	0.08581	0.04026	0.00766927		-18708.9	0.08435	0.07893	0.746123		0.0335	0.2241	0.1496	0.0019	0.0726	0.0256	0.0153	0.1858	0.0826				0.0056	0.0731	0.0767	0.0019	0.0512	0.0366	0.0028	0.0255	0.1082	0.0302	0.2903	0.1039	0.0129	0.162	0.0794	0.0011	0.0404	0.0262	0.0054	0.0748	0.0722	0.0054
NUCB1	NM_006184		-13278.2	0.08397		-13278.2	0.08394	0.08485	0.969688		-13275.1	0.08158	0.13768	0.0122232		0.0814	0.5271	0.1543	0.0081	0.1345	0.0604	0.029	0.4244	0.0683	0.0094	0.1404	0.067	0.0495	0.1982	0.2496	0.0024	0.0275	0.0855	0.0037	0.091	0.0405	0.0253	0.4228	0.0599	0.0163	0.2833	0.0574	0.0018	0.0754	0.0239	0.0787	0.2528	0.3115	0.0117
NR4A2	NM_006186		-7750.02	0.0102		-7749.64	0.00991	0.02023	0.386148		-7749.57	0.0098	0.01847	0.345804		0.0022	0.1698	0.0128	0	0.0874	0.0001	0.0007	0.1336	0.0054	0	0.0448	0.0001	0	0.0149	0.0001	0	0.0281	0.0001	0	0.0227	0.0001	0.0007	0.119	0.0061	0	0.0865	0.0001	0	0.0309	0.0001	0.0021	0.033	0.0643	0.0014
OAS3	NM_006187		-46084.8	0.30834		-46084.5	0.30723	0.33479	0.485033		-46082.9	0.30479	0.38016	0.0541286					0.0289	0.1226	0.2361	0.0986	0.3416	0.2888				0.0453	0.1461	0.3104	0.0184	0.0503	0.366				0.2087	0.8798	0.2372				0.0148	0.0527	0.2809	0.0423	0.183	0.231	0.0404
PCM1	NM_006197		-50948.7	0.1479		-50937.8	0.14469	0.25303	3.02141e-06		-50936.4	0.14381	0.24051	6.97829e-07		0.0255	0.2365	0.1079	0.0123	0.1563	0.0789	0.0903	0.3966	0.2276	0.0329	0.2302	0.1429	0.0299	0.1866	0.1603	0.0083	0.0195	0.4241	0.0035	0.0287	0.121	0.0289	0.2172	0.1328	0.0214	0.1987	0.1075	0.0027	0.0239	0.114	0.0065	0.0639	0.1013	0.0113
PDGFRA	NM_006206		-30775.9	0.0938		-30772.1	0.09239	0.16402	0.0053069		-30775.6	0.09325	0.108	0.388919		0.4504	0.5474	0.8228	0.0177	0.1337	0.1327	0.0724	0.4664	0.1552	0.0147	0.0964	0.1524	0.0113	0.08	0.141	0.0032	0.0441	0.073	0.0023	0.057	0.0409	0.04	0.4121	0.0971	0.0143	0.1989	0.072	0.0032	0.0439	0.0738	0.0033	0.0976	0.0341	0.0032
ENPP1	NM_006208		-35355.7	0.26982		-35354.3	0.26754	0.33672	0.0944826		-35355	0.26793	0.306	0.259231		0.0396	0.15172	0.2154	0.0258	0.228057	0.1136	0.1542	0.449151	0.4512	0.0206	0.177322	0.0748	0.0174	0.172241	0.041	0.0042	0.0939784	0.0216	0.01	0.156804	0.0344	0.0509	0.125351	0.1861	0.0512	0.242436	0.1987	0.0165	0.359654	0.0622	0.0608	0.586679	0.1665	0.0325
PIN1	NM_006221		-4051.61	0.0439		-4049.55	0.04541	0.00884	0.0421462		-4050.43	0.04539	0.01927	0.124863					0	0.0808	0.0001	0.0047	0.2611	0.0182	0.0025	0.2013	0.0125	0	0.0943	0.0001	0.0536	0.0859	0.6238	0.005	0.0614	0.0818	0.0127	0.4774	0.0265	0.0046	0.1408	0.0325							0
PLCD1	NM_006225		-21434.8	0.08212		-21434.8	0.08189	0.08874	0.691949		-21431.1	0.0799	0.11936	0.00657397					0.0151	0.133475	0.1338	0.0451	0.131366	0.4454	0.0399	0.343453	0.2123	0.0173	0.171251	0.1337	0.0022	0.0492268	0.0396	0.0102	0.15994	0.0862	0.0329	0.0810228	0.5237	0.0404	0.191297	0.3299	0.0055	0.119885	0.0785	0.0204	0.196846	0.1672	0.0131
PPEF1	NM_006240		-28696.8	0.45821		-28696	0.45472	0.56232	0.196682		-28694.6	0.45077	0.59595	0.0351112		0.0796	0.1816	0.4382	0.0815	0.0958	0.8506	0.0721	0.2925	0.2467	0.0234	0.0769	0.3045	0.0969	0.2417	0.4009	0.0697	0.0327	2.1299	0.0216	0.0636	0.3395	0.1017	0.2631	0.3867	0.0526	0.2077	0.2531	0.036	0	999				0.0698
PRKCQ	NM_006257		-15290.2	0.05217		-15290.2	0.05216	0.05237	0.987795		-15290.2	0.05216	0.05238	0.987795		0.0165	0.2568	0.0641	0.007	0.1126	0.0618	0.0192	0.3065	0.0626	0.0105	0.0618	0.1701	0.0066	0.0577	0.1138	0.0045	0.0514	0.0878							0.0086	0.0019	4.5499	0.0046	0.0809	0.0566	0.0042	0.1055	0.0402	0.005
PRKG1	NM_006258		-16652.1	0.09462		-16647.3	0.09593	0.01703	0.00205269		-16644.7	0.09696	0.02245	0.000119292		0.3615	0.4871	0.7422	0.0006	0.0752	0.0085	0.0006	0.2502	0.0026	0.0006	0.0622	0.0103	0.0006	0.0371	0.0173	0	0.0108	0.0001	0	0.0421	0.0001	0.0006	0.1877	0.0034	0	0.1755	0.0001	0.0006	0.0417	0.0153	0.0032	0.0716	0.0448	0
S100A1	NM_006271		-2111.49	0.04014		-2111.14	0.03922	0.0822	0.400075		-2111.48	0.03994	0.04559	0.869238		0.0043	0.0164747	0.171	0	0	0.0721	0.0221	0.0643725	0.3278	0.0043	0.0370138	0.136				0	0	0.0891	0.0349	0.547247	0.0041	0.0403	0.0992467	0.7395	0.0618	0.292628	0.5067	0	0	0.031	0.0043	0.0414921	0.0607	0.0043
S100B	NM_006272		-12890.3	0.08688		-12889.1	0.0878	0.02296	0.120019		-12887.1	0.08882	0.01258	0.0108298		0.0091	0.2178	0.0419	0.0092	0.0647	0.1428	0.2056	0.7743	0.2656	0	0.0594	0.0001	0.0046	0.1337	0.0342	0	0.0044	0.0001	0.0006	0	347.214	0.0248	0.3978	0.0623	0.0314	0.2535	0.124	0.013	0.065	0.1998	0	0.0622	0.0001	0
ITSN2	NM_006277		-37833	0.11931		-37756.3	0.1076	0.40948	0		-37756.3	0.10758	0.40885	0		0.703	0.5878	1.1959	0.0102	0.099	0.1032	0.0271	0.2534	0.1068	0.0165	0.0887	0.1861	0.0095	0.0637	0.1487	0.0054	0.0288	0.1876	0.0032	0.0958	0.0339	0.0282	0.3296	0.0856	0.0158	0.2127	0.0741	0.0048	0.0103	0.4615	0.0192	0.1014	0.1889	0.007
TFPI	NM_006287		-16521.1	0.43645		-16518.6	0.42881	0.69578	0.0278166		-16520.7	0.43283	0.51313	0.378424		0.1741	0.2069	0.8416	0.033	0.123	0.2682	0.1544	0.4584	0.3369	0.047	0.1035	0.4544	0.0476	0.0616	0.7727	0.0198	0.0365	0.5426	0.0259	0	569.947	0.2288	0.3533	0.6477	0.0568	0.2151	0.2642	0.0161	0.0411	0.3932	0.0252	0.1324	0.19	0.0245
VRK2	NM_006296		-18931.4	0.38831		-18929.3	0.38266	0.55666	0.0434904		-18929.8	0.38228	0.5047	0.0779775		0.0587	0.1582	0.3707	0.0463	0.0969	0.478	0.1352	0.3588	0.3767	0.0408	0.1246	0.3272	0.0437	0.1327	0.3289	0.0152	0.0294	0.5154	0.011	0.0268	0.4122	0.0506	0.1844	0.2744	0.0722	0.2064	0.3495	0.0072	0.0302	0.2394	0.0238	0.0714	0.3336	0.0185
BASP1	NM_006317		-7034.63	0.2729		-7034.09	0.26893	0.37121	0.29879		-7034.1	0.26802	0.34825	0.304582		0.0366	0.2041	0.1792	0.0189	0.1192	0.1584	0.0691	0.3748	0.1844	0.0193	0.084	0.2298	0.0215	0.0742	0.2895				0	0.093	0.0001							0	0.0675	0.0001	0.006	0.0884	0.068	0.0094
RAN	NM_006325		-4855.74	0.03782		-4853.99	0.03895	0.0001	0.0611021		-4855.43	0.03876	0.02582	0.428337		0	0.1862	0.0001	0	0.1373	0.0001	0	0.2456	0.0001	0	0.0298	0.0001	0	0.0424	0.0001	0	0.0425	0.0001	0	0.1441	0.0001	0	0.2405	0.0001	0	0.1924	0.0001	0	0.0901	0.0001	0	0.1381	0.0001	0
BAIAP2	NM_006340		-12211.1	0.0378		-12209.3	0.03686	0.05765	0.0576774		-12209.3	0.03687	0.05876	0.0584346					0.0089	0.0786708	0.1937	0.0217	0.0632074	0.4324				0.0023	0.0227675	0.2075	0.0039	0.0872656	0.098				0.0253	0.0623063	0.1268				0.0085	0.185276	0.155	0.0016	0.0154389	0.1722	0.0054
SLC9A6	NM_006359		-19757.7	0.15203		-19680.9	0.1307	0.68405	0		-19700	0.1318	0.50024	0		0.0068	0.026053	0.1087	0.0039	0.0344737	0.1078	0.0098	0.0285453	0.2037	0.0077	0.0662805	0.1273	0.0049	0.0485046	0.056	0.0042	0.0939784	0.0329	0.0053	0.0831063	0.089	0.0087	0.0214255	0.3462	0.0244	0.115536	0.1806	0	0	0.0318	0.0707	0.682207	0.1461	0.004
UNC13B	NM_006377		-57323.7	0.22517		-57316.4	0.22052	0.34044	0.000137614		-57316.4	0.22051	0.34021	0.00013762		0.0217	0.1734	0.1251	0.0102	0.0753	0.1349	0.0147	0.2413	0.0609	0.0092	0.0849	0.1078	0.0067	0.0608	0.1106	0.0042	0.0407	0.1042	0.0013	0.032	0.0402	0.446	0.6982	0.6388	0.0142	0.1669	0.0851	0.0066	0.0393	0.1686	0.0166	0.0809	0.2053	0.0088
CIB2	NM_006383		-3543.62	0.01247		-3543.4	0.01225	0.02103	0.510021		-3538.36	0.01082	0.05508	0.00117945		0	0	0.2482	0.0137	0.1211	0.2496	0.0031	0.00902962	0.6028				0.0082	0.0811709	0.2121	0.0032	0.0716026	0.0732	0.0028	0.0439052	0.0005	0.0079	0.0194553	0.9805				0	0	0.1421	0	0	0.2059	0.0028
KAT5	NM_006388		-9375.17	0.00751		-9369.04	0.00698	0.0272	0.00046538		-9365.98	0.00603	0.03863	1.81014e-05		0	0.2246	0.0001	0.0008	0.1151	0.0072	0.004	0.4385	0.0091	0	0.0928	0.0001	0.0008	0.1052	0.0078	0	0.0651	0.0001	0	0.0941	0.0001	0.0016	0.4114	0.0038	0	0.1525	0.0001	0.0008	0.0438	0.0184	0.0049	0.0943	0.0523	0
NEDD9	NM_006403		-34004.7	0.15402		-33994.5	0.15724	0.06757	6.3939e-06		-33999.9	0.15714	0.10111	0.00200465		0.0402	0.3124	0.1287	0.0188	0.1425	0.1318	0.0564	0.4188	0.1346	0.0212	0.1088	0.1951	0.0174	0.1114	0.1566	0.0099	0.0931	0.1062	0.0151	0.0604	0.2497	0.0953	0.3309	0.2879	0.0668	0.2611	0.2557	0.0056	0.0474	0.1184	0.0085	0.0581	0.1467	0.0106
ARL6IP5	NM_006407		-4591.18	0.06804		-4591.03	0.06741	0.08749	0.589387		-4591.14	0.06765	0.07603	0.787974		0.0241	0.224	0.1077	0.0049	0.1224	0.0404	0.0835	0.3567	0.234	0.0071	0.1337	0.0533	0.0167	0.0663	0.2516	0.0135	0.0563	0.2388	0	0	0.0001	0.0142	0.3227	0.044	0.0168	0.3312	0.0508	0.0071	0.0203	0.347	0.0048	0.0791	0.0601	0.0094
SPTLC1	NM_006415		-12021.1	0.09164		-11980.7	0.07962	0.43396	0		-11983.3	0.07888	0.37265	0					0.0065	0.1095	0.0596	0.0239	0.2535	0.0943	0.0153	0.0914	0.1674	0.0105	0.1241	0.0848	0.0019	0.0277	0.0694	0.0022	0.0323	0.0683	0.0255	0.4435	0.0575	0.0097	0.1309	0.0741	0.001	0.0664	0.0151	0.0131	0.1309	0.0998	0.0049
OLFM4	NM_006418		-25011.6	0.44317		-25010.7	0.44661	0.35083	0.175095		-25010.7	0.44661	0.35083	0.175095		0.1111	0.3101	0.3584	0.072	0.1331	0.541	0.2236	0.5776	0.3872	0.0948	0.1166	0.8128	0.0551	0.0842	0.6538	0.0246	0.0288	0.8535	0.0159	0.0688	0.2312	0.1401	0.3346	0.4189	0.0723	0.2271	0.3186	0.0299	0.0361	0.8291	0.0514	0.1192	0.4315	0.0991
PARP4	NM_006437		-93415.9	0.46514		-93405.9	0.45888	0.71881	7.29408e-06		-93405.9	0.45889	0.71881	7.29408e-06		0.1513	0.3172	0.477	0.0767	0.1389	0.552	0.1989	0.5161	0.3854	0.0281	0.0635	0.4425	0.0239	0.0644	0.3712	0.0189	0.0481	0.3925	0.0611	0.1179	0.5188	0.2183	0.5326	0.4099	0.1329	0.2288	0.581	0.0309	0.0489	0.6318	0.0392	0.0779	0.5034	0.0526
CDC42EP3	NM_006449		-6630.64	0.06659		-6630.57	0.06687	0.05695	0.716487		-6630.64	0.06655	0.06735	0.973446		0.014	0.24	0.0582	0.0062	0.2072	0.0298	0.0344	0.3813	0.0902	0.011	0.0872	0.1262	0.0138	0.0775	0.1779	0.0095	0.043	0.2201							0.0293	0.0137	2.1297	0.0069	0.0522	0.1321	0.0018	0.0933	0.0188	0.0036
PDLIM5	NM_006457		-16785.7	0.20634		-16783.8	0.20288	0.31371	0.0509965		-16782.7	0.20052	0.31187	0.0143317		0.0762	0.1715	0.4446	0.0165	0.083	0.1988	0.4895	0.6955	0.7039	0.0167	0.0459	0.3644	0.0058	0.0379	0.1529	0.006	0.0136	0.4423				0.014	0.445	0.0314	0.0106	0.1349	0.0786	0.0094	0.0538	0.1743	0.0112	0.0959	0.1172	0.0176
TXNIP	NM_006472		-9251.9	0.06118		-9250.52	0.05994	0.1081	0.0965619		-9248.22	0.05852	0.12421	0.00664516		0.1131	0.433323	0.3462	0.0017	0.015027	0.0368	0.0168	0.0489347	0.3407	0.0172	0.148055	0.0721	0.0078	0.0772114	0.0971	0.0012	0.026851	0.032	0.0059	0.0925146	0.0925	0.0109	0.0268434	0.355	0.0126	0.059662	0.2255	0.0154	0.335677	0.1043				0
GNAI3	NM_006496		-6133.05	0.04353		-6131.78	0.04464	0.01193	0.110883		-6119.25	0.03602	0.17821	1.48805e-07		0.0013	0.1146	0.011	0.0013	0.0469	0.027	0.0077	0.3061	0.0251				0	0.093	0.0001	0	0.009	0.0001	0.0013	0.0089	0.142	0.0038	0.1773	0.0215	0.0013	0.2285	0.0055	0.0013	0.024	0.0527	0	0.0368	0.0001	0
ZNF138	NM_006524		-20155.6	0.43728		-20154.9	0.42312	0.4764	0.222479		-20154.9	0.42312	0.4764	0.222479											0.0396	0.1302	0.3044	0.0186	0.045	0.4137	0.0176	0.0285	0.6195										0.0362	0.0385	0.9386
GLRA3	NM_006529		-8557.36	0.04055		-8553.5	0.04202	0.00579	0.0054638		-8555.39	0.04188	0.01543	0.0474161					0	0	0.0001				0.0039	0.2101	0.0185				0	0.0226	0.0001	0	0	0.0001				0.0019	0.1998	0.0097	0.001	0	72.4735	0	0.1593	0.0001
IFT88	NM_006531		-17699	0.08642		-17695	0.08425	0.15709	0.00507967		-17688.1	0.08196	0.19345	3.17783e-06		0.0206	0.1439	0.143	0	0.086	0.0001	0.0151	0.4728	0.032	0.0066	0.0799	0.0832	0.0061	0.0479	0.1278	0.0004	0.0117	0.037	0	0.0137	0.0001	0.0124	0.287	0.0432	0.0148	0.1757	0.0845	0.001	0.03	0.0336	0.0057	0.0552	0.1026	0.0031
CACNG3	NM_006539		-5452.82	0.01378		-5451.82	0.01409	0.0001	0.157879		-5451.14	0.0143	0.0001	0.0665029		0.0014	0.2036	0.007	0	0.1083	0.0001	0.0043	0.1981	0.0215	0	0.0817	0.0001	0.0014	0.0632	0.0222	0	0.0461	0.0001	0.0014	0.0662	0.0208	0.0041	0.3899	0.0104	0.0028	0.1218	0.0227	0	0.0184	0.0001	0.0028	0.0558	0.0497	0
GLRX3	NM_006541		-12652.9	0.20763		-12652.6	0.20839	0.15938	0.498037		-12652.6	0.20839	0.15938	0.498036		0.021	0.1709	0.1229	0.0263	0.2626	0.1				0.1455	0.1967	0.7394	0.0149	0.09	0.1652	0.061	0.0382	1.5991				0.0933	0.6228	0.1498				0.0203	0.0715	0.2847	0.0409	0.1101	0.3715	0.0027
MTX2	NM_006554		-7193.09	0.14722		-7191.21	0.14999	0.05095	0.0524984		-7190.49	0.15163	0.0593	0.0227889		0.048	0.1733	0.2768	0.0231	0.09	0.2567	0.104	0.2448	0.4248	0.0057	0.0709	0.0802	0.0011	0.0515	0.0208	0	0.012	0.0001	0.023	0.0608	0.3787	0.0668	0.1789	0.3734	0.0348	0.1849	0.1883	0.0041	0.0052	0.7769	0.0412	0.096	0.4286	0
DMRT2	NM_006557		-15335.1	0.21352		-15333.2	0.20963	0.30037	0.0492603		-15332.5	0.20859	0.30962	0.0224429		0.04	0.2086	0.1916	0.0305	0.1863	0.1637	0.1191	0.4725	0.2522				0.0266	0.121	0.22	0.0098	0.0323	0.3039	0	0	0.0001	0.0259	0.197	0.1312	0.1225	0.368	0.3328	0	0.1164	0.0001				0.0121
CELF2	NM_006561		-11422.6	0.18194		-11400.9	0.16288	0.5189	4.46791e-11		-11399	0.15959	0.49836	6.5703e-12		0.0313	0.3039	0.103	0	0.0735	0.0001	0.0011	0.1506	0.0076	0.0057	0.0692	0.0829	0.029	0.059	0.4923	0.0124	0.0638	0.1943	0	0.0251	0.0001	0.0045	0.4164	0.0107	0.0272	0.0711	0.3822	0	0.0195	0.0001	0	0.0302	0.0001	0.0206
FARS2	NM_006567		-13446.9	0.14682		-13445.6	0.14458	0.20483	0.10722		-13443.8	0.14268	0.22829	0.0140407		0.0594	0.3699	0.1607	0.0302	0.2055	0.1472				0.0278	0.1078	0.2577	0.0183	0.0562	0.3253	0.0122	0.0732	0.1671				0.056	0.7477	0.0748				0.0042	0.0242	0.1719	0.0071	0.055	0.1283	0.0061
CGRRF1	NM_006568		-9883.93	0.13934		-9883.9	0.13904	0.14991	0.812093		-9883.17	0.13737	0.18711	0.2168		0.0217	0.1818	0.1195	0.0075	0.0958	0.0786	0.0473	0.4908	0.0965	0.0055	0.0953	0.0577	0.0093	0.061	0.1527	0.003	0.0663	0.0453	0.0027	0.0442	0.0618	0.0288	0.2187	0.1317	0.0256	0.1485	0.172	0.0092	0.0753	0.1226	0.0813	0.1879	0.4326	0.0161
FAM189B	NM_006589		-18086.8	0.10134		-18070.5	0.09561	0.26782	1.08042e-08		-18070.6	0.09473	0.23751	1.17219e-08		0.0504	0.193099	0.1895	0.0046	0.0406613	0.0731	0.02	0.0582556	0.2897	0.0122	0.105016	0.1024	0.0175	0.173231	0.1415	0	0	0.0228	0.0007	0.0109763	0.0127	0.0265	0.0652615	0.3766	0.0111	0.0525594	0.1508	0.0027	0.0588525	0.0289	0.0034	0.0328077	0.0607	0.0125
TBR1	NM_006593		-9793.33	0.06666		-9792.78	0.06757	0.04561	0.294853		-9803.08	0.06475	0.05068	1.00137e-05		0.0008	0.00306506	0.1026	0.0012	0.0106073	0.0833	0.005	0.0145639	0.1385	0.0007	0.0060255	0.0976	0.0008	0.00791911	0.0317	0	0	0.0152	0	0	0.0203	0.0131	0.0322613	0.0833	0	0	0.0985	0	0	0.0272	0.0657	0.63396	0.0862	0.0006
NFAT5	NM_006599		-34354	0.15879		-34350.8	0.16057	0.09095	0.0112273		-34326.4	0.14887	0.37516	1.00031e-13		0.0525	0.1667	0.315	0.0294	0.0582	0.5052	0.0206	0.1406	0.1461	0.0375	0.1147	0.3265	0.0115	0.0447	0.2581	0.0042	0.0268	0.1553	0.0022	0.0193	0.1127	0.0263	0.2229	0.1181	0.0107	0.1158	0.092	0.0022	0.0226	0.0957	0.005	0.0443	0.1133	0.0035
MAP3K2	NM_006609		-18319.7	0.11378		-18315.9	0.11571	0.04006	0.005858		-18316.3	0.11606	0.05229	0.008894		0.0106	0.040612	0.1648	0.0028	0.0247504	0.1013	0.0692	0.201564	0.2674	0.0052	0.0447608	0.1006	0.003	0.0296967	0.0597	0.0006	0.0134255	0.0299	0.0014	0.0219526	0.0083	0.0036	0.00886571	0.1868	0.005	0.0236754	0.1762	0	0	0.0193	0.0014	0.013509	0.0624	0.0007
CHL1	NM_006614		-33753.1	0.13901		-33752	0.13777	0.16873	0.137498		-33752.6	0.1379	0.15638	0.282559		0.0485	0.2118	0.2292	0.0145	0.0869	0.1669	0.096	0.2752	0.349	0.0191	0.0812	0.2352	0.0181	0.0682	0.2655	0.0049	0.0427	0.1154										0	0.1029	0.0001	0.0153	0.0001	257.043
NES	NM_006617		-89511.5	0.57051		-89511.4	0.57104	0.55175	0.747377		-89511	0.57254	0.52952	0.354228		0.123	0.471253	0.226	0.0607	0.536553	0.1253	0.183	0.533039	0.3253	0.0468	0.402848	0.0952	0.0422	0.417733	0.0697	0.0167	0.373676	0.0283	0.025	0.392011	0.044	0.3994	0.983601	0.7599	0.1241	0.587624	0.2339	0	0	0				0.0556
SLC17A3	NM_006632		-22642.8	0.55135		-22642.7	0.55247	0.5197	0.748871		-22635.3	0.53102	0.85373	0.000119032		0.1778	0.3177	0.5598	0.0691	0.1096	0.6299	0.1221	0.2837	0.4302	0.0383	0.0633	0.6048	0.0325	0.0435	0.7483	0.017	0.0127	1.3352	0.0356	0.0096	3.6906	0.1246	0.3573	0.3486	0.1096	0.249	0.4402	0.0189	0.0285	0.6623	0.0489	0.0743	0.6578	0.0426
SDCCAG8	NM_006642		-24125.3	0.33898		-24125	0.33718	0.38681	0.425649		-24123.3	0.33338	0.44197	0.0478237		0.06	0.1362	0.4406	0.0246	0.0532	0.4629				0.0256	0.0884	0.2895	0.0146	0.0533	0.2745	0.007	0.0273	0.2564	0.007	0.0213	0.3304	0.2645	0.4588	0.5766	0.1361	0.235	0.5793	0.0055	0.026	0.2101	0.0274	0.0643	0.4261	0.0171
CPLX2	NM_006650		-2015.17	0.00087		-2015.03	0.00091	0.0001	0.595613		-2015.01	0.00092	0.0001	0.575828		0.0001	0.000383132	0.5391	0	0	0.2169	0.0028	0.00815579	0.4195				0.0027	0.026727	0.3079	0	0	0	0	0	0.0445	0.0026	0.00640301	0.6753	0	0	0.4318	0	0	0.1246	0	0	0.1661	0
CYP46A1	NM_006668		-14447	0.07654		-14441.5	0.07423	0.15596	0.00089891		-14443	0.07425	0.13119	0.00465145		0.1525	0.764	0.1997	0.0107	0.1494	0.0718	0.0064	0.5374	0.0119	0.0028	0.1152	0.0246	0.0045	0.1553	0.029	0.0238	0.1129	0.2112	0.0042	0.2264	0.0186	0.0187	0.7585	0.0246	0.0016	0.1195	0.013	0.0019	0.052	0.0362	0.0187	0.1909	0.098	0.0041
NMU	NM_006681		-5836.6	0.44007		-5836.59	0.43836	0.46517	0.872547		-5836.59	0.43836	0.46517	0.872547		0.5471	0.4533	1.2069	0.0256	0.0037	6.9415							0.0907	0.1332	0.6812	0.0043	0.0891	0.0487										0	0.0341	0.0001				0
C1QL1	NM_006688		-4302.01	0.02588		-4300.69	0.02513	0.06477	0.104248		-4301.67	0.02545	0.03982	0.405672		0.0017	0.2634	0.0065	0	0.1381	0.0001	0.0046	0.3446	0.0132	0.0161	0.1725	0.093	0.0031	0.1223	0.0251	0.0031	0.0806	0.0389	0	0.0452	0.0001	0.0015	0.2406	0.0061	0.0819	0.4726	0.1733	0	0	0.0001				0.0015
MMP24	NM_006690		-18897.2	0.13209		-18856.8	0.11791	0.38491	0		-18855	0.11465	0.33292	0		0.0197	0.281	0.0701	0	0.0721	0.0001	0.0055	0.3156	0.0173	0.0094	0.1259	0.0751	0.0016	0.113	0.0143	0.0315	0.0493	0.6391	0	0.0123	0.0001	0.0016	0.3477	0.0045	0	0.1953	0.0001	0	0.0415	0.0001	0.0138	0.0894	0.1543	0.0088
LOC643446	NM_006711		-7495.73	0.02487		-7495.73	0.02484	0.02559	0.961534		-7495.59	0.02515	0.01846	0.594042		0	0	0.229	0	0	0.2196	0.0085	0.0247586	0.4571	0.0029	0.0249628	0.0741	0.0014	0.0138585	0.1491	0	0	0.0561	0	0	0.1875	0.0028	0.00689555	0.3033	0.0044	0.0208344	0.2999	0	0	0.0591	0	0	0.0601	0
LRBA	NM_006726		-69679.2	0.17185		-69675	0.16997	0.23337	0.00387065		-69673.9	0.16921	0.22888	0.00107594		0.2744	1.05132	0.3884	0.012	0.106073	0.1047	0.0341	0.0993258	0.2598	0.016	0.137726	0.0791	0.0139	0.137595	0.0498	0.0049	0.109641	0.0243	0.0068	0.106627	0.0393	0.0249	0.0613212	0.2103	0.0243	0.115063	0.1632	0	0	0				0.0103
CDH10	NM_006727		-20352	0.05473		-20349.2	0.05557	0.02428	0.0189118		-20349.2	0.05557	0.02428	0.0189118		0.0081	0.2051	0.0394	0.0054	0.1119	0.0484	0.0112	0.3011	0.0373	0.0026	0.0848	0.031	0.0043	0.0832	0.0521	0.0017	0.0341	0.049	0.0029	0.1133	0.0256	0.0107	0.3398	0.0314	0.0052	0.2011	0.026	0	0.0248	0.0001	0.0178	0.1141	0.1557	0.0023
HIVEP2	NM_006734		-70510.1	0.12885		-70510.1	0.12871	0.13401	0.755606		-70505.3	0.12697	0.17147	0.0019039					0.0102	0.0877	0.1163	0.0449	0.3321	0.1351				0.0132	0.091	0.1451	0.005	0.0395	0.1276	0.006	0.064	0.0936	0.0528	0.5671	0.0932	0.0241	0.1786	0.1348	0.0086	0.0564	0.1521	0.0233	0.1082	0.2154	0.0134
LOC440917	NM_006761		-4046.46	0.10571		-4030.53	0.08061	0.5681	1.65025e-08		-4007.64	0.05959	0.74805	0		0	0.0835	0	0	0.0395	0	0	0.1105	0	0	0.081	0	0	0.0492	0	0	0	0	0	0.0092	0	0	0.0797	0	0.0035	0.0408	0.0153874	0	0.0269	0	0	0.0167	0	0
BTG2	NM_006763		-3700.49	0.0513		-3698.48	0.05278	0.01013	0.0446524		-3699.87	0.0525	0.02723	0.263485		0.063	0.241373	0.4253	0.007	0.0618759	0.0456	0.0224	0.0652463	0.2982	0.0132	0.113624	0.195	0.003	0.0296967	0.1547	0	0	0.0382	0.0086	0.134852	0.0543	0.0189	0.046545	0.6711	0.0253	0.119798	0.3176	0.0162	0.353115	0.0843	0.0277	0.267286	0.1807	0.0228
MARCO	NM_006770		-31216.9	0.64695		-31216.8	0.64876	0.60856	0.64379		-31216.9	0.64819	0.62902	0.799368		0.1975	0.3496	0.565	0.1431	0.1837	0.7787	0.1726	0.3023	0.5709	0.1006	0.1255	0.8015	0.1615	0.1887	0.8554	0.0908	0.0917	0.9898	0.0086	0.0233	0.3712	0.26	0.4751	0.5473				0.0604	0.0821	0.7356	0.0722	0.0777	0.9302	0.1888
QKI	NM_006775		-12514.7	0.25509		-12508.4	0.24434	0.55685	0.000404882		-12512.5	0.24798	0.38459	0.0371827		0.0164	0.0963	0.1699	0.1674	0.3024	0.5537	0.0017	0.4034	0.0041	0	0.1087	0.0001	0.0048	0.0306	0.1562	0	0.051	0.0001	0.0368	0.1237	0.2973	0.0043	0.184	0.0232	0	0.178	0.0001	0	0.0166	0.0001	0	0.0167	0.0001	0
Morf4L1	NM_006791		-8599.39	0.10571		-8594.26	0.10854	0.01799	0.00135273		-8592.53	0.10929	0.01486	0.000211277		0.0013	0.0854	0.0156	0	0.0439	0.0001	0.0037	0.3124	0.0118	0	0.0937	0.0001	0.0018	0.0218	0.0837	0.015	0.0445	0.3361	0.0013	0.0157	0.0846	0	0.3955	0.0001				0.1436	0.1008	1.4252	0	0.1602	0.0001	0
SERINC3	NM_006811		-19290.1	0.31564		-19289.4	0.31788	0.24112	0.227598		-19289.2	0.31874	0.24558	0.179861		0.0922	0.1906	0.484	0.0256	0.0585	0.4383	0.1115	0.3317	0.3362	0.0229	0.1308	0.1748	0.0284	0.0761	0.373	0.0075	0.0341	0.2194	0.0263	0.0606	0.4336	0.1293	0.5741	0.2252	0.0576	0.1511	0.381	0.0195	0.0579	0.3373	0.0095	0.0654	0.1449	0.0202
PSMF1	NM_006814		-6903.75	0.19605		-6903.19	0.1934	0.27139	0.289361		-6902.1	0.19014	0.30374	0.0686874		0.0393	0.1516	0.2593	0.0097	0.1049	0.0925	0.0391	0.2147	0.182	0.029	0.1004	0.2885	0.0048	0.071	0.0681	0.0196	0.0179	1.0957	0.003	0.0476	0.0627	0.0349	0.2626	0.1328	0.0142	0.1591	0.089	0.0017	0.0342	0.0498	0.0102	0.0688	0.1485	0.0119
STIP1	NM_006819		-16349.8	0.08075		-16345.1	0.07853	0.14757	0.00230767		-16347.3	0.07886	0.11963	0.025997		0.081	0.3784	0.2141	0.0036	0.1408	0.0255				0.0055	0.113	0.0485	0.0024	0.0764	0.0315	0.0333	0.1167	0.2854	0.0287	0.0762	0.3767	0.0469	0.8443	0.0555	0.0902	0.3421	0.2638							0.0077
ASCC3	NM_006828		-50544.9	0.11965		-50543.7	0.11883	0.14885	0.117073		-50543.7	0.11883	0.14885	0.117073		0.0604	0.1999	0.3021	0.0095	0.0668	0.1425	0.0324	0.232	0.1398	0.0472	0.103	0.4581	0.0104	0.0499	0.2082	0.0166	0.0231	0.721	0.0061	0.0251	0.2426	0.0589	0.3327	0.177	0.0142	0.1566	0.0909	0.0043	0.0245	0.1751	0.0038	0.0913	0.0414	0.0057
ZFHX3	NM_006885		-82253.1	0.09656		-82252.1	0.09708	0.0835	0.164374		-82219.8	0.09185	0.16404	0		0.0139	0.1717	0.0811	0.0046	0.1037	0.044	0.0131	0.2297	0.0571	0.0052	0.0683	0.0768	0.0056	0.0641	0.0868	0.0025	0.0294	0.0847	0.0028	0.054	0.0523	0.0388	0.4554	0.0853	0.009	0.1479	0.0611	0.0018	0.0405	0.0443	0.0035	0.0618	0.057	0.0032
HNMT	NM_006895		-8857.81	0.29025		-8852.32	0.27799	0.6118	0.000921222		-8851.51	0.27431	0.56658	0.00038609		0.0452	0.1494	0.3025	0.009	0.0812	0.1104	0.1103	0.331	0.3332	0.0882	0.1525	0.5786	0.0193	0.0778	0.2476	0.0043	0.037	0.1165	0.0061	0.0379	0.162	0.0349	0.2193	0.159	0.0387	0.1573	0.246	0.0094	0.023	0.4073	0.0233	0.0537	0.4343	0.0064
RBBP6	NM_006910		-42989.7	0.11331		-42989.5	0.11305	0.12328	0.599203		-42989.7	0.11329	0.11382	0.973422		0.0141	0.1554	0.091	0.0093	0.0609	0.1533	0.0228	0.2157	0.1058	0.009	0.0926	0.0966	0.0075	0.043	0.1739	0.0036	0.0244	0.1468	0.0061	0.0348	0.1747	0.0232	0.2685	0.0863	0.0157	0.1599	0.0984	0.0132	0.0409	0.3232	0.1081	0.1714	0.6309	0
SC5DL	NM_006918		-10657.9	0.19663		-10657	0.19421	0.26674	0.197127		-10654.4	0.19015	0.32657	0.00814733		0.0541	0.2232	0.2423	0.0222	0.078	0.2842	0.0664	0.456	0.1456	0.0409	0.1296	0.3152	0.0217	0.0669	0.3244	0.0076	0.0164	0.4663	0.0125	0.008	1.5719	0.0762	0.7775	0.098	0.0373	0.2178	0.1711	0.0051	0.0338	0.1522	0.0297	0.1082	0.2747	0.0247
SCN1A	NM_006920		-37269.4	0.0408		-37269.1	0.04056	0.04799	0.449465		-37267	0.03992	0.05902	0.0271647		0.2551	0.3774	0.6761	0.0038	0.0706	0.0536	0.0112	0.3007	0.0374	0.0038	0.0778	0.0485	0.0033	0.0689	0.0479	0.0013	0.0351	0.0377	0	0.0465	0.0001				0.0076	0.1571	0.0482	0.0036	0.0783	0.0464				0
SFRS1	NM_006924		-5166.82	0.1673		-5153.97	0.14121	2.29453	3.96719e-07		-5163.83	0.14876	0.72359	0.0144662		0	0.0454	0.0001	0	0.0519	0.0001	0	0.1505	0.0001	0	0.0514	0.0001	0	0.0134	0.0001	0	0.0242	0.0001	0	0.0133	0.0001	0	0.154	0.0001	0	0.0754	0.0001	0	0.0145	0.0001	0	0.0265	0.0001	0
SOX10	NM_006941		-11344.1	0.05943		-11342.8	0.06037	0.02404	0.10432		-11341.3	0.06118	0.01993	0.0179456		0.0043	0.2435	0.0176	0.0014	0.1185	0.012	0.2225	0.7789	0.2857	0.0026	0.1253	0.021	0.0014	0.0893	0.0155	0	0.0359	0.0001							0	0.3909	0.0001	0	0.0561	0.0001	0.0018	0.1304	0.0137	0.0017
CLDN10	NM_006984		-6858.91	0.15891		-6855.37	0.16413	0.05775	0.0077602		-6855.55	0.165	0.07005	0.00953309		0.002	0.00766265	0.071	0.0041	0.0362416	0.0332	0.002	0.00582556	0.1275				0.0043	0.0425652	0.0919	0	0	0.0496	0.0042	0.0658578	0.0673	0.0117	0.0288136	0.332	0.01	0.0473508	0.2318	0.0016	0.0348756	0.0221	0.0105	0.101318	0.0844	0.0085
MAGED1	NM_006986		-19435.2	0.27616		-19435.2	0.27583	0.28349	0.881636		-19435	0.27763	0.25293	0.570608		0.0369	0.141376	0.1359	0.0166	0.146734	0.066	0.0309	0.0900049	0.1222				0.0093	0.0920597	0.0726	0.0043	0.096216	0.0423	0.0055	0.0862424	0.0216	0.0404	0.099493	0.1577	0.0096	0.0454568	0.0924	0.0044	0.0959078	0.0181	0.1443	1.3924	0.1627	0.0107
RPH3AL	NM_006987		-12683.7	0.19808		-12683.4	0.19941	0.16075	0.447013		-12683.4	0.19941	0.16075	0.447013		0.0598	0.3432	0.1743	0.0506	0.1298	0.3896	0.0316	0.1448	0.218				0.0388	0.165	0.2351	0.0242	0.0613	0.394	0.0368	0.1461	0.252	0.0684	0.565	0.1211	0.0862	0.2701	0.3191							0
ADAMTS1	NM_006988		-37538.2	0.16587		-37533.5	0.16804	0.10156	0.00215767		-37533.8	0.16849	0.11274	0.00300784		0.038	0.2536	0.1497	0.0183	0.1205	0.1517	0.0873	0.3803	0.2295	0.0112	0.1816	0.0618	0.0208	0.1325	0.157	0.0263	0.0758	0.3475	0.0121	0.0516	0.2352	0.123	0.9978	0.1233	0.0512	0.3223	0.159	0.0033	0.0355	0.0924	0.0031	0.088	0.0351	0.0084
BTN2A2	NM_006995		-21188.7	0.3022		-21187.2	0.29837	0.39278	0.0928262		-21185.6	0.29522	0.41369	0.0136805		0.162	0.8089	0.2003	0.0597	0.1106	0.5402				0.0366	0.1019	0.3593	0.0197	0.0892	0.2205	0.0132	0.0294	0.4501	0.0196	0.0739	0.2648	0.0796	0.4537	0.1755	0.0827	0.2667	0.3102	0.0163	0.0486	0.3348	0.0354	0.0985	0.3592	0.0348
PAPD7	NM_006999		-22654.3	0.11856		-22650.9	0.11614	0.19309	0.0090988		-22649.1	0.11489	0.19167	0.00134724		0.0429	0.5123	0.0838				0.0499	0.7422	0.0672	0.0597	0.2237	0.2667	0.0096	0.1284	0.0749	0.0221	0.0279	0.7932				0.0304	0.4901	0.0621				0.0065	0.0816	0.0793	0.0173	0.1325	0.1304	0.0043
TLE4	NM_007005		-19944.2	0.07395		-19938	0.07122	0.14048	0.00044523		-19938	0.07122	0.14047	0.000445232		0.0118	0.2102	0.0563	0	0.1088	0.0001	0.0026	0.2393	0.0107	0.0068	0.1149	0.0589	0	0.0698	0.0001	0.0085	0.0569	0.1498	0	0.06	0.0001	0.0038	0.3469	0.0109	0.0006	0.117	0.005	0	0.0398	0.0001	0.0208	0.1365	0.1521	0.0006
RTN4	NM_007008		-15777	0.34121		-15777	0.34159	0.33633	0.933246		-15777	0.34208	0.33188	0.86114		0.0468	0.2253	0.2075	0.0958	0.2851	0.336							0.0088	0.0513	0.1717	0.0363	0.0288	1.261	0	0.0082	0.0001	0.0117	0.1457	0.0804	0.0046	0.1114	0.0416	0	0.0338	0.0001	0	0.0424	0.0001	0.0086
RAPGEF4	NM_007023		-24720.7	0.12296		-24644.8	0.10525	0.52523	0		-24673.8	0.10735	0.34121	0		0.0064	0.0245205	0.13	0.0014	0.0123752	0.0559	0.0119	0.0346621	0.2353	0.0041	0.0352922	0.0585	0.0131	0.129676	0.0527	0.0066	0.14768	0.0274	0.0023	0.036065	0.0264	0.0077	0.0189628	0.2349	0.0091	0.0430893	0.1263	0.0041	0.0893686	0.0362	0.0308	0.297199	0.0898	0.0022
TRIOBP	NM_007032		-73831.8	0.2768		-73818.6	0.27073	0.41609	3.00126e-07		-73823.4	0.27167	0.3774	4.46361e-05		0.0664	0.2863	0.232	0.0076	0.0516	0.1471	0.1085	0.3378	0.3212							0.015	0.0366	0.4088	0.0302	0.0972	0.3104	0.1889	0.938	0.2014	0.0769	0.1932	0.3982	0.0164	0.0651	0.2526	0.0454	0.1268	0.3583	0.0047
BTN3A2	NM_007047		-18371.6	0.34558		-18368	0.33499	0.53976	0.00743712		-18371	0.33914	0.38308	0.288943																	0.0291	0.0416	0.7002	0.0115	0.1159	0.0994	0.0977	0.2578	0.3789				0	0	0.0001	0.0408	0.1663	0.2455
BTN3A1	NM_007048		-23737.3	0.34591		-23709.4	0.31876	0.83325	7.71605e-14		-23725.7	0.32184	0.50975	1.36411e-06					0.0144	0.0423	0.3392	0.074	0.234	0.3163	0.0399	0.1444	0.2765				0.0137	0.0391	0.3515	0.0381	0.0001	286.669	0.0727	0.4013	0.1812				0.0012	0	998.686	0.0353	0.1497	0.2356
PTPRT	NM_007050		-32765.6	0.05554		-32651.5	0.04654	0.26715	0		-32659.1	0.0456	0.22055	0		0.0027	0.2638	0.0103	0.0016	0.1189	0.0138	0.0396	0.4143	0.0956	0.0009	0.1202	0.0076	0.0851	0.256	0.3323	0.0028	0.0667	0.0416	0.0022	0.0652	0.0342	0.0116	0.3217	0.0361	0.0026	0.2454	0.0108	0.0012	0.0557	0.0213	0.0015	0.0864	0.0172	0.0009
FAF1	NM_007051		-12394.5	0.1232		-12387.8	0.11718	0.26481	0.000248156		-12391.5	0.11843	0.18971	0.0156021		0.0056	0.0849	0.0657	0.0025	0.0456	0.0542	0.0063	0.1181	0.0537	0.0128	0.0751	0.1707	0.0048	0.0447	0.1078	0.0027	0.022	0.1233	0	0.0226	0.0001	0.0049	0.1315	0.0369	0.0062	0.093	0.0672	0.0051	0.0362	0.141	0.019	0.0589	0.3231	0.002
ZWINT	NM_007057		-16117.3	0.42435		-16117	0.42678	0.3443	0.413113		-16117.1	0.42683	0.37481	0.533545		0.0963	0.1779	0.5414	0.0718	0.2825	0.2542	0.2297	0.6046	0.38	0.0437	0.0957	0.4569	0.038	0.0323	1.1779	0.0405	0.0639	0.6338	0	0.2223	0.0001				0.2984	0.4452	0.6702	0.0512	0.0863	0.5934	0.1392	0.1593	0.8734	0.013
CLTCL1	NM_007098		-43816.8	0.10907		-43778.1	0.1032	0.30499	0		-43797.8	0.1037	0.25015	6.64289e-10		0.0495	0.189651	0.2882	0.004	0.0353577	0.0001	0.1492	0.434587	0.5777							0.0139	0.311024	0.0374	0.005	0.0784022	0.0321	0.0106	0.0261046	0.2519	0.0623	0.294996	0.2397
USF1	NM_007122		-5992.38	0.02463		-5991.78	0.02408	0.05104	0.274307		-5991.94	0.02407	0.04446	0.347547		0	0.147	0.0001	0	0.0627	0.0001	0.0015	0.1805	0.0082	0.003	0.0423	0.0705	0.003	0.0698	0.043	0	0.0332	0.0001	0	0.1442	0.0001	0.0057	0.8961	0.0064	0.0015	0.1601	0.0091	0	0.0143	0.0001	0.006	0.0379	0.1574	0.0015
ZNF92	NM_007139		-26781.6	0.4351		-26778.2	0.44205	0.23702	0.00937308		-26778.2	0.44205	0.23702	0.00937308		0.2304	0.5703	0.404				0.2824	0.8362	0.3378	0.0362	0.1284	0.2817	0.0211	0.0475	0.444	0	0	27.7349										0.0048	0	585.272
ZNF184	NM_007149		-23560.7	0.18605		-23557.4	0.18795	0.08662	0.00960166		-23558.4	0.18815	0.11621	0.0322178		0.0241	0.1626	0.1484	0.0205	0.0983	0.2079	0.0488	0.2213	0.2207	0.0173	0.0811	0.2138	0.0142	0.0755	0.1878	0.0294	0.0393	0.7485	0.0132	0.0351	0.3754	0.0924	0.4765	0.194	0.0458	0.2913	0.1573	0.0049	0.006	0.8124	0.0161	0.0887	0.182	0.0121
TFEB	NM_007162		-12218.6	0.04728		-12215.4	0.04836	0.01869	0.0119233		-12216	0.04571	0.07369	0.0217514		0.043	0.5245	0.0819	0.0197	0.1775	0.1111	0.0153	0.4571	0.0334	0.0166	0.1104	0.1507	0.0039	0.0797	0.0493	0.018	0.0749	0.2408	0.004	0.0765	0.0522	0.0243	0.5728	0.0425	0.0051	0.2578	0.02	0.0109	0.0851	0.1279	0.0019	0.1621	0.0118	0.0008
SLC14A2	NM_007163		-28488.7	0.14399		-28484.7	0.14114	0.20444	0.00460867		-28486	0.14108	0.18393	0.0189848		0.0417	0.248	0.1682	0.0057	0.1595	0.0356	0.0354	0.4224	0.0838	0.0314	0.1256	0.2503	0.0312	0.1149	0.2718	0.0065	0.0469	0.1388	0.0091	0.0437	0.209	0.0497	0.4542	0.1095	0.0342	0.3056	0.112	0.0177	0.0493	0.3597	0.0196	0.0925	0.2118	0.0202
PICALM	NM_007166		-9689.07	0.06476		-9687.86	0.06621	0.03146	0.119991		-9688.53	0.06591	0.04403	0.300308		0.0341	0.1113	0.3061	0.0021	0.0341	0.0606	0.0052	0.1248	0.0418	0	0.0619	0.0001	0.0021	0.0304	0.0681	0.0007	0.0106	0.0621	0.0014	0.0124	0.1118	0.0065	0.1158	0.0565	0.0049	0.1078	0.0454	0	0.0205	0.0001	0.0021	0.0149	0.1382	0
CEP250	NM_007186		-90206.5	0.2434		-90194.7	0.23956	0.36778	1.26549e-06		-90180.6	0.23579	0.3909	6.02296e-13		0.111	0.425277	0.2873	0.0327	0.289049	0.0876	0.0801	0.233314	0.3639	0.0205	0.176461	0.0826	0.0194	0.192039	0.0696	0.0085	0.190194	0.0262	0.0093	0.145828	0.0244	0.097	0.238882	0.7411	0.1137	0.538379	0.3545	0.0068	0.148221	0.0266	0.0174	0.167898	0.0783	0.0138
BGLAP	NM_007221		-8269.97	0.23384		-8268.61	0.22996	0.3702	0.0993406		-8268.61	0.22996	0.3702	0.0993406					0.0255	0.1673	0.1527	0.0916	0.4419	0.2073	0.0265	0.1357	0.1956	0.0297	0.1372	0.2166	0.0165	0.0259	0.6375	0.0251	0.0602	0.4162	0.0908	0.4726	0.1921	0.0383	0.2097	0.1829	0.0087	0.0557	0.156	0.0133	0.0481	0.2758	0.0229
NXPH2	NM_007226		-9784.75	0.20705		-9778.66	0.21121	0.02862	0.000481373		-9773.16	0.21529	0.02876	1.46754e-06		0.0034	0.1436	0.0236	0	0.2844	0.0001	0.0023	0.2345	0.01	0.1861	0.0647	2.8767	0	0.0306	0.0001	0.0083	0.0882	0.094	0	0.0282	0.0001	0.0023	0.1924	0.0121	0.0023	0.1581	0.0149	0	0.0268	0.0001	0.0034	0.0636	0.0533	0.0034
POU6F2	NM_007252		-17437.5	0.22394		-17418.1	0.20725	0.50715	4.97674e-10		-17420.1	0.2055	0.43996	3.65613e-09		0.0336	0.2062	0.1627	0.0132	0.0555	0.2384	0.1025	0.2426	0.4226	0.0131	0.0764	0.1711				0.028	0.0429	0.653	0.0028	0.0507	0.0552	0.3091	0.8749	0.3532	0.0169	0.0912	0.185	0.0048	0.0376	0.1284	0.0097	0.0648	0.1505	0.0048
GABARAP	NM_007278		-1394.49	0.00175		-1394.47	0.00179	0.0001	0.836529		-1394.46	0.00182	0.0001	0.793926		0.0373	0.067	0.5562	0	0.0719	0.0001	0	0.1683	0.0001	0	0.0473	0.0001	0	0.0725	0.0001	0	0.0118	0.0001	0	0.0128	0.0001	0	0.0602	0.0001	0	0.0854	0.0001	0	0.0478	0.0001				0
GRIN1	NM_007327		-18395.7	0.0341		-18305.5	0.02649	0.18937	0		-18305.5	0.02649	0.18937	0					0.0012	0.0106073	0.0974	0.0033	0.00961218	0.3352				0.0012	0.0118787	0.1602	0	0	0.0555	0.0169	0.264999	0.1314	0.0223	0.0549182	0.38				0	0	0				0.0008
TRPA1	NM_007332		-38582.5	0.22118		-38581.3	0.21946	0.26851	0.133524		-38581.3	0.21946	0.26852	0.133524		0.057	0.1821	0.3127	0.0418	0.1445	0.2893	0.3085	0.6594	0.4679	0.0178	0.0972	0.1837	0.0276	0.1157	0.2389	0.0104	0.0299	0.3465	0.0209	0.046	0.4554	0.0496	0.2893	0.1714	0.0395	0.2044	0.193	0.0138	0.0299	0.4623	0.0259	0.1211	0.2136	0.0338
ATF6	NM_007348		-24039.1	0.2619		-24038.9	0.26275	0.22791	0.515562		-24039.1	0.2621	0.25677	0.907714		0.0355	0.1774	0.2004	0.0395	0.1297	0.3049	0.0486	0.2987	0.1628	0.0538	0.1353	0.3976	0.0122	0.0473	0.2578	0.0333	0.0445	0.7479	0.0095	0.1592	0.0595				0.0253	0.0805	0.3138	0.0053	0.057	0.0935	0.0108	0.0643	0.1677	0.0119
MMRN1	NM_007351		-47479.4	0.36583		-47479.3	0.36509	0.3842	0.653867		-47479.2	0.3646	0.38669	0.547234		0.0673	0.1688	0.3987	0.0358	0.0948	0.3772	0.1113	0.3352	0.3321	0.0324	0.0749	0.432	0.0285	0.0812	0.3515	0.0122	0.0294	0.4153	0.0116	0	431.586				0.0688	0.267	0.2577	0.017	0.0432	0.3931	0.0339	0.0961	0.3524	0.0316
LAMB4	NM_007356		-58945.3	0.25322		-58935.7	0.24666	0.39181	1.08565e-05		-58935.7	0.24666	0.39181	1.08565e-05		0.4604	0.5484	0.8396	0.0921	0.1693	0.5441										0.0143	0.0535	0.2673	0.0122	0.0521	0.2345	0.0785	0.2727	0.2877	0.0675	0.2807	0.2405	0.0109	0.0241	0.4515	0.0285	0.1018	0.2798
PLA2R1	NM_007366		-53955.7	0.34292		-53954.2	0.3452	0.28021	0.0831219		-53955.1	0.34098	0.37527	0.289048		0.0545	0.1655	0.3292	0.0206	0.0983	0.2099	0.0803	0.3778	0.2124	0.0193	0.0746	0.2589	0.0149	0.0592	0.2524	0.0169	0.0355	0.4752	0.0141	0.0047	2.9876	0.0949	0.256	0.3708	0.0405	0.2073	0.1952	0.0154	0.0854	0.1805				0.0119
CD93	NM_012072		-35500.5	0.28678		-35500.4	0.2862	0.30033	0.725293		-35500.3	0.28781	0.27175	0.616636		0.1317	0.5378	0.2448	0.0979	0.3405	0.2875	0.1367	0.3866	0.3535	0.0462	0.151	0.3062	0.0364	0.1522	0.2391	0.0367	0.086	0.4263	0.042	0.1077	0.3902	0.1241	0.4836	0.2566	0.0862	0.3297	0.2616	0.0233	0.08	0.2916	0.0453	0.1766	0.2567	0.0292
AK5	NM_012093		-15746.8	0.1246		-15746.8	0.1247	0.1213	0.912316		-15743.5	0.12129	0.1957	0.0102426		0.0231	0.1993	0.116	0.0089	0.0905	0.0984	0.023	0.2013	0.1141	0.0334	0.1395	0.2394	0.01	0.0814	0.1231	0.0038	0.0318	0.1191	0.0019	0.0336	0.0555	0.0122	0.2607	0.0466	0.017	0.221	0.0767	0.0006	0	106.463				0.0218
TRIM29	NM_012101		-16449.9	0.06821		-16449.8	0.06839	0.0628	0.731317		-16431.4	0.06313	0.1565	1.1616e-09		0.055	0.3874	0.1418	0.0031	0.1875	0.0166	0.0381	0.4871	0.0782	0.0282	0.1998	0.1413	0.0286	0.1459	0.1956	0.0031	0.0468	0.0664	0.0082	0.1617	0.051	0.0417	0.9045	0.0461	0.0164	0.2503	0.0656	0.0107	0.0735	0.1454	0.0106	0.1668	0.0637	0.0193
RERE	NM_012102		-37278.1	0.06339		-37277.4	0.06283	0.07517	0.237581		-37276.9	0.06245	0.07564	0.121932		0.0358	0.2649	0.1351	0.0055	0.0849	0.0653	0.0168	0.2317	0.0726				0.0057	0.1002	0.0564	0.0021	0.0368	0.0558	0	0.1105	0.0001	0.0138	0.3036	0.0454	0.0108	0.2608	0.0415	0.0026	0.0289	0.0882	0.0107	0.0916	0.1164	0.0033
BACE1	NM_012104		-9859.69	0.03502		-9859.27	0.03466	0.0536	0.358841		-9859.49	0.03469	0.04373	0.53477		0.0099	0.152	0.065	0.0055	0.1003	0.0549	0.008	0.3647	0.022	0.01	0.1104	0.0908	0.0057	0.0544	0.1051	0	0.0498	0.0001	0.0042	0.0831	0.0502	0.0095	0.7482	0.0127	0.002	0.1177	0.0166	0.0009	0.0268	0.0326	0.0069	0.0699	0.0983	0.0027
STAP1	NM_012108		-9955.43	0.28796		-9955.22	0.28961	0.24113	0.520641		-9955.22	0.28961	0.24113	0.520641		0.0262	0.1488	0.1762	0.0105	0.064	0.1645	0.0657	0.2398	0.2741	0.016	0.0748	0.2141	0.0299	0.0603	0.4952	0.0199	0.0361	0.5509	0.0076	0.039	0.1938	0.0363	0.253	0.1433	0.0466	0.2012	0.2318	0.011	0.0305	0.3611	0.0167	0.0468	0.3581	0.0061
CD2AP	NM_012120		-20740.3	0.25188		-20739.7	0.25367	0.20553	0.285108		-20739.4	0.2545	0.20215	0.183533		0.029	0.1693	0.171	0.0141	0.0616	0.2297	0.0676	0.3286	0.2056	0.0208	0.0712	0.2918	0.0179	0.0517	0.3454	0.0117	0.0166	0.706	0.016	0.0152	1.0563	0.1057	0.3175	0.3329	0.0329	0.199	0.1652	0.0218	0.0278	0.784	0.0473	0.087	0.5441	0.0115
LOC727896	NM_012124		-7073.8	0.08592		-7072.63	0.08375	0.13176	0.127098		-7073.43	0.08453	0.10721	0.39044		0.0823	0.3698	0.2225	0.0097	0.0913	0.1066	0.1257	0.454	0.2769	0.0091	0.0839	0.1088	0.0078	0.0829	0.0936	0.0107	0.0067	1.583	0.0146	0.1959	0.0744	0.0172	0.0871	0.1979				0.0013	0.0363	0.0362	0.0121	0.1324	0.0913	0.0022
CHRM5	NM_012125		-14690.9	0.12105		-14680.4	0.11626	0.31774	4.68002e-06		-14678.9	0.11445	0.27092	1.01979e-06		0.0277	0.2155	0.1285	0.0087	0.092	0.0949	0.0211	0.3028	0.0696	0.0126	0.0952	0.1325	0.0187	0.1109	0.1684	0.0019	0.0358	0.0523	0.0045	0.0551	0.0812	0.0302	0.3621	0.0833	0.0246	0.2434	0.1009	0.0017	0.044	0.0391	0.0102	0.0655	0.1554	0.005
LMOD1	NM_012134		-25331.2	0.17525		-25324.3	0.1711	0.31473	0.000213452		-25326.9	0.17112	0.26306	0.0032452		0.0377	0.1727	0.2182	0.0674	0.1634	0.4123	0.1224	0.7345	0.1666	0.0882	0.2193	0.4021	0.0208	0.0947	0.2191							0.0642	0.7065	0.0908	0.0447	0.2335	0.1915	0.0446	0.1435	0.3111	0.0177	0.1605	0.1103	0.0496
EHF	NM_012153		-7068.2	0.06729		-7067.64	0.0664	0.10023	0.290427		-7066.62	0.06528	0.11111	0.0762367		0.0088	0.1603	0.0548	0.0029	0.0959	0.0302	0.0072	0.3232	0.0223	0.0102	0.108	0.0945	0.0058	0.0495	0.1175	0	0.037	0.0001	0.0019	0.0737	0.026	0.0087	0.1678	0.0519	0.0146	0.2192	0.0664	0.0029	0.076	0.0376	0.0101	0.218	0.0466	0.0087
FBXO3	NM_012175		-12748.6	0.10199		-12737	0.09655	0.29169	1.35127e-06		-12739.6	0.09686	0.24442	2.10424e-05		0.0532	0.2325	0.2287	0.0024	0.0887	0.0272	0.1188	0.4356	0.2726	0.0019	0.0959	0.0196	0	0.0639	0.0001	0.0051	0.026	0.1948	0.0152	0.0371	0.411	0.078	0.4651	0.1678	0.0159	0.2273	0.07	0	0.0539	0.0001	0.0464	0.1413	0.3281	0.0038
ALDH1L1	NM_012190		-27016.7	0.09255		-27016.7	0.09247	0.09433	0.908036		-27011.1	0.08924	0.13162	0.000792087		0.0587	0.3194	0.1837	0.0131	0.2117	0.0618	0.0425	0.2914	0.1458	0.0089	0.1287	0.0693	0.0057	0.1117	0.0514	0.0119	0.0656	0.1814	0.007	0.1283	0.0544	0.0271	0.5734	0.0473	0.0791	0.2836	0.279	0.0127	0.089	0.143	0.0199	0.1606	0.1238
C11orf41	NM_012194		-80700.4	0.35863		-80698.6	0.35624	0.42538	0.0629697		-80668.6	0.34248	0.6066	0		0.0787	0.2032	0.3875	0.0318	0.1085	0.2928	0.0988	0.3047	0.3244	0.0389	0.0944	0.412	0.0242	0.0523	0.4636	0.0203	0.0417	0.4869	0.0216	0.0475	0.455	0.214	0.4331	0.494	0.0826	0.2171	0.3807				0	0.0124	0.0001
GTF3C4	NM_012204		-21516.3	0.05771		-21504.7	0.05562	0.1552	1.53378e-06		-21486.7	0.0534	0.20081	1.42109e-14		0.034	0.1647	0.2067	0.0109	0.0851	0.1277	0.0234	0.3496	0.0669	0.0034	0.0641	0.0533	0.0031	0.0714	0.0437	0.0036	0.0489	0.0735				0.0474	0.8649	0.0548	0.0117	0.0002	53.5737	0.002	0.0261	0.0752	0.0058	0.0983	0.0589	0.0048
MGAT4A	NM_012214		-14222.7	0.10012		-14200	0.09252	0.37771	1.58897e-11		-14206.2	0.09243	0.26763	9.29061e-09		0.0485	0.1677	0.2891	0.0062	0.0749	0.0831	0.0295	0.1665	0.177	0.0097	0.1314	0.0735	0.0179	0.1355	0.1322	0.005	0.0221	0.2269	0.0031	0.0164	0.191	0.0327	0.3265	0.1001	0.0301	0.2094	0.1436	0.0051	0.0047	1.093	0.0083	0.0794	0.1044	0.0064
NT5C2	NM_012229		-11104.8	0.02081		-11102.9	0.02134	0.0001	0.0479502		-11104.2	0.02024	0.03256	0.261845		0.0008	0.1316	0.0062	0	0.0691	0.0001	0.0041	0.2439	0.0168	0	0.1072	0.0001	0.0049	0.0475	0.1023	0	0.026	0.0001	0	0.0117	0.0001	0	0.3969	0.0001	0.0029	0.1851	0.0159	0.0025	0.04	0.0624	0.0016	0.0462	0.0351	0
PRDM2	NM_012231		-58366.3	0.17212		-58364.4	0.17099	0.21922	0.056335		-58363.1	0.16999	0.21874	0.0115923		0.0306	0.1841	0.1663	0.0159	0.1233	0.1291	0.0641	0.513	0.1249	0.0151	0.0686	0.2196	0.0161	0.0729	0.2215	0.0163	0.0616	0.2653	0.0072	0.0672	0.1075	0.0241	0.2163	0.1115				0.0067	0.0363	0.1846	0.0324	0.115	0.2816	0.0119
RYBP	NM_012234		-17614.9	0.4849		-17609	0.46163	0.7272	0.000575598		-17610.6	0.46421	0.67972	0.00321504		0.0665	0.1664	0.3994	0.0751	0.0971	0.7736	0.1898	0.5672	0.3347							0.0763	0.1337	0.5703	0.0391	0.1107	0.3535	0.0173	0.2897	0.0597	0	0.1129	0.0001	0.0841	0.1407	0.5976	0.149	0.1606	0.9278	0.0782
SLC35A3	NM_012243		-6623.58	0.07958		-6613.61	0.07155	0.26339	7.94904e-06		-6608.23	0.06819	0.28577	3.01012e-08		0.2103	0.4749	0.4427	0.0014	0.0696	0.0201	0.0174	0.1402	0.1239	0.0083	0.0488	0.1704	0.0014	0.0514	0.0273	0.0022	0.0093	0.2397	0.0013	0.0145	0.0862	0.0088	0.2667	0.0331	0.0129	0.1165	0.1106	0.0066	0.0201	0.3261	0.0028	0.0313	0.0887	0
RRAS2	NM_012250		-5085.89	0.13193		-5084.86	0.13367	0.04969	0.151301		-5085.74	0.13295	0.10605	0.589987		0.0221	0.2159	0.1022	0.1235	0.2661	0.4643	0.0123	0.4841	0.0255	0.0577	0.17	0.3394	0.0033	0.0515	0.0643	0	0.0244	0.0001	0	0.0356	0.0001	0.0099	0.3242	0.0305	0.0033	0.2375	0.014	0.0116	0.1015	0.1142	0.0125	0.15	0.0835	0
HS2ST1	NM_012262		-6735.63	0.05169		-6715.68	0.04454	0.32337	2.67635e-10		-6720.79	0.04485	0.21795	5.12348e-08		0.0025	0.0999	0.0253	0	0.0726	0.0001	0.0089	0.1878	0.0475	0.0025	0.0488	0.0519	0.0025	0.0407	0.0622	0	0.0153	0.0001	0.0013	0.0054	0.2325	0.0025	0.1305	0.0194	0.0013	0.1552	0.0082	0	0.0572	0.0001	0	0.1323	0.0001	0.0013
TTLL1	NM_012263		-10940.4	0.02516		-10939.8	0.02546	0.01378	0.258649		-10940.4	0.02512	0.02622	0.904457		0.0046	0.0176241	0.3205	0.0031	0.0274022	0.2001				0.0031	0.0266843	0.1537	0.0011	0.0108888	0.1329	0.002	0.0447516	0.1071				0.0085	0.0209329	0.9359	0.0907	0.429472	0.4525	0	0	0.066	0	0	0.1972	0.0062
KCND2	NM_012281		-13002.8	0.01666		-13002.6	0.01646	0.02317	0.489751		-13002.3	0.01629	0.02489	0.290345		0.0015	0.1653	0.009	0	0.1211	0.0001	0.0057	0.479	0.012	0.0022	0.0531	0.0422	0	0.0648	0.0001	0	0.0373	0.0001	0	0.1394	0.0001	0.0001	0.5259	0.0001	0.0007	0.1304	0.0056	0	0.0285	0.0001	0.0022	0.0711	0.0314	0.0007
PXDN	NM_012293		-49957.9	0.07577		-49956.7	0.07538	0.09697	0.127165		-49956.3	0.0751	0.09476	0.07305		0.012	0.0459759	0.296	0.0171	0.151154	0.2253	0.0223	0.064955	0.3507	0.0191	0.16441	0.191	0.0119	0.117797	0.1316				0.0054	0.0846744	0.075	0.0223	0.0549182	0.4139				0.0181	0.39453	0.1262	0.0167	0.161144	0.1789	0.0249
RAPGEF5	NM_012294		-24167.5	0.13582		-24150.1	0.12987	0.3412	3.39053e-09		-24138	0.12587	0.34482	1.56541e-14		0.0159	0.1575	0.1006	0.0069	0.0728	0.0944	0.061	0.415	0.147	0.0088	0.0578	0.1531	0.0051	0.0564	0.0907	0.0057	0.0335	0.1709	0.0066	0.0336	0.1961	0.0357	0.3005	0.1187	0.0117	0.1466	0.0798	0	0.0368	0.0001	0.0056	0.0795	0.0699	0.0037
GAB2	NM_012296		-20755.8	0.13139		-20699.6	0.11693	0.52324	0		-20709.6	0.11664	0.40331	0		0.0223	0.3202	0.0698	0.0565	0.1082	0.5226	0.0273	0.3522	0.0776	0.0332	0.119	0.2787	0.0093	0.0356	0.2617	0.0043	0.0214	0.2014	0.0058	0.0799	0.073	0.0678	0.9044	0.075	0.0108	0.1641	0.0659	0.023	0.0321	0.7171	0.0119	0.1454	0.0819	0.0025
MAGI2	NM_012301		-41471.9	0.20408		-41416.3	0.19039	0.5862	0		-41416.3	0.1904	0.58614	0		0.0173	0.0662819	0.1329	0.007	0.0618759	0.0657	0.0688	0.200399	0.2766	0.0184	0.158384	0.0922	0.0362	0.35834	0.1023	0.0001	0.00223758	0.0354	0.0044	0.0689939	0.0269	0.084	0.206867	0.2657	0.0074	0.0350396	0.1278	0.0117	0.255028	0.0508	0.026	0.250882	0.1655	0.0127
MAPK8IP2	NM_012324		-25616.4	0.10356		-25612.4	0.10135	0.15547	0.00485738		-25610.6	0.10037	0.15629	0.000704015		0.0566	0.216853	0.378	0.0669	0.591357	0.2854	0.1331	0.387691	0.7417				0.0169	0.167291	0.0813				0.0692	1.08509	0.1414	0.0706	0.173866	0.5084				0.0076	0.165659	0.0896	0.0135	0.130266	0.185	0.0122
MMD	NM_012329		-6249.29	0.12477		-6245.7	0.12792	0.01688	0.00738812		-6245.7	0.12792	0.01688	0.00738812		0.0038	0.0885	0.0435	0	0.067	0.0001	0.1529	0.4403	0.3472	0	0.0887	0.0001	0.004	0.0297	0.1348	0	0.0455	0.0001	0.0317	0.0605	0.5238	0.0699	0.2232	0.3133	0.1322	0.2416	0.5472	0	0.0254	0.0001	0	0.0343	0.0001	0
MSRA	NM_012331		-6924.67	0.15879		-6924.17	0.15689	0.2148	0.315903		-6924.17	0.15689	0.2148	0.315903					0.0178	0.2618	0.0681	0.0385	0.3446	0.1118	0.0511	0.2223	0.23	0.0341	0.1159	0.2939	0.0151	0.0665	0.2265	0.0768	0.2463	0.3117	0.0554	0.5869	0.0945				0.0083	0.0409	0.202	0.0209	0.0648	0.3231	0.0263
MYCBP	NM_012333		-1508.91	0.15412		-1508.91	0.15437	0.15051	0.97115		-1508.67	0.15969	0.10132	0.4836		0.011	0.0421446	0.0751	0	0	0.0252	0.0042	0.0122337	0.0265	0	0	0.0395	0	0	0.0122	0.0036	0.0805529	0.0118	0	0	0.0215	0.0146	0.0359554	0.1095	0.0084	0.0397747	0.0251	0	0	0.0126	0	0	0	0.0084
OR1C1	NM_012353		-7320.31	0.29541		-7359.09	0.27283	0.49813	0		-7316.5	0.2742	0.50093	0.00576798					0.021	0.185628	0																						0.0235	0.512235	0	0.2202	2.12478	0.1472
OSTF1	NM_012383		-7323.04	0.12562		-7322.12	0.12728	0.05278	0.17596		-7321.84	0.1278	0.05451	0.122001		0.0042	0.1019	0.0411	0.0064	0.1017	0.0633	0.2194	0.5415	0.4052	0.0041	0.0766	0.0538	0.0021	0.0789	0.0272	0.0248	0.0632	0.3929	0	0	0.0001	0.0184	0.3654	0.0502	0.0021	0.2371	0.0088	0.0057	0.0122	0.4661	0.0874	0.2201	0.3972	0.0041
SEZ6L2	NM_012410		-20591.5	0.04743		-20591.5	0.04731	0.05153	0.758778		-20591.5	0.04763	0.04329	0.68741		0.0083	0.0318	0.286	0.0019	0.0167949	0.1094	0.0147	0.0428179	0.3072	0.0241	0.207449	0.1512	0.0076	0.0752316	0.0979	0.0014	0.0313261	0.0336	0.0004	0.00627217	0.0407	0.0111	0.0273359	0.3141	0.0095	0.0449833	0.181	0.0007	0.0152581	0.0283	0.0147	0.141845	0.1115	0.0037
RSU1	NM_012425		-5652.2	0.03964		-5651.46	0.03868	0.0701	0.226038		-5652.14	0.03933	0.0459	0.736286					0	0.0817	0.0001	0.0066	0.174	0.038	0.0032	0.0699	0.0463				0	0.0572	0.0001	0.0016	0.0012	1.319	0.014	0.932	0.015	0.0115	0.1585	0.0725	0	0.0395	0.0001	0.0032	0.1271	0.0252	0.0016
SSBP2	NM_012446		-8631.91	0.21716		-8625.97	0.22069	0.0001	0.000568454		-8621.42	0.22344	0.0001	4.67148e-06		0.0012	0.0702	0.0177	0	0.0258	0.0001	0.0258	0.0969	0.2661	0.1172	0.1454	0.8063	0.0623	0.1092	0.5708	0	0.0107	0.0001	0	0	0.0001	0	0.0602	0.0001	0	0.0876	0.0001	0	0.0037	0.0001	0.0145	0.0514	0.2812	0.0012
TIAM2	NM_012454		-49140.5	0.13734		-49140.4	0.13758	0.12859	0.641946		-49139.7	0.13817	0.1187	0.206722		0.1196	0.7202	0.166	0.0158	0.1686	0.0934	0.0761	0.6806	0.1119				0.028	0.1238	0.2258	0.0243	0.1261	0.1927				0.0991	0.8916	0.1111	0.0638	0.2167	0.2945	0.0119	0.0472	0.2522	0.0199	0.1275	0.1563	0.0153
TLL1	NM_012464		-26075.8	0.09843		-26059.7	0.09391	0.22553	1.27124e-08		-26063.3	0.09399	0.19245	5.41431e-07					0.0016	0.0583	0.0272	0.024	0.2739	0.0878	0.0092	0.1242	0.0739	0.0225	0.1661	0.1356	0.0042	0.0495	0.0842	0.0023	0.0339	0.0666	0.0164	0.286	0.0572	0.0109	0.2163	0.0506	0.0015	0.0257	0.0591	0.0055	0.0568	0.0963	0.0047
TLL2	NM_012465		-31724.9	0.12519		-31675.6	0.11533	0.36245	0		-31687.7	0.11555	0.28465	0		0.0209	0.2432	0.086	0.0074	0.1041	0.0709	0.0459	0.3322	0.1381	0.0101	0.1353	0.0749	0.011	0.0857	0.1287	0.0086	0.0714	0.1206	0.0153	0.0829	0.184	0.0272	0.3232	0.0842	0.0428	0.2851	0.15	0.0068	0.0559	0.1223	0.0102	0.1039	0.0984	0.0088
TRPC5	NM_012471		-17813.3	0.03591		-17813.2	0.0358	0.03942	0.78984		-17812.6	0.0353	0.04844	0.253326		0.0036	0.1728	0.0208	0.0005	0.0827	0.0057	0.0076	0.2689	0.0282	0.0024	0.0517	0.0458	0.0014	0.0416	0.0341	0	0.0235	0.0001	0	0.0327	0.0001	0.0121	0.1962	0.0614	0.0019	0.1791	0.0105	0.0014	0.0363	0.0388	0.0009	0.0565	0.0166	0.0014
UCK2	NM_012474		-6979.97	0.10212		-6977.74	0.10376	0.02726	0.034817		-6977.74	0.10376	0.02726	0.034817		0.0306	0.2659	0.1152	0.0095	0.1953	0.0484	0.0133	0.4736	0.028	0.0091	0.1383	0.0656	0	0.0828	0.0001	0.008	0.0829	0.0968	0.0025	0.1964	0.0126				0.0026	0.1581	0.0166	0	0.0375	0.0001	0.0868	0.1836	0.4726	0
STK39	NM_013233		-19311.2	0.23202		-19308.6	0.22756	0.33419	0.0228838		-19311	0.23045	0.25671	0.479477		0.008	0.1326	0.0602	0.0198	0.0751	0.2632	0.0592	0.323	0.1833	0.022	0.0922	0.239	0	0.0346	0.0001	0.0154	0.0104	1.4781	0	0.0791	0.0001	0.002	0.1581	0.0125	0.2245	0.2918	0.7696	0	0.0386	0.0001	0.0064	0.07	0.092	0.001
MKLN1	NM_013255		-15610.5	0.07479		-15601.6	0.07142	0.17166	2.44965e-05		-15601.6	0.07142	0.17166	2.44965e-05					0.001	0.0979	0.0099	0.0816	0.4509	0.181	0.0012	0.0786	0.0148	0.0006	0.0615	0.0094	0	0.0178	0.0001	0	0.0302	0.0001	0.034	0.3338	0.1018	0.0012	0.1042	0.0113	0	0.0263	0.0001	0.0006	0.0578	0.0102	0.0024
PPARGC1A	NM_013261		-15669.7	0.16295		-15639.6	0.14469	0.45665	8.54872e-15		-15637.2	0.14167	0.42397	0		0.009	0.0906	0.0995	0.0065	0.0305	0.2135	0.0483	0.2304	0.2097	0.0121	0.0408	0.2976	0.0073	0.0416	0.1765	0.0031	0.0268	0.1173	0.0017	0.0377	0.0443	0.0134	0.0992	0.1347	0.0153	0.0731	0.2091	0.0026	0.0278	0.0937	0.0022	0.0325	0.0674	0.0014
CTNNA3	NM_013266		-24643.3	0.13748		-24639.9	0.13489	0.22114	0.00896829		-24641.8	0.13545	0.18017	0.0806465		0.0132	0.1937	0.0681	0.006	0.0886	0.0681	0.2165	0.6013	0.3601	0.0072	0.0855	0.0841	0.0077	0.0769	0.1	0.003	0.0349	0.0864	0.002	0.0231	0.0886	0.0271	0.2619	0.1036	0.0099	0.2022	0.0488	0.0025	0.0348	0.0721	0.0046	0.0704	0.0649	0.0041
SLCO3A1	NM_013272		-19046.9	0.09196		-19039.9	0.09377	0.02609	0.000191081		-19046.8	0.09163	0.09851	0.687523		0.0081	0.2161	0.0377	0.0011	0.1288	0.0088	0.0071	0.2685	0.0265	0.0742	0.2534	0.293	0.003	0.0683	0.0443	0.0311	0.077	0.4033				0.0751	0.8155	0.092	0.0225	0.1237	0.1817	0	0.0435	0.0001	0.0024	0.0914	0.026	0.028
ANKRD11	NM_013275		-89466.6	0.12169		-89348.9	0.11226	0.28218	0		-89367	0.11161	0.25065	0								0.0553	0.545	0.1014	0.0084	0.1267	0.0664	0.0105	0.1035	0.1016							0.0605	0.5186	0.1168				0.0187	0.1169	0.16				0.0155
RACGAP1P	NM_013277		-15478.9	0.13701		-15466.9	0.13056	0.35677	9.93849e-07		-15465	0.12927	0.34833	1.36202e-07		0.0119	0.0455928	0.1221	0.0021	0.0185628	0.035	0.0124	0.0361185	0.1749				0.0053	0.0524641	0.0435	0.003	0.0671274	0.0464	0.0025	0.0392011	0.0129	0.0156	0.0384181	0.2303	0.0043	0.0203609	0.1657	0.0045	0.0980875	0.0323	0.0044	0.042457	0.0738	0.0022
SNX10	NM_013322		-7507.51	0.08034		-7507	0.08116	0.04021	0.313137		-7506.62	0.07833	0.12953	0.183696		0.0022	0.1929	0.0113	0.0073	0.0722	0.1006	0.0178	0.4169	0.0426	0.0106	0.1258	0.0845	0.0269	0.0804	0.3343	0.0235	0.015	1.5671	0.0027	0.0204	0.131	0.0086	0.4305	0.0201	0	0.1851	0.0001	0.0043	0.0486	0.0881	0	0.0729	0.0001	0.0043
PARVB	NM_013327		-9717.64	0.07691		-9717.19	0.07782	0.05917	0.341056		-9704.4	0.07068	0.21357	2.6596e-07		0.0184	0.4885	0.0376	0.0121	0.2855	0.0425	0.1125	0.5227	0.2153							0.0138	0.1301	0.1061	0.0261	0.0007	35.9193	0.0467	0.9418	0.0496				0.0228	0.0147	1.5457	0.0256	0.1617	0.1581	0.0072
NME7	NM_013330		-12645.5	0.20288		-12645.4	0.20334	0.18494	0.74556		-12644.7	0.20505	0.15046	0.211371		0.0137	0.1999	0.0685	0.0439	0.1354	0.3239	0.0597	0.2597	0.2299	0.088	0.2233	0.3942	0.0051	0.0615	0.0829	0.0276	0.0366	0.7565	0.0152	0.0542	0.2809				0.0196	0.1747	0.1124	0.0349	0.0512	0.6816	0.0075	0.0786	0.0954	0.0026
DSE	NM_013352		-24282.6	0.08045		-24279.4	0.0792	0.14084	0.0118179		-24277.8	0.07848	0.13947	0.00200375		0.0151	0.1485	0.1014	0.0044	0.0879	0.0502	0.023	0.2642	0.087	0.0064	0.089	0.0721	0.0111	0.0499	0.2214	0.0003	0.0219	0.0127	0.0033	0.0276	0.1206	0.0154	0.2256	0.0684	0.0088	0.1832	0.0482	0.0031	0.0315	0.099	0.0044	0.0392	0.1128	0.0054
ZDHHC8	NM_013373		-24477.8	0.10372		-24475.8	0.10188	0.13716	0.0447446		-24477.1	0.10245	0.11985	0.237323					0.0147	0.2024	0.0725	0.0385	0.4559	0.0844	0.0067	0.1555	0.0429	0.0063	0.1228	0.051	0.0055	0.0535	0.1022	0.0036	0.0646	0.0557	0.0212	0.3682	0.0576	0.0244	0.2694	0.0905	0.0036	0.1339	0.0266	0.0085	0.1092	0.0775	0.0097
PDCD6IP	NM_013374		-21017.2	0.13906		-21016.8	0.13975	0.11305	0.409173		-20993.8	0.12865	0.33405	8.21299e-12		0.0136	0.1662	0.0819	0.0078	0.0929	0.0842	0.009	0.2162	0.0416	0.0079	0.1453	0.0543	0.0119	0.066	0.1803	0	0.0186	0.0001	0.0018	0.0239	0.0746	0.0378	0.2147	0.1761	0.015	0.1429	0.1053	0.0011	0.0287	0.0368	0.0038	0.0542	0.0693	0.0069
PDZRN4	NM_013377		-25632.7	0.11104		-25610.1	0.10484	0.26738	1.79551e-11		-25610.1	0.10484	0.26737	1.79551e-11		0.0471	0.3076	0.1532	0.0069	0.0983	0.0705	0.0274	0.3518	0.078	0.0107	0.0814	0.1313	0.0099	0.0531	0.187	0.004	0.0355	0.1129	0.0052	0.0248	0.2105	0.0613	0.3501	0.175	0.0266	0.4542	0.0586	0.0041	0.0272	0.1494	0.0017	0.0742	0.023	0.0052
SLC25A24	NM_013386		-14568.5	0.17941		-14567.3	0.18143	0.11596	0.125939		-14567.6	0.1816	0.13316	0.185697		0.0168	0.0643662	0.1725	0.0126	0.111377	0.0701	0.0483	0.140687	0.3296	0.006	0.0516471	0.0705	0.0095	0.0940395	0.0454	0.0076	0.170056	0.0457	0.0149	0.233639	0.024	0.0634	0.156135	0.2561	0.0315	0.149155	0.2167	0.0063	0.137323	0.0616	0.0019	0.0183337	0.0939	0.0086
USP25	NM_013396		-33044.6	0.155		-33040.9	0.15247	0.2309	0.00607568		-33043.5	0.15348	0.19059	0.132764		0.0116	0.183	0.0635	0.0044	0.1122	0.0391	0.0194	0.2563	0.0758	0.0417	0.1021	0.4084	0.0123	0.0479	0.2565	0.0257	0.0373	0.691	0.0221	0.0506	0.4379	0.0176	0.2091	0.0841	0.0639	0.2439	0.2619	0.0087	0.0242	0.3605	0.0787	0.1821	0.4322	0.0026
ZNF224	NM_013398		-37507.8	0.30149		-37507.7	0.30255	0.27395	0.579838		-37507.5	0.30325	0.27107	0.460105		0.0805	0.2977	0.2703	0.0015	0	999				0.101	0.2675	0.3777	0.0919	0.2251	0.4084	0.0662	0.1117	0.5931	0.0097	0.0277	0.35	0.1406	0.4732	0.297	0.0475	0.2379	0.1998	0.0238	0.0154	1.5487	0.0201	0.1946	0.103
TNPO2	NM_013433		-21740.5	0.03138		-21684.5	0.02688	0.18064	0		-21702.8	0.02734	0.12242	0		0.0691	0.7752	0.0891	0.0151	0.1405	0.1074	0.0028	0.414	0.0067	0.0005	0.1451	0.0033	0.0016	0.1372	0.0113	0.0076	0.0383	0.199	0	0.0458	0.0001	0.0005	0.6738	0.0007	0.0059	0.2495	0.0236	0.0005	0.1394	0.0033	0	0.1407	0.0001	0
RAX	NM_013435		-8485.69	0.06734		-8485.69	0.06735	0.06717	0.992101		-8485.61	0.06784	0.06139	0.696633		0.0293	0.45	0.0652	0.0298	0.2384	0.125	0.1979	0.8489	0.2331	0.0141	0.118	0.1195	0.0153	0.1193	0.1279	0.0013	0.0404	0.0332	0.0032	0.0747	0.043	0.0563	0.2875	0.1957	0.0401	0.2653	0.1513	0.0078	0.0295	0.2632				0.0007
UBQLN1	NM_013438		-15027.8	0.12562		-15027.2	0.12657	0.08808	0.285432		-15027.7	0.12518	0.13544	0.730534		0.0385	0.1566	0.2458	0.0027	0.0765	0.0349	0.0161	0.2011	0.0803	0.0148	0.0625	0.2374	0.0038	0.0753	0.0505	0.0062	0.0159	0.3891	0	0.0411	0.0001	0.0201	0.2162	0.0929	0.0104	0.1508	0.0691	0.0037	0.0414	0.0904	0.0048	0.0511	0.0939	0.0079
PCDHA9	NM_014005		-35624.9	0.26824		-35615.3	0.25876	0.45726	1.17875e-05		-35615.3	0.25876	0.45726	1.17875e-05		0.1297	0.496923	0.4541	0.0106	0.0936979	0.0392	0.0954	0.277879	0.3317	0.0474	0.408012	0.2792	0.0645	0.638479	0.2402	0.1101	2.46358	0.0847	0.0283	0.443756	0.0686	0.0566	0.139389	0.2955				0.0196	0.427226	0.0563				0.0587
ASTN2	NM_014010		-30545.6	0.08808		-30507.3	0.08131	0.26353	0		-30505.8	0.07964	0.23257	0		0.1289	0.3929	0.3281	0.0018	0.0781	0.0228	0.0075	0.2841	0.0266				0.0051	0.1101	0.0467	0.0004	0.0472	0.0094	0	0.0548	0.0001	0.007	0.2581	0.027	0.0048	0.2304	0.0207	0	0.0215	0.0001	0.0005	0.1005	0.0045	0.0011
MKL2	NM_014048		-36170.5	0.20267		-36163.2	0.19895	0.34463	0.000133376		-36165.2	0.19879	0.30118	0.00111622		0.0301	0.115323	0.1499	0.0206	0.182092	0.1137	0.0772	0.224867	0.3277	0.0114	0.0981295	0.065	0.0102	0.100969	0.0862	0.0067	0.149918	0.0516	0.0203	0.318313	0.1736	0.0507	0.124859	0.4262	0.0428	0.202662	0.1952	0.0077	0.167839	0.0329	0.0183	0.176583	0.111	0.0068
TRPS1	NM_014112		-26772.4	0.1136		-26770.8	0.11226	0.15875	0.0689395		-26772.4	0.11344	0.1164	0.874781		0.0397	0.1215	0.3268	0.0057	0.0338	0.1699	0.0261	0.2435	0.1074	0.0061	0.0576	0.1059	0.0055	0.0352	0.1553	0.0019	0.0254	0.075	0.0028	0.0259	0.1087	0.0182	0.2	0.0911	0.0087	0.094	0.0924	0.0004	0.0268	0.0158	0.0052	0.0621	0.083	0.005
CNTNAP2	NM_014141		-36596	0.07799		-36595.7	0.07762	0.08782	0.42165		-36595.7	0.07762	0.08782	0.42165		0.012	0.2411	0.0498				0.0447	0.4682	0.0954	0.0105	0.1761	0.0597	0.0103	0.1535	0.0673	0.0105	0.0616	0.1699	0.0156	0.1892	0.0826	0.0482	0.5076	0.0949	0.0245	0.3788	0.0646	0.0038	0.0511	0.0736	0.0044	0.0877	0.05	0.0046
ZC3H7A	NM_014153		-25709	0.11592		-25707.2	0.11707	0.07699	0.0599659		-25706.9	0.11746	0.08052	0.043752		0.0109	0.1469	0.074	0.0156	0.1368	0.1141	0.0502	0.4241	0.1184	0.0127	0.0814	0.1558	0.0087	0.0403	0.2168	0.0039	0.055	0.0701	0.0112	0.2308	0.0485	0.0458	0.7026	0.0652	0.023	0.1859	0.1238	0.0014	0.0572	0.0244	0.0084	0.1107	0.0756	0.0082
SETD2	NM_014159		-70213.7	0.21761		-70210.7	0.21557	0.28185	0.0134717		-70211.7	0.21564	0.2618	0.0452741		0.0474	0.181605	0.1914	0.0117	0.103421	0.0655	0.0395	0.115055	0.2057	0.0175	0.150637	0.0775	0.0121	0.119777	0.0527	0.0043	0.096216	0.0219	0.0042	0.0658578	0.0259	0.028	0.0689555	0.2017	0.0238	0.112695	0.1651	0.0042	0.0915483	0.0198	0.0083	0.0800894	0.0526	0.0098
SCN8A	NM_014191		-37059.9	0.01795		-37003.9	0.01564	0.10879	0		-37009.1	0.01529	0.07901	0		0.0054	0.0206891	0.1338	0.0017	0.015027	0.0525	0.0083	0.0241761	0.3079	0.0029	0.0249628	0.0842	0.0011	0.0108888	0.0505	0.0005	0.0111879	0.0314	0.0026	0.0407691	0.1085	0.0028	0.00689555	0.2296	0.0033	0.0156258	0.2393	0.0007	0.0152581	0.0356	0.0019	0.0183337	0.0873	0.001
IMPA2	NM_014214		-13578.7	0.18578		-13570.6	0.17474	0.36908	5.67457e-05		-13574.7	0.17699	0.29443	0.004855		0.0324	0.4878	0.0663	0.0286	0.2838	0.1008	0.0354	0.3301	0.1071	0.1145	0.2511	0.4562	0.0131	0.0728	0.1805	0.0307	0.0463	0.6641	0.0083	0.0726	0.1148	0.0786	0.5392	0.1457	0.0044	0.1379	0.032	0.0078	0.055	0.1415	0.1185	0.1628	0.7275	0.01
KCNK2	NM_014217		-10717.4	0.07132		-10717.3	0.07161	0.05133	0.637193		-10717.3	0.07172	0.05494	0.609344		0.0055	0.1243	0.0446	0.003	0.1066	0.0282	0.0277	0.1828	0.1516	0.0015	0.1187	0.0124	0.013	0.1152	0.1132	0.0015	0.0676	0.0224	0.0131	0.2498	0.0526	0.0105	0.3264	0.0322	0.0529	0.4258	0.1242	0	0.0304	0.0001	0.0011	0.0525	0.0218	0
SLC5A4	NM_014227		-25571.8	0.27164		-25565.2	0.26448	0.4333	0.0002704		-25570.8	0.27609	0.24134	0.153627		0.0314	0.1966	0.1595	0.006	0.0519	0.1152	0.2652	0.4316	0.6144	0.0539	0.1651	0.3265				0.009	0.0262	0.3437	0.0448	0.0325	1.3775	0.0493	0.3114	0.1583	0.0338	0.1971	0.1714	0.0296	0.0718	0.4124	0.0333	0.0674	0.4934	0.0204
ADAMTS2	NM_014244		-37337.7	0.10382		-37330.4	0.10115	0.15499	0.000128033		-37330.6	0.10074	0.14727	0.000163134		0.0606	0.6087	0.0996	0.0171	0.2124	0.0807	0.0548	0.4276	0.1282	0.0198	0.2036	0.0974	0.01	0.14	0.0712	0.0209	0.0754	0.2777	0.0104	0.0621	0.1677	0.0672	1.0183	0.066	0.0272	0.3477	0.0783	0.0316	0	674.956
CELSR1	NM_014246		-77028.5	0.09344		-76988.7	0.08915	0.17771	0		-76986.6	0.08769	0.16784	0		0.0662	0.5316	0.1245	0.0603	0.2489	0.2423	0.0449	0.5089	0.0882							0.0212	0.1363	0.1555	0.0296	0.1357	0.2181	0.151	0.9851	0.1533				0.028	0.0014	19.5152
IL1RAPL1	NM_014271		-11938.8	0.05343		-11821.3	0.03205	0.58912	0		-11821.3	0.03203	0.58879	0		0.0055	0.0210723	0.1705	0	0	0.0773	0.0007	0.00203895	0.1965	0.0393	0.338289	0.0827	0	0	0.0342	0.0013	0.0290885	0.0393	0.0006	0.00940826	0.0309	0.0039	0.00960452	0.1683	0.0013	0.00615561	0.1534	0	0	0.018	0.0013	0.0125441	0.0564	0.0013
C1orf9	NM_014283		-42908	0.28145		-42907.4	0.28266	0.23894	0.291535		-42908	0.28164	0.2773	0.899037		0.0312	0.1472	0.2116	0.011	0.0514	0.2138	0.0402	0.2288	0.1756	0.0342	0.1291	0.2653	0.013	0.0692	0.188	0.0229	0.0264	0.8679	0.0109	0.0194	0.5607	0.1	0.4272	0.2342	0.0307	0.1213	0.2527	0.0172	0.0472	0.365	0.0658	0.1504	0.4375	0.0099
NCS1	NM_014286		-2778.18	0.01785		-2763.89	0.01187	0.09265	8.95507e-08		-2767.51	0.01222	0.06851	3.83196e-06		0.1537	0.7477	0.2056	0	0.199	0.0001				0	0.123	0.0001	0	0.0669	0.0001	0.0264	0.116	0.2273				0	0	0.0001										0
CAPN7	NM_014296		-17666.2	0.08456		-17661.8	0.08224	0.16015	0.00299079		-17661.8	0.08224	0.16015	0.00299079		0.0144	0.2187	0.0661	0.0074	0.0528	0.1409	0.0194	0.2196	0.0885	0.007	0.1271	0.0548	0.0045	0.0681	0.0662	0.0204	0.0405	0.5029	0.0035	0.0236	0.1474	0.0121	0.3118	0.0388	0.0062	0.1483	0.0421	0.0027	0.0261	0.1028	0.0035	0.0567	0.0614	0.002
CADM1	NM_014333		-10553.3	0.10555		-10521.8	0.08978	0.38039	2.10942e-15		-10521.8	0.08978	0.38038	2.10942e-15		0.0021	0.00804578	0.122	0.0046	0.0406613	0.0634	0.0025	0.00728195	0.2401	0.0027	0.0232412	0.0851	0.0059	0.0584035	0.0265	0.003	0.0671274	0.0217	0.0019	0.0297928	0.0646	0.0221	0.0544256	0.4433	0.0054	0.0255694	0.0891	0	0	0.0202	0.0021	0.0202636	0.0773	0.0315
TBC1D22A	NM_014346		-14659.7	0.11438		-14659.3	0.11522	0.09419	0.401885		-14659.7	0.11469	0.10945	0.81393					0.0346	0.212	0.1634	0.0871	0.6047	0.1441				0.0186	0.1613	0.1154	0.0056	0.1201	0.0468	0.0188	0.0003	73.1268							0.0055	0.0769	0.0714	0.0199	0.1411	0.1409	0.0072
CNTN5	NM_014361		-30933.9	0.13341		-30932.7	0.1322	0.17059	0.127126		-30932	0.13152	0.17356	0.050182		0.0499	0.4371	0.1141	0.0068	0.0748	0.0913	0.0648	0.3149	0.2057	0.0468	0.1077	0.4346	0.0132	0.0546	0.2412	0.0021	0.0309	0.0673	0.0068	0.2258	0.0301	0.0232	0.2072	0.1118	0.0434	0.4693	0.0925	0.0032	0.0262	0.1234	0.0054	0.0635	0.0847	0.0067
HIBCH	NM_014362		-16808.1	0.32105		-16807.8	0.31945	0.379	0.485252		-16808.1	0.32109	0.3199	0.986413		0.0362	0.138694	0.1579	0.0495	0.437551	0.2156	0.0985	0.286909	0.3501	0.0251	0.216057	0.0531	0.0905	0.89585	0.1027	0.0104	0.232708	0.0397	0.0085	0.133284	0.0548	0.045	0.110821	0.2485	0.0336	0.159099	0.1787	0.0193	0.420686	0.0455	0.0662	0.638785	0.1295	0.0086
GAPDHS	NM_014364		-16789.7	0.20178		-16788.6	0.20369	0.14597	0.145532		-16788.6	0.20369	0.14597	0.145532		0.0756	0.2978	0.2539	0.0415	0.2117	0.1962	0.0766	0.3998	0.1916	0.0164	0.0908	0.1809	0.0319	0.1575	0.2023	0.0154	0.0911	0.1693	0.0335	0.072	0.4651	0.0929	0.582	0.1596	0.0436	0.2852	0.1528	0.0228	0.0637	0.3578	0.0342	0.117	0.2928	0.0116
HSPB8	NM_014365		-4639.36	0.05941		-4639.34	0.05966	0.05353	0.823638		-4639.33	0.05903	0.06484	0.798165		0.2005	0.5643	0.3553	0.0023	0.1044	0.0218	0.0149	0.4878	0.0305	0.0069	0.0772	0.089	0.0023	0.0705	0.0323	0.0023	0.0157	0.1469	0.0053	0.0806	0.0652	0.0206	0.3753	0.0549	0.0111	0.1388	0.0799	0.0164	0.0207	0.7924	0.0046	0.0677	0.0678	0.0023
PELP1	NM_014389		-37482.8	0.17299		-37460.8	0.16572	0.35195	3.29623e-11		-37462.7	0.16447	0.30934	2.22924e-10		0.0409	0.261	0.1565	0.0189	0.1085	0.1744	0.0537	0.2785	0.1929	0.0167	0.0864	0.1934	0.0141	0.0789	0.1784	0.0107	0.0273	0.3936	0.002	0.0515	0.0387	0.0333	0.2539	0.131	0.0277	0.186	0.1491	0.0081	0.0453	0.1788	0.0085	0.0689	0.124	0.0118
SND1	NM_014390		-25231.5	0.0603		-25231.1	0.06066	0.04731	0.401088		-25230.7	0.061	0.04509	0.211981		0.0067	0.0256699	0.1557	0.0038	0.0335898	0.1	0.0128	0.0372836	0.3016	0.0029	0.0249628	0.1036	0.0016	0.0158382	0.0907	0	0	0.0588	0.001	0.0156804	0.0725	0.0087	0.0214255	0.3608	0.0074	0.0350396	0.1895	0.0018	0.039235	0.0598	0.0005	0.00482466	0.0492	0.0012
DAPP1	NM_014395		-7395.01	0.09741		-7394.39	0.09829	0.05001	0.263316		-7394.39	0.09829	0.05002	0.263316		0.0083	0.0318	0.236	0.0116	0.102537	0.1577	0.0368	0.10719	0.2029	0	0	0.0998	0.0132	0.130665	0.0702	0.0036	0.0805529	0.0231				0	0	0.0609				0.0016	0.0348756	0.0719	0.0116	0.111932	0.1074	0.0066
LAMP3	NM_014398		-24755.9	0.6093		-24755.2	0.61393	0.48861	0.208802		-24753.9	0.61874	0.46015	0.0433246		0.1711	0.3324	0.5146	0.0859	0.145	0.5925	0.191	0.4025	0.4745	0.1364	0.1861	0.7333	0.1291	0.2337	0.5526	0.0624	0.0956	0.6526	0.0194	0.0367	0.5279	0.2998	0.7355	0.4075	0.1013	0.1541	0.6572	0.039	0.0305	1.2778	0.0663	0.0799	0.8305	0.0871
KCNMB3	NM_014407		-12745	0.35281		-12737.1	0.33637	0.7799	7.08951e-05		-12738.2	0.33676	0.70931	0.000222		0.067	0.2033	0.3297	0.0099	0.0566	0.1755	0.0845	0.3565	0.237	0.1197	0.2528	0.4733				0.0134	0.0325	0.4135	0.0144	0.042	0.3436	0.1184	0.4827	0.2453	0.053	0.2926	0.181				0.0283	0.1332	0.2125	0.0458
TAF5L	NM_014409		-14164.5	0.07809		-14138.8	0.07131	0.28714	7.65943e-13		-14150.5	0.07152	0.1788	1.26644e-07					0.0043	0.1895	0.0229	0.0112	0.1663	0.0671	0.0184	0.1032	0.1786	0.0059	0.0385	0.1533	0.0033	0.0388	0.0855	0	0.0332	0.0001	0.0023	0.1957	0.0119	0.0038	0.1326	0.029	0.0008	0.0471	0.0166	0.0016	0.0635	0.0249	0.0008
DKK4	NM_014420		-8243.69	0.23877		-8242.88	0.23573	0.34161	0.203912		-8239.07	0.22851	0.45017	0.00237943		0.052	0.2936	0.1773	0.0129	0.0814	0.1582	0.2101	0.6995	0.3004	0.0291	0.1111	0.262	0.0252	0.0529	0.4755	0.0088	0.0171	0.5121	0.0147	0.0232	0.6351	0.045	0.3892	0.1156	0.0331	0.2031	0.1632	0.0243	0.0838	0.2906				0.0449
AFF4	NM_014423		-21860.6	0.094		-21859.9	0.09313	0.11934	0.252218		-21860.5	0.09377	0.09867	0.792772		0.0083	0.0318	0.1255	0.0034	0.030054	0.0637	0.0147	0.0428179	0.175	0.0057	0.0490648	0.0502	0.0041	0.0405855	0.0471	0.0014	0.0313261	0.0181	0.0034	0.0533135	0.0084	0.0155	0.0381718	0.1266	0.0031	0.0146788	0.1196	0.0025	0.0544931	0.0225	0.0048	0.0463167	0.065	0.0043
IL17B	NM_014443		-4665.02	0.06337		-4664.54	0.06225	0.08943	0.324283		-4664.9	0.06273	0.07371	0.626636		0.0219	0.3052	0.0718	0.0103	0.0871	0.1185	0.0321	0.3075	0.1042	0.0109	0.1077	0.1015	0.0119	0.0561	0.2112	0.0022	0.0716	0.0304	0.0044	0.0583	0.0756	0.0339	0.4671	0.0725	0.016	0.2601	0.0617	0.0024	0.0858	0.0276	0.0201	0.0631	0.3184	0.011
TNFRSF21	NM_014452		-22703.3	0.17938		-22702.7	0.17827	0.22244	0.266897		-22702.9	0.17821	0.20523	0.377139		0.0538	0.216	0.2489	0.012	0.0712	0.169	0.0291	0.2472	0.1178	0.0079	0.0662	0.1187	0.0054	0.0585	0.0926	0.0205	0.0539	0.3806	0.0048	0.0136	0.3547	0.0241	0.2441	0.0986	0.018	0.2272	0.0794	0.0017	0.0375	0.0443	0.0069	0.0634	0.1086	0.0117
CNTN6	NM_014461		-32880.5	0.1758		-32876.5	0.1732	0.27004	0.00467165		-32876.4	0.17267	0.25531	0.00408974		0.0234	0.1755	0.1332	0.0145	0.0821	0.1772	0.0517	0.24	0.2154	0.0173	0.0792	0.219	0.1995	0.2084	0.9574	0.005	0.0344	0.1457				0.1082	1.1618	0.0932				0.0062	0.0129	0.4813	0.0261	0.1124	0.2324	0.1186
LSM1	NM_014462		-3378.55	0.07161		-3375.02	0.06602	0.29444	0.0078936		-3376.4	0.06685	0.19747	0.0384369		0	0.0654	0.0001	0	0.0071	0.0001				0	0.1097	0.0001	0.0819	0.0534	1.5353	0	0.0116	0.0001	0	0.023	0.0001	0.0036	0.2836	0.0127	0	0.1513	0.0001	0	0	0.0001	0.0071	0.1464	0.0482	0
[truncated: 1,122 more rows]
[truncated: 176 more columns]
